# Supplementary material for: JMJD1C forms condensate to facilitate a RUNX1-dependent gene expression program shared by multiple types of AML cells
Source: Protein Cell. 2024 Oct 25;16(5):338–64. doi: 10.1093/procel/pwae059 (PMC12120245; doi:10.1093/procel/pwae059)
Supplement: pwae059_suppl_Supplementary_Table_S1 [file pwae059_suppl_supplementary_table_s1.xlsx]

## Sheet: NB4-IgG
Accession	Description	Score	Coverage	# Proteins	# Unique Peptides	# Peptides	# PSMs	Area	# AAs	MW [kDa]	calc. pI
Q00839	Heterogeneous nuclear ribonucleoprotein U OS=Homo sapiens GN=HNRNPU PE=1 SV=6 - [HNRPU_HUMAN]	1054.23	39.64	3	49	49	74	2.09001e+09	825	90.528	5.99854
	A17	Sequence	# PSMs	# Proteins	# Protein Groups	Protein Group Accessions	Modifications	ΔCn	Area	q-Value	PEP	IonScore	Exp Value	Charge	MH+ [Da]	ΔM [ppm]	RT [min]	# Missed Cleavages
	High	SSGPTSLFAVTVAPPGAR	2	2	1	Q00839		0	2.4987e+09	0	3.009e-06	80.56	7.66068e-07	2	1714.91	-0.896315	99.424	0
	High	VSELKEELK	1	2	1	Q00839		0	2.86659e+08	0	0.0002805	63.04	4.64314e-05	2	1074.6	0.115713	43.5338	1
	High	GYFEYIEENKYSR	2	3	1	Q00839		0	4.79304e+08	0	4.011e-06	59.46	4.02568e-05	2	1697.78	-0.458567	82.3116	1
	High	LLEQYKEESKK	2	2	1	Q00839		0	3.29916e+08	0	0.0004386	56.63	0.000158933	2	1394.75	-2.10784	37.3327	2
	High	NFILDQTNVSAAAQR	2	2	1	Q00839		0	9.17591e+08	0	1.989e-05	54.38	0.000333385	2	1647.84	-2.12583	81.7338	0
	High	HAAENPGKYNILGTNTIMDK	1	2	1	Q00839		0	88683546	0	6.395e-07	53.32	0.000374564	3	2187.09	-0.238545	75.573	1
	High	DcEVVMMIGLPGAGK	1	2	1	Q00839	C2(Carbamidomethyl)	0	1.71297e+08	0	7.21e-05	48.93	0.000632654	2	1576.75	-0.82104	107.875	0
	High	GYFEYIEENK	1	3	1	Q00839		0	1.7761e+09	0	4.897e-05	46.13	0.000664303	2	1291.58	-1.21879	84.4071	0
	High	KAEGGGGGGRPGAPAAGDGKTEQK	2	1	1	Q00839		0	1.2781e+08	0	5.211e-11	44.2	0.0032107	4	2153.07	1.67645	25.534	2
	High	EKPYFPIPEEYTFIQNVPLEDR	1	2	1	Q00839		0	1.37726e+09	0	5.298e-06	44.13	0.00336719	3	2724.36	2.71989	120.837	0
	High	LQAALDDEEAGGRPAMEPGNGSLDLGGDSAGR	1	2	1	Q00839		0	2.0647e+08	0	4.506e-07	42.88	0.00195272	3	3126.44	1.39439	82.8229	0
	High	LKVSELKEELKK	2	2	1	Q00839		0	4.6615e+07	0	1.877e-05	39.93	0.0020579	4	1443.88	-0.159921	55.2692	3
	High	KMcLFAGFQR	2	2	1	Q00839	C3(Carbamidomethyl)	0	1.02746e+08	0	0.003317	39.76	0.00568039	2	1257.62	-0.735768	85.3058	1
	High	mcLFAGFQR	1	2	1	Q00839	M1(Oxidation); C2(Carbamidomethyl)	0	5.09721e+07	0	0.002229	38.8	0.00254424	2	1145.52	0.966562	84.9104	0
	High	RNFILDQTNVSAAAQR	1	2	1	Q00839		0	338730007	0	0.001192	36.25	0.020631	3	1803.95	-0.519835	72.1513	1
	High	KKAEGGGGGGRPGAPAAGDGK	1	1	1	Q00839		0	7.22335e+06	0	3.988e-07	35.97	0.0206264	4	1794.92	-0.337981	24.7254	2
	High	AEGGGGGGRPGAPAAGDGK	1	1	1	Q00839		0	2.36413e+07	0	1.61e-05	35.31	0.0160029	3	1538.73	0.049897	26.7898	0
	High	AEVEGKDLPEHAVLK	1	2	1	Q00839		0	4.03174e+07	0	6.833e-07	35.21	0.021543	3	1634.88	1.12659	54.6994	1
	High	KAEGGGGGGRPGAPAAGDGK	2	1	1	Q00839		0	1.71481e+07	0	3.912e-07	32.9	0.0379261	3	1666.83	0.888688	25.5628	1
	High	AVVVcPKDEDYK	2	2	1	Q00839	C5(Carbamidomethyl)	0	597012024	0	0.005681	30.12	0.0645418	2	1422.69	-0.942649	46.0393	1
	High	KDcEVVMMIGLPGAGK	1	2	1	Q00839	C3(Carbamidomethyl)	0	1.75227e+08	0	0.0001516	29.5	0.0870686	3	1704.85	-0.623621	93.8817	1
	High	RLSDKGLKAELMER	1	2	1	Q00839		0	5.92178e+06	0	0.000197	28.31	0.112596	4	1645.91	0.0966364	58.8704	3
	High	VSELKEELKKR	2	2	1	Q00839		0	4.8722e+06	0	0.0004131	27.46	0.0745712	3	1358.8	0.093359	34.9889	3
	High	HAAENPGKYNILGTNTImDK	2	2	1	Q00839	M18(Oxidation)	0	6.25476e+07	0	0.004327	27	0.146752	4	2203.08	-2.47832	65.4142	1
	High	LLEQYKEESK	2	2	1	Q00839		0	8.53846e+08	0	0.001778	26.08	0.157333	3	1266.66	0.751732	42.2533	1
	High	DIDIHEVR	2	3	1	Q00839		0	505985039	0	0.0001733	25.73	0.144342	3	996.511	0.273239	51.1179	0
	High	DLPEHAVLK	2	2	1	Q00839		0	1.99523e+09	0	0.005311	24.51	0.197177	3	1021.57	0.448922	51.8665	0
	High	RNFILDQTNVSAAAQRR	1	2	1	Q00839		0	9.78276e+06	0	0.0001766	23.1	0.403333	4	1960.05	-0.0415569	67.8221	2
	High	KAVVVcPKDEDYK	1	2	1	Q00839	C6(Carbamidomethyl)	0	1.45753e+08	0	0.00215	21.96	0.512302	3	1550.79	-0.282641	39.1457	2
	High	LSDKGLKAELMER	1	2	1	Q00839		0	1.48079e+07	0	6.611e-05	20.75	0.683213	4	1489.8	-0.763818	63.9216	2
	High	KAVVVcPKDEDYKQR	1	2	1	Q00839	C6(Carbamidomethyl)	0	1.0841e+07	0	0.004716	20.49	0.804422	4	1834.95	1.03359	36.1845	3
	High	AVVVcPKDEDYKQR	1	2	1	Q00839	C5(Carbamidomethyl)	0	1.41779e+07	0	0.0002979	20.15	0.861234	4	1706.86	1.46833	41.7494	2
	High	HLYTKDIDIHEVR	1	3	1	Q00839		0	6.59932e+06	0	1.726e-05	19.32	0.871277	4	1638.86	-0.2963	55.8657	1
	High	GNFTLPEVAEcFDEITYVELQK	1	2	1	Q00839	C11(Carbamidomethyl)	0	350214	0	0.002767	18.93	0.78554	2	2602.24	0.685	145.728	0
	High	LKVSELKEELK	1	2	1	Q00839		0	3.67112e+07	0	0.005999	14.48	1.66463	3	1315.78	0.158904	61.8602	2
	High	VTEKIPVR	2	3	1	Q00839		0	6.66903e+07	0.001	0.0102	48.16	0.000468199	2	941.578	-0.0253585	39.4141	1
	High	GLKAELMER	2	2	1	Q00839		0	2.33184e+08	0.001	0.01612	39.95	0.0105053	3	1046.57	0.717096	54.4712	1
	High	KRNFILDQTNVSAAAQR	2	2	1	Q00839		0	8.98506e+07	0.001	0.01589	29.15	0.0892681	4	1932.04	0.92963	63.7918	2
	High	McLFAGFQR	1	2	1	Q00839	C2(Carbamidomethyl)	0	3.41271e+08	0.001	0.0092	28.9	0.0329792	2	1129.53	-1.46826	97.6302	0
	High	McLFAGFQRK	2	2	1	Q00839	C2(Carbamidomethyl)	0	6.77852e+07	0.001	0.008161	26.86	0.110759	2	1257.62	-0.347511	84.2922	1
	High	YNILGTNTIMDK	1	2	1	Q00839		0	9.31241e+08	0.001	0.007222	25.27	0.218715	2	1382.7	-0.315076	88.8047	0
	High	KRNFILDQTNVSAAAQRR	1	2	1	Q00839		0	2.3767e+07	0.001	0.01578	22.76	0.30641	4	2088.15	1.53971	60.2598	3
	High	VSELKEELKK	3	2	1	Q00839		0	4.97581e+08	0.001	0.008633	22.5	0.341622	4	1202.7	-0.0198839	36.4104	2
	High	QmADTGKLNTLLQR	1	2	1	Q00839	M2(Oxidation)	0	4.69842e+07	0.001	0.01336	18.43	1.34075	3	1604.84	1.11361	67.525	1
	High	EDHGRGYFEYIEENK	1	3	1	Q00839		0	4.7574e+08	0.001	0.007573	12.74	0.88596	3	1885.83	-2.11068	73.0168	1
	High	NGQDLGVAFK	1	3	1	Q00839		0	4.5849e+08	0.002	0.02455	21.77	0.571802	2	1048.54	1.43768	63.285	0
	High	KmcLFAGFQR	1	2	1	Q00839	M2(Oxidation); C3(Carbamidomethyl)	0	2.52432e+07	0.002	0.02813	21.01	0.444989	3	1273.62	1.65007	71.8524	1
	High	NFILDQTNVSAAAQRR	1	2	1	Q00839		0	1.85051e+08	0.002	0.02691	12.9	4.38496	3	1803.95	0.495193	75.9097	1
	High	FIEIAARK	1	2	1	Q00839		0	47885318	0.003	0.03322	36.56	0.00869954	2	947.566	-1.50572	50.0646	1
	High	AEGGGGGGRPGAPAAGDGKTEQK	1	1	1	Q00839		0	7.19686e+06	0.003	0.03542	18.63	0.916434	3	2024.97	0.161171	26.4198	1
	High	GLKAELmER	2	2	1	Q00839	M7(Oxidation)	0	1.49148e+07	0.004	0.04272	25.36	0.261382	3	1062.56	2.07413	44.2466	1
	High	EAAGKSSGPTSLFAVTVAPPGAR	1	2	1	Q00839		0	0	0.004	0.03989	19.6	0.895274	3	2171.15	0.577316	90.3127	1
	High	LNTLLQR	1	2	1	Q00839		0	1.01882e+09	0.008	0.06765	50.61	0.000706465	2	857.521	1.29401	55.7859	0
P22626	Heterogeneous nuclear ribonucleoproteins A2/B1 OS=Homo sapiens GN=HNRNPA2B1 PE=1 SV=2 - [ROA2_HUMAN]	1007.98	81.02	2	34	38	55	2.26248e+09	353	37.4067	8.95361
	A17	Sequence	# PSMs	# Proteins	# Protein Groups	Protein Group Accessions	Modifications	ΔCn	Area	q-Value	PEP	IonScore	Exp Value	Charge	MH+ [Da]	ΔM [ppm]	RT [min]	# Missed Cleavages
	High	NmGGPYGGGNYGPGGSGGSGGYGGR	2	2	1	P22626	M2(Oxidation)	0	8.15896e+07	0	5.483e-16	150.44	5.01525e-15	2	2205.9	1.57754	54.263	0
	High	NMGGPYGGGNYGPGGSGGSGGYGGR	2	2	1	P22626		0	1.14898e+09	0	9.223e-08	81.54	3.75279e-08	2	2189.9	-1.95929	62.111	0
	High	GFGDGYNGYGGGPGGGNFGGSPGYGGGR	2	2	1	P22626		0	2.28519e+08	0	3.418e-10	80.81	5.14507e-08	3	2495.04	0.629883	81.1911	0
	High	QEMQEVQSSR	1	2	1	P22626		0	1.37506e+08	0	2.427e-05	69.44	3.00902e-06	2	1221.55	0.518271	32.7405	0
	High	GFGFVTFDDHDPVDK	1	2	1	P22626		0	7.86192e+07	0	8.867e-06	56.88	5.58942e-05	2	1695.76	-0.401869	95.0635	0
	High	IDTIEIITDR	1	2	1	P22626		0	1.35636e+09	0	0.0001137	54.79	0.000308164	2	1188.65	1.26687	87.6668	0
	High	GGSDGYGSGRGFGDGYNGYGGGPGGGNFGGSPGYGGGR	1	2	1	P22626		0	0	0	5.97e-06	53.66	2.41095e-05	3	3388.41	0.78597	77.841	1
	High	KLFVGGIK	1	18	4	Q13151;P22626;E7EWI9;P09651-3		0	1.1548e+08	0	0.002782	53.31	5.17992e-05	2	861.556	0.720455	56.2774	1
	High	LTDcVVMR	1	2	1	P22626	C4(Carbamidomethyl)	0	3.92509e+07	0	0.004567	51.71	0.000451597	2	993.486	0.172229	54.5502	0
	High	LFVGGIKEDTEEHHLR	1	14	2	P22626;P09651-3		0	1.29205e+08	0	2.111e-08	44.96	0.00270802	4	1879.97	-0.240617	60.9761	1
	High	YHTINGHNAEVR	3	2	1	P22626		0	3.8723e+08	0	3.191e-06	44.51	0.00216292	3	1410.69	1.31907	32.1942	0
	High	KLFIGGLSFETTEESLR	1	2	1	P22626		0	6.46467e+07	0	9.477e-05	36.36	0.0187393	3	1927.02	-0.0453052	106.419	1
	High	ALSRQEmQEVQSSR	2	2	1	P22626	M7(Oxidation)	0	0	0	0.0009866	35.77	0.0163677	3	1664.8	0.929692	37.103	1
	High	DYFEEYGKIDTIEIITDR	1	2	1	P22626		0	3.17019e+07	0	9.389e-05	35.42	0.0196074	3	2220.07	-0.292238	114.34	1
	High	GFGFVTFSSMAEVDAAMAARPHSIDGR	1	2	1	P22626		0	1.76007e+07	0	7.882e-06	33.11	0.0256298	3	2827.34	3.79425	121.36	0
	High	LTDcVVMRDPASKR	2	2	1	P22626	C4(Carbamidomethyl)	0	1.81913e+08	0	0.000983	32.54	0.0511775	4	1647.83	1.02	49.2946	2
	High	ALSRQEMQEVQSSR	1	2	1	P22626		0	2.14299e+09	0	1.49e-05	32.06	0.0484461	3	1648.81	-0.220412	47.279	1
	High	IDTIEIITDRQSGKK	2	2	1	P22626		0	129698424	0	0.0001233	28.66	0.082912	3	1716.95	0.787621	67.2144	2
	High	EDTEEHHLRDYFEEYGK	2	2	1	P22626		0	1.78096e+08	0	2.262e-05	26.88	0.0282035	3	2196.95	0.112159	79.2052	1
	High	TLETVPLERK	1	1	1	P22626		0	5.32001e+07	0	0.0006656	26.24	0.198228	3	1185.68	-1.42429	52.3903	1
	High	GGGGNFGPGPGSNFR	1	2	1	P22626		0	2569617664	0	0.001258	25.65	0.0765079	2	1377.63	-2.2727	59.8497	0
	High	YHTINGHNAEVRK	1	2	1	P22626		0	4.8659e+08	0	2.432e-05	25.48	0.242367	4	1538.78	-0.663248	28.0727	1
	High	SRGFGFVTFSSMAEVDAAMAARPHSIDGR	1	2	1	P22626		0	4.14954e+07	0	7.108e-05	23.64	0.263401	4	3070.47	0.934506	113.302	1
	High	KALSRQEmQEVQSSR	1	2	1	P22626	M8(Oxidation)	0	2.48017e+06	0	0.004575	23.02	0.424052	4	1792.9	-0.675762	29.7965	2
	High	RAVAREESGKPGAHVTVK	1	2	1	P22626		0	1.76054e+08	0	6.279e-07	22.16	0.330217	4	1892.05	-0.00423665	27.3432	2
	High	EESGKPGAHVTVKK	1	2	1	P22626		0	4.54666e+07	0	0.002356	21.34	0.463111	3	1466.8	2.57748	25.5554	1
	High	GFGFVTFSSMAEVDAAmAARPHSIDGR	1	2	1	P22626	M17(Oxidation)	0	33496756	0	0.0003105	20.29	0.538794	4	2843.34	5.4063	112.677	0
	High	GFGFVTFDDHDPVDKIVLQK	1	2	1	P22626		0	2.14525e+08	0	0.0003142	19.29	1.02275	3	2277.15	-0.347044	108.955	1
	High	EESGKPGAHVTVK	1	2	1	P22626		0	1.6114e+08	0	0.0003311	18.26	1.10019	4	1338.7	-0.149988	27.0301	0
	High	KLFVGGIKEDTEEHHLR	2	14	2	P09651-3;P22626		0	1.62952e+07	0	0.0003246	11.13	6.11712	4	2008.06	0.869304	53.737	2
	High	GGGGNFGPGPGSNFRGGSDGYGSGR	1	2	1	P22626		0	2.07483e+09	0	0.005605	10.33	1.58951	3	2270.99	-1.1458	60.0105	1
	High	GGNFGFGDSR	1	2	1	P22626		0	1.1986e+09	0.001	0.01297	40.19	0.00155065	2	1013.44	0.962403	57.347	0
	High	NMGGPYGGGNYGPGGSGGSGGYGGRSRY	1	2	1	P22626		0	1.05484e+07	0.001	0.01115	30.94	0.00656383	3	2596.1	-0.293476	63.0066	2
	High	LTDcVVMRDPASK	1	2	1	P22626	C4(Carbamidomethyl)	0	4.60818e+08	0.001	0.01455	17.84	1.13708	3	1491.73	-0.265602	55.2848	1
	High	KALSRQEMQEVQSSR	2	2	1	P22626		0	6.37611e+07	0.001	0.008224	15.39	2.61028	4	1776.9	-0.383441	40.392	2
	High	DYFEEYGK	1	2	1	P22626		0	2.52913e+08	0.002	0.01924	24.01	0.0389248	2	1050.44	0.54539	67.1584	0
	High	SGRGGNFGFGDSR	1	2	1	P22626		0	1.24197e+09	0.002	0.02571	20.8	0.248697	3	1313.6	0.0216343	49.0277	1
	High	KRGFGFVTFDDHDPVDK	2	2	1	P22626		0	1.33553e+09	0.002	0.01884	10.5	6.00703	4	1979.96	0.112687	77.3109	2
	High	NYYEQWGK	1	2	1	P22626		0	1.7349e+08	0.003	0.03799	22.89	0.0786487	2	1087.48	-0.607938	62.5596	0
	High	TLETVPLER	1	1	1	P22626		0	2.17188e+08	0.004	0.04273	24.53	0.279078	2	1057.59	1.67595	63.7031	0
	High	SGNFGGSRNmGGPYGGGNYGPGGSGGSGGYGGR	1	2	1	P22626	M10(Oxidation)	0	3.81464e+06	0.004	0.04131	12.32	0.348752	3	2968.24	-1.31944	57.6759	1
	High	LTDcVVmRDPASKR	1	2	1	P22626	C4(Carbamidomethyl); M7(Oxidation)	0	3.26485e+07	0.004	0.04184	11.49	5.69081	4	1663.83	0.398047	38.651	2
	High	LFVGGIK	1	18	4	E7EWI9;P09651-3;Q13151;P22626		0	3.56816e+07	0.005	0.05109	34.29	0.0134433	2	733.46	-1.31828	68.4856	0
Q1KMD3	Heterogeneous nuclear ribonucleoprotein U-like protein 2 OS=Homo sapiens GN=HNRNPUL2 PE=1 SV=1 - [HNRL2_HUMAN]	735.953	41.37	3	31	31	36	1.83469e+08	747	85.0522	4.90674
	A17	Sequence	# PSMs	# Proteins	# Protein Groups	Protein Group Accessions	Modifications	ΔCn	Area	q-Value	PEP	IonScore	Exp Value	Charge	MH+ [Da]	ΔM [ppm]	RT [min]	# Missed Cleavages
	High	LQEALDAEMLEDEAGGGGAGPGGAcK	2	2	1	Q1KMD3	C25(Carbamidomethyl)	0	62270038	0	1.452e-09	99.02	3.0514e-09	2	2503.12	3.12044	91.712	0
	High	NFILDQcNVYNSGQR	1	2	1	Q1KMD3	C7(Carbamidomethyl)	0	2.15269e+07	0	2.542e-07	82.65	2.29523e-07	2	1827.85	1.11923	83.5541	0
	High	RYNVLGAETVLNQMR	1	2	1	Q1KMD3		0	1.4512e+08	0	1.975e-05	63.25	4.29385e-05	3	1763.93	1.63934	93.4547	1
	High	cDYMDEVTYGELEK	1	2	1	Q1KMD3	C1(Carbamidomethyl)	0	5.33908e+06	0	1.232e-06	61.99	5.40712e-06	2	1751.72	1.44599	90.7191	0
	High	EVEGDDVPESIMLEMK	1	2	1	Q1KMD3		0	3.99672e+07	0	1.087e-06	56.7	9.47117e-05	2	1820.83	0.352781	106.571	0
	High	RNFILDQcNVYNSGQR	1	2	1	Q1KMD3	C8(Carbamidomethyl)	0	5.37313e+07	0	5.567e-06	51	0.000453164	3	1983.94	-0.22927	73.4147	1
	High	KEVEGDDVPESIMLEMK	1	2	1	Q1KMD3		0	2.6854e+06	0	5.494e-05	49.45	0.000629363	3	1948.92	-2.96528	95.6685	1
	High	GLEEPEMDPK	1	2	1	Q1KMD3		0	1.17656e+08	0	0.001155	47.73	0.000412362	2	1144.52	1.02224	54.5002	0
	High	TIEEcEVILMVGLPGSGK	1	2	1	Q1KMD3	C5(Carbamidomethyl)	0	1.13001e+07	0	0.004853	46.63	0.00188699	2	1931.97	-4.56907	117.38	0
	High	ALLPHVLcK	2	2	1	Q1KMD3	C8(Carbamidomethyl)	0	8.42366e+07	0	0.001185	44.43	0.0014315	2	1050.61	0.412663	69.4375	0
	High	YNVLGAETVLNQmR	1	2	1	Q1KMD3	M13(Oxidation)	0	7.02227e+06	0	0.001556	41.4	0.00553107	2	1623.81	-1.06522	88.0697	0
	High	GLKVDLAQR	1	2	1	Q1KMD3		0	2.0886e+07	0	0.005294	40.68	0.0050962	3	999.596	1.64544	52.1917	1
	High	ANFSLPEK	1	2	1	Q1KMD3		0	1.12456e+08	0	0.005669	36.95	0.0162882	2	905.474	1.56536	60.7353	0
	High	NGEDLGVAFWISK	1	2	1	Q1KMD3		0	2.10159e+07	0	0.001345	36.37	0.0155129	2	1435.72	-0.138017	111.345	0
	High	EGcTEVSLLR	1	2	1	Q1KMD3	C3(Carbamidomethyl)	0	5.17959e+07	0	0.001418	30.35	0.0644877	2	1163.57	0.316504	66.8716	0
	High	DWQSYYYHHPQDR	1	1	1	Q1KMD3		0	8.47025e+06	0	3.277e-05	27.54	0.0254606	3	1794.77	2.62676	64.7246	0
	High	DLLVQQASQcLSK	1	2	1	Q1KMD3	C10(Carbamidomethyl)	0	2.97309e+07	0	0.002334	21.22	0.632012	2	1489.77	0.427574	81.7909	0
	High	AYYEFREEAYHSR	2	2	1	Q1KMD3		0	2.77488e+08	0	1.088e-06	21.2	0.209367	4	1720.77	-0.388571	58.4972	1
	High	QYNRDWQSYYYHHPQDR	1	1	1	Q1KMD3		0	1.07688e+07	0	0.0002571	13.8	0.821233	4	2356.03	0.665676	61.7961	1
	High	REEDEPEERSGDETPGSEVPGDK	1	2	1	Q1KMD3		0	7.93802e+06	0.001	0.0069	15.2	0.418263	4	2544.1	-0.350324	42.2826	2
	High	VTELRSELQR	1	2	1	Q1KMD3		0	1.278e+08	0.001	0.008308	14.46	3.02054	3	1230.68	-0.0104976	47.391	1
	High	DRYGGQPLFSEK	1	2	1	Q1KMD3		0	2.02079e+07	0.001	0.009183	12.82	3.39035	3	1396.69	0.874175	60.9646	1
	High	VVVVVPNEEDWKK	1	2	1	Q1KMD3		0	9.23318e+07	0.001	0.008769	11.77	4.27438	3	1540.84	0.725331	74.858	1
	High	KLLLFK	1	3	1	Q1KMD3		0	2.32453e+07	0.002	0.02857	46.15	5.70253e-05	2	761.528	-0.858459	69.5607	1
	High	EEAQPIVTK	2	2	1	Q1KMD3		0	2.72874e+07	0.002	0.02533	20.39	0.464827	2	1014.55	0.929168	36.2466	0
	High	SGDETPGSEVPGDK	1	2	1	Q1KMD3		0	8.38656e+06	0.002	0.01807	19.8	0.204714	2	1374.6	-0.121534	38.8964	0
	High	YYRNYYGYQGYR	1	1	1	Q1KMD3		0	9.35946e+06	0.002	0.0185	15.52	0.61439	3	1665.74	-1.08204	60.9776	1
	High	LLPPSEKR	1	2	1	Q1KMD3		0	0	0.003	0.03435	18.84	0.344829	3	939.563	0.539054	33.1173	1
	High	VTQNLPMK	1	2	1	Q1KMD3		0	3.87677e+07	0.004	0.04213	27.01	0.193493	2	930.508	0.171771	43.651	0
	High	YNVLGAETVLNQMR	1	2	1	Q1KMD3		0	85759012	0.007	0.0652	19.43	0.931584	2	1607.82	-2.34041	104.528	0
	High	YGGQPLFSEK	1	2	1	Q1KMD3		0	1.94141e+07	0.008	0.07668	30.24	0.0509549	2	1125.56	4.44782	64.0222	0
	High	AYYEFR	1	2	1	Q1KMD3		0	3.5109e+07	0.009	0.07955	37.44	0.00832994	2	848.394	0.483623	60.3951	0
P11142	Heat shock cognate 71 kDa protein OS=Homo sapiens GN=HSPA8 PE=1 SV=1 - [HSP7C_HUMAN]	603.525	40.09	18	18	23	30	2.49567e+08	646	70.8542	5.51611
	A17	Sequence	# PSMs	# Proteins	# Protein Groups	Protein Group Accessions	Modifications	ΔCn	Area	q-Value	PEP	IonScore	Exp Value	Charge	MH+ [Da]	ΔM [ppm]	RT [min]	# Missed Cleavages
	High	IINEPTAAAIAYGLDK	1	14	2	P11142;P11021		0	8.45058e+07	0	6.683e-07	76.44	1.90442e-06	2	1659.9	1.92409	97.1486	0
	High	NSLESYAFNMK	1	7	1	P11142		0	2.76139e+08	0	1.232e-05	66.51	6.68955e-06	2	1303.6	-0.717538	86.8143	0
	High	TTPSYVAFTDTER	1	25	2	P08107-2;P11142		0	2.43574e+08	0	1.276e-05	59.77	4.31771e-05	2	1487.7	1.49728	74.0445	0
	High	FDDAVVQSDMK	1	12	1	P11142		0	2.63145e+07	0	5.412e-05	52.4	0.000166878	2	1254.57	1.00088	63.4223	0
	High	SQIHDIVLVGGSTR	2	7	1	P11142		0	1.76482e+08	0	2.547e-05	51.32	0.000483327	2	1481.81	0.195265	67.8043	0
	High	VEIIANDQGNR	1	27	3	P08107-2;P11142;P11021		0	8.32087e+07	0	0.0004678	50.88	0.00054711	2	1228.63	-0.895777	46.2963	0
	High	SFYPEEVSSMVLTK	1	12	1	P11142		0	7.46631e+07	0	7.218e-05	46.14	0.00140581	2	1616.78	-1.77121	104.317	0
	High	RFDDAVVQSDMK	2	12	1	P11142		0	5.8528e+07	0	0.004905	45.92	0.00128569	3	1410.67	0.220772	58.4145	1
	High	TVTNAVVTVPAYFNDSQR	2	9	1	P11142		0	6.90193e+07	0	2.107e-05	43.98	0.00321956	2	1982	1.16971	93.0528	0
	High	NSLESYAFNmK	1	7	1	P11142	M10(Oxidation)	0	0	0	0.0002303	39.52	0.00293735	2	1319.59	0.739463	72.0855	0
	High	FEELNADLFR	1	8	1	P11142		0	4.34113e+07	0	0.00143	38.79	0.00855539	2	1253.61	-0.977603	98.0174	0
	High	EIAEAYLGK	1	11	1	P11142		0	8.03491e+07	0	0.004695	35.79	0.0194561	2	993.527	1.67155	61.8267	0
	High	NQVAMNPTNTVFDAK	1	11	1	P11142		0	1.94196e+08	0	0.0002806	34.73	0.0187269	2	1649.79	-0.694825	75.6327	0
	High	HWPFmVVNDAGRPK	1	12	1	P11142	M5(Oxidation)	0	3.91074e+06	0	0.002463	34.21	0.0284486	3	1669.82	-1.44344	72.7845	0
	High	STAGDTHLGGEDFDNR	1	6	1	P11142		0	2.06397e+08	0	0.0009641	28.57	0.0187644	3	1691.73	0.76937	51.0661	0
	High	IINEPTAAAIAYGLDKK	1	7	1	P11142		0	1.55541e+08	0	0.0006315	22.88	0.308364	3	1787.99	0.106451	88.7831	1
	High	NQTAEKEEFEHQQK	1	7	1	P11142		0	6.36474e+07	0	0.0008459	20.19	0.376656	3	1745.81	0.217105	30.2945	1
	High	ITITNDKGR	1	19	2	P11142;P08107-2		0	3.17987e+06	0	0.004149	10.85	8.05798	3	1017.57	2.16813	31.2284	1
	High	mVNHFIAEFK	1	6	1	P11142	M1(Oxidation)	0	1.93575e+07	0.001	0.009988	35.29	0.0172896	3	1251.62	-2.97672	71.117	0
	High	DAGTIAGLNVLR	1	10	1	P11142		0	228988461	0.001	0.006642	33.4	0.0358586	2	1199.67	-1.09202	91.2331	0
	High	VQVEYKGETK	2	12	1	P11142		0	3.43241e+07	0.001	0.01139	24.91	0.235357	3	1180.62	-0.0411423	34.5481	1
	High	HWPFMVVNDAGRPK	1	12	1	P11142		0	26953702	0.001	0.011	22.81	0.405529	3	1653.83	0.154896	81.3452	0
	High	ITITNDK	1	19	2	P11142;P08107-2		0	1.33162e+07	0.002	0.0295	35.42	0.0275882	2	804.447	1.16704	35.0961	0
	High	GPAVGIDLGTTYScVGVFQHGK	1	13	1	P11142	C14(Carbamidomethyl)	0	1.59627e+07	0.003	0.03579	10.47	6.95059	3	2263.12	0.797418	98.2713	0
	High	LSKEDIER	1	7	1	P11142		0	4.8893e+07	0.005	0.05576	34.9	0.0293338	2	989.525	-0.821683	35.1694	1
	High	FDDAVVQSDmK	1	12	1	P11142	M10(Oxidation)	0	3.05237e+06	0.005	0.04903	21.96	0.13118	2	1270.57	3.06892	49.4014	0
O43815	Striatin OS=Homo sapiens GN=STRN PE=1 SV=4 - [STRN_HUMAN]	597.542	35.77	2	21	23	29	2.98875e+08	780	86.0788	5.2749
	A17	Sequence	# PSMs	# Proteins	# Protein Groups	Protein Group Accessions	Modifications	ΔCn	Area	q-Value	PEP	IonScore	Exp Value	Charge	MH+ [Da]	ΔM [ppm]	RT [min]	# Missed Cleavages
	High	SELTDSASVLDNFK	2	2	1	O43815		0	271554751	0	1.408e-07	92.13	3.61287e-08	2	1525.74	-0.417466	97.1123	0
	High	FLESAAADFSDEDEDDDVDGREK	1	2	1	O43815		0	3.21185e+08	0	1.996e-09	62.96	2.14975e-06	3	2575.06	0.440994	79.0843	1
	High	GYTSIFNMETQQR	1	2	1	O43815		0	4.34236e+07	0	1.215e-05	61.4	2.10086e-05	2	1574.72	-2.76975	89.311	0
	High	SVIDTSTIVR	1	2	1	O43815		0	3.03884e+08	0	0.0006284	54.7	0.00026379	2	1090.61	0.528275	67.506	0
	High	EFDFLVTSEEGDNESR	1	2	1	O43815		0	6.11493e+07	0	3.081e-05	51.05	0.000112289	2	1873.81	1.64578	97.2931	0
	High	SVIDTSTIVRK	1	2	1	O43815		0	6.24028e+07	0	2.446e-05	49.81	0.000500421	3	1218.71	0.161801	57.1264	1
	High	GLGPLAEAAAAGDGAAAAGAAR	3	1	1	O43815		0	39629517	0	7.248e-05	45.97	0.00212335	2	1808.92	-0.941918	87.605	0
	High	KFEESIHDVAFHPSK	1	2	1	O43815		0	8.42629e+07	0	2.16e-09	43.47	0.0035825	4	1770.88	-0.36112	60.6509	1
	High	VISHPTLPISITAHEDR	2	2	1	O43815		0	7.55498e+07	0	7.133e-06	43.16	0.00388621	3	1886.02	1.7069	76.0714	0
	High	MLEYALKQER	1	10	3	Q9NRL3;Q13033-2;O43815		0	4.59425e+06	0	0.00193	36.6	0.0147674	2	1280.67	-0.75915	58.6432	1
	High	GPLLGHTDAVWGLAYSAAHQR	1	2	1	O43815		0	0	0	0.0002385	35.06	0.028569	3	2220.13	-0.438398	101.67	0
	High	TcIQEFTAHR	1	2	1	O43815	C2(Carbamidomethyl)	0	2.21006e+07	0	0.0003519	34.58	0.0160061	3	1262.59	-0.00486133	54.8437	0
	High	FLESAAADFSDEDEDDDVDGR	1	2	1	O43815		0	0	0	0.0002914	32.83	0.000886031	2	2317.93	2.23222	85.8254	0
	High	DVDELPSLQPSVGSPSRPSSSR	1	2	1	O43815		0	1.01687e+08	0	0.002475	29.73	0.0892816	3	2297.14	1.23733	76.5794	0
	High	ALAFHPIEPVLITASEDHTLK	1	2	1	O43815		0	2.23158e+08	0	9.463e-06	27.17	0.109844	4	2302.25	0.964001	102.947	0
	High	TcIQEFTAHRK	1	2	1	O43815	C2(Carbamidomethyl)	0	1.03303e+07	0	0.0004685	23.6	0.313637	3	1390.69	-2.35194	45.2664	1
	High	ALPDSGEDRDTK	1	2	1	O43815		0	3.71557e+07	0	0.004438	23.3	0.177272	3	1303.61	0.117545	30.5317	1
	High	KKFEESIHDVAFHPSK	1	2	1	O43815		0	6.7047e+06	0	2.47e-05	16.07	2.07254	4	1898.98	0.242149	55.4039	2
	High	ELGIPASVDLVSSDPSHMVASFSK	1	2	1	O43815		0	1.14352e+08	0	0.002502	12.56	4.30667	3	2473.22	-1.62061	115.077	0
	High	MLEYALK	1	10	3	Q9NRL3;Q13033-2;O43815		0	115457666	0.001	0.006715	41.24	0.00327708	2	867.466	2.0091	66.7098	0
	High	EALKEFDFLVTSEEGDNESR	1	2	1	O43815		0	4.13078e+07	0.001	0.01137	21.71	0.275882	3	2315.07	-0.348481	103.58	1
	High	LPEHEINR	2	2	1	O43815		0	3.48843e+07	0.001	0.01478	19.3	0.8565	3	1007.53	1.00833	33.5942	0
	High	GYTSIFNmETQQR	1	2	1	O43815	M8(Oxidation)	0	4.62666e+06	0.001	0.0143	17.45	0.4776	2	1590.72	-0.542839	75.9987	0
	High	LPEHEINRADEVEALTFPPSSGK	1	2	1	O43815		0	7.3485e+06	0.001	0.01097	13.8	3.43292	4	2536.27	2.41979	81.5255	1
Q9BY77-2	Isoform 2 of Polymerase delta-interacting protein 3 OS=Homo sapiens GN=POLDIP3 - [PDIP3_HUMAN]	576.236	65.82	3	1	24	33	1.98637e+08	392	42.8678	9.90576
	A17	Sequence	# PSMs	# Proteins	# Protein Groups	Protein Group Accessions	Modifications	ΔCn	Area	q-Value	PEP	IonScore	Exp Value	Charge	MH+ [Da]	ΔM [ppm]	RT [min]	# Missed Cleavages
	High	MTVNNLHPR	2	3	2	Q9BY77;Q9BY77-2		0	1.12932e+08	0	0.0001656	66.59	1.39133e-05	2	1081.56	2.26211	42.0693	0
	High	VVQNDAYTAPALPSSIR	1	4	2	Q9BY77;Q9BY77-2		0	1.70674e+08	0	1.243e-06	55.6	0.000250497	2	1801.94	-0.0554035	80.0127	0
	High	TIQNLYDLDEDDDGIASVPTK	1	2	1	Q9BY77-2		0	1.77706e+07	0	0.000239	55.13	0.000192428	3	2322.1	-0.691354	98.2317	0
	High	SRVGIQQGLLSQSTR	1	5	2	Q9BY77;Q9BY77-2		0	7.48545e+07	0	3.421e-07	47.06	0.00143852	3	1629.9	0.605325	63.029	1
	High	mTVNNLHPR	1	3	2	Q9BY77;Q9BY77-2	M1(Oxidation)	0	4.41825e+06	0	3.403e-05	44.26	0.00210172	3	1097.55	1.09428	30.6287	0
	High	LVHPGVAEVVFVKK	2	3	2	Q9BY77;Q9BY77-2		0	29354109	0	0.0001806	43.16	0.000714927	3	1521.92	2.21559	70.4339	1
	High	FAASGGFLHHMAGLSSSK	2	4	2	Q9BY77;Q9BY77-2		0	1.63888e+08	0	5.898e-06	38.59	0.0100724	4	1804.88	0.0134573	77.7579	0
	High	DDAITAYK	1	3	2	Q9BY77;Q9BY77-2		0	2.94375e+06	0	0.0034	37.19	0.00732429	2	896.436	0.272814	46.2575	0
	High	KDDAITAYKK	1	3	2	Q9BY77;Q9BY77-2		0	3.74146e+06	0	0.003609	36.38	0.0144991	3	1152.63	0.0428715	30.2475	2
	High	GRLNARPGVGGVR	1	5	2	Q9BY77;Q9BY77-2		0	5.71669e+07	0	9.266e-05	35.1	0.0102752	4	1308.76	0.615915	35.9972	1
	High	VGIQQGLLSQSTR	2	5	2	Q9BY77;Q9BY77-2		0	2.61348e+08	0	6.677e-05	34.49	0.0281127	2	1386.77	0.040259	71.5217	0
	High	LVHPGVAEVVFVK	1	3	2	Q9BY77;Q9BY77-2		0	1.28972e+08	0	0.003534	33.24	0.0138004	3	1393.82	-1.34721	81.3701	0
	High	LSDSPSMKK	1	2	2	Q9BY77;Q9BY77-2		0	8.62496e+06	0	0.001298	32.37	0.0398937	3	992.507	-1.02423	28.5796	1
	High	ELPAAEPVLSPLEGTK	2	3	2	Q9BY77;Q9BY77-2		0	1.58236e+08	0	0.0007591	32.06	0.0430943	2	1650.9	1.53688	92.2635	0
	High	LNARPGVGGVR	1	5	2	Q9BY77;Q9BY77-2		0	8.70429e+07	0	0.00024	31.8	0.0202503	3	1095.64	0.55383	37.7617	0
	High	VTEEDIVELFcVcGALK	2	3	2	Q9BY77;Q9BY77-2	C11(Carbamidomethyl); C13(Carbamidomethyl)	0	2.548e+06	0	0.0006415	31.47	0.0474047	2	1981.96	1.20951	132.605	0
	High	TLVNKEEPPK	3	4	2	Q9BY77;Q9BY77-2		0	6.63104e+07	0	0.002167	29.07	0.0652846	3	1154.64	-0.146098	34.2095	1
	High	cNLHMNGNVITSDQPILLR	1	2	2	Q9BY77;Q9BY77-2	C1(Carbamidomethyl)	0	2.15004e+07	0	0.000372	22.37	0.457749	3	2195.11	1.24527	91.3824	0
	High	ESELPRRVNSASSSNPPAEVDPDTILK	1	2	2	Q9BY77;Q9BY77-2		0	1.29709e+07	0	0.002991	22.01	0.531933	4	2908.46	-0.947051	76.6862	2
	High	QQTTVPQKPR	1	5	2	Q9BY77;Q9BY77-2		0	2.70388e+07	0	0.0003096	19.96	0.50614	3	1182.66	0.368798	28.275	0
	High	KQQTTVPQKPR	1	5	2	Q9BY77;Q9BY77-2		0	1.4426e+07	0.001	0.01228	26.52	0.0772153	3	1310.75	-0.900678	26.1468	1
	High	SSPAAFINPPIGTVTPALK	1	5	2	Q9BY77;Q9BY77-2		0	8.40819e+07	0.002	0.02701	20.24	0.486839	2	1881.04	-2.5841	103.177	0
	High	IGLSDAR	1	5	2	Q9BY77;Q9BY77-2		0	1.00792e+08	0.003	0.03819	47.66	0.00212616	2	731.405	-0.0296012	43.448	0
	High	ALTNMSR	1	4	2	Q9BY77;Q9BY77-2		0	1.81964e+07	0.003	0.03603	44.46	0.00260157	2	792.403	0.173707	35.2701	0
	High	ESELPR	1	2	2	Q9BY77;Q9BY77-2		0	3.45695e+06	0.003	0.03493	39.71	0.00474126	2	730.373	-0.164206	32.9259	0
Q16531	DNA damage-binding protein 1 OS=Homo sapiens GN=DDB1 PE=1 SV=1 - [DDB1_HUMAN]	575.993	26.4	17	27	27	31	2.13573e+08	1140	126.887	5.26221
	A17	Sequence	# PSMs	# Proteins	# Protein Groups	Protein Group Accessions	Modifications	ΔCn	Area	q-Value	PEP	IonScore	Exp Value	Charge	MH+ [Da]	ΔM [ppm]	RT [min]	# Missed Cleavages
	High	MQEVVANLQYDDGSGMK	1	4	1	Q16531		0	13690806	0	6.145e-08	71.97	1.77575e-06	2	1884.85	0.845108	79.111	0
	High	IcYQEVSQcFGVLSSR	2	3	1	Q16531	C2(Carbamidomethyl); C9(Carbamidomethyl)	0	3.37871e+07	0	5.226e-08	71.95	2.83708e-06	2	1932.89	0.0131451	100.881	0
	High	QGQGQLVTcSGAFK	1	5	1	Q16531	C9(Carbamidomethyl)	0	44525881	0	5.587e-06	62.45	3.03483e-05	2	1480.72	-0.902938	61.507	0
	High	MQEVVANLQYDDGSGMKR	1	4	1	Q16531		0	8.96973e+07	0	8.563e-08	53.75	0.000183649	3	2040.95	-0.235424	71.5609	1
	High	EATADDLIK	1	4	1	Q16531		0	162294570	0	0.004526	45.7	0.00235509	2	975.499	-0.808351	53.2711	0
	High	GAVYSMVEFNGK	1	4	1	Q16531		0	33386366	0	0.0001359	42.69	0.0020831	2	1301.62	0.314489	81.7677	0
	High	DLLFILTAK	1	6	1	Q16531		0	4.00658e+06	0	0.002761	42.02	0.00167064	2	1033.63	-0.415547	122.854	0
	High	YLLGDMEGR	1	4	1	Q16531		0	61075154	0	0.003175	40.72	0.00402009	2	1053.5	-2.7294	74.3571	0
	High	LLASINSTVR	1	4	1	Q16531		0	6.27914e+07	0	0.004098	40.47	0.00516919	2	1073.63	0.354093	63.7339	0
	High	VVEELTRIH	2	4	1	Q16531		0	1.37845e+08	0	0.003336	40.01	0.00377629	2	1095.61	-1.19003	55.2358	1
	High	EEQMDGTVTLK	1	4	1	Q16531		0	9.018e+06	0	0.00455	33.1	0.0212809	2	1250.59	-2.18899	55.1328	0
	High	IGRPSETGIIGIIDPEcR	1	5	1	Q16531	C17(Carbamidomethyl)	0	9.8117e+07	0	8.425e-07	30.36	0.0789746	3	1983.03	-0.812467	99.8744	0
	High	TYEVSLREK	1	3	1	Q16531		0	31661084	0	0.004076	21.94	0.353453	3	1124.59	-0.146936	47.7974	1
	High	ALVSEWKEPQAK	2	5	1	Q16531		0	3.3789e+08	0	0.005029	18.02	1.32204	3	1385.75	2.8582	60.6364	1
	High	KTEPATGFIDGDLIESFLDISRPK	1	4	1	Q16531		0	5.82239e+07	0	0.0005911	17.78	1.41466	4	2649.38	0.0674656	137.18	1
	High	QSTIVcHNRVDPNGSR	1	4	1	Q16531	C6(Carbamidomethyl)	0	1.24073e+07	0	0.0007639	14.43	2.27705	4	1839.89	-0.113747	35.032	1
	High	SLSTTNVFAcSDRPTVIYSSNHK	1	4	1	Q16531	C10(Carbamidomethyl)	0	8.94247e+07	0	0.001907	11.75	4.35092	4	2584.25	-0.232639	78.4545	0
	High	TVPLYESPR	1	3	1	Q16531		0	1.35548e+08	0.001	0.008225	32.72	0.0493136	2	1061.56	2.23039	56.6952	0
	High	IAVMELFRPK	1	8	1	Q16531		0	7.67256e+06	0.001	0.009385	27.31	0.112211	3	1203.69	-2.33511	95.4614	0
	High	NTRLEIYVVTAEGLRPVK	1	6	1	Q16531		0	9.58222e+06	0.001	0.007582	24.33	0.143717	3	2058.17	-1.89931	96.275	1
	High	TVPLYESPRK	2	3	1	Q16531		0	82684938	0.001	0.00964	16.15	1.98861	3	1189.66	0.337775	46.1582	1
	High	LGDSQLVK	1	5	1	Q16531		0	9.16049e+07	0.002	0.02168	43.26	0.00599284	2	859.488	-0.368349	45.1294	0
	High	IVVFQYSDGK	1	4	1	Q16531		0	1.40535e+08	0.002	0.02844	26.09	0.12388	2	1155.6	-1.43691	73.9562	0
	High	YLAIAPPIIK	1	4	1	Q16531		0	1.21185e+08	0.005	0.04907	22.19	0.152497	2	1098.69	-0.226788	95.1448	0
	High	LYDGLFK	1	5	1	Q16531		0	7.30717e+07	0.005	0.05078	19.63	0.314701	2	855.46	-0.861002	81.3538	0
	High	TYEVSLR	1	3	1	Q16531		0	99597665	0.008	0.0755	39.73	0.00438959	2	867.459	1.7562	56.0345	0
	High	VIPLDRDNK	1	4	1	Q16531		0	4.41976e+07	0.008	0.06756	16.87	0.968324	3	1069.6	-0.475699	39.4775	1
Q9BY77	Polymerase delta-interacting protein 3 OS=Homo sapiens GN=POLDIP3 PE=1 SV=2 - [PDIP3_HUMAN]	554.236	61.76	4	2	25	34	1.98637e+08	421	46.0605	9.99365
	A17	Sequence	# PSMs	# Proteins	# Protein Groups	Protein Group Accessions	Modifications	ΔCn	Area	q-Value	PEP	IonScore	Exp Value	Charge	MH+ [Da]	ΔM [ppm]	RT [min]	# Missed Cleavages
	High	MTVNNLHPR	2	3	2	Q9BY77;Q9BY77-2		0	1.12932e+08	0	0.0001656	66.59	1.39133e-05	2	1081.56	2.26211	42.0693	0
	High	VVQNDAYTAPALPSSIR	1	4	2	Q9BY77;Q9BY77-2		0	1.70674e+08	0	1.243e-06	55.6	0.000250497	2	1801.94	-0.0554035	80.0127	0
	High	SRVGIQQGLLSQSTR	1	5	2	Q9BY77;Q9BY77-2		0	7.48545e+07	0	3.421e-07	47.06	0.00143852	3	1629.9	0.605325	63.029	1
	High	mTVNNLHPR	1	3	2	Q9BY77;Q9BY77-2	M1(Oxidation)	0	4.41825e+06	0	3.403e-05	44.26	0.00210172	3	1097.55	1.09428	30.6287	0
	High	LVHPGVAEVVFVKK	2	3	2	Q9BY77;Q9BY77-2		0	29354109	0	0.0001806	43.16	0.000714927	3	1521.92	2.21559	70.4339	1
	High	FAASGGFLHHMAGLSSSK	2	4	2	Q9BY77;Q9BY77-2		0	1.63888e+08	0	5.898e-06	38.59	0.0100724	4	1804.88	0.0134573	77.7579	0
	High	DDAITAYK	1	3	2	Q9BY77;Q9BY77-2		0	2.94375e+06	0	0.0034	37.19	0.00732429	2	896.436	0.272814	46.2575	0
	High	KDDAITAYKK	1	3	2	Q9BY77;Q9BY77-2		0	3.74146e+06	0	0.003609	36.38	0.0144991	3	1152.63	0.0428715	30.2475	2
	High	GRLNARPGVGGVR	1	5	2	Q9BY77;Q9BY77-2		0	5.71669e+07	0	9.266e-05	35.1	0.0102752	4	1308.76	0.615915	35.9972	1
	High	VGIQQGLLSQSTR	2	5	2	Q9BY77;Q9BY77-2		0	2.61348e+08	0	6.677e-05	34.49	0.0281127	2	1386.77	0.040259	71.5217	0
	High	LVHPGVAEVVFVK	1	3	2	Q9BY77;Q9BY77-2		0	1.28972e+08	0	0.003534	33.24	0.0138004	3	1393.82	-1.34721	81.3701	0
	High	LSDSPSMKK	1	2	2	Q9BY77;Q9BY77-2		0	8.62496e+06	0	0.001298	32.37	0.0398937	3	992.507	-1.02423	28.5796	1
	High	ELPAAEPVLSPLEGTK	2	3	2	Q9BY77;Q9BY77-2		0	1.58236e+08	0	0.0007591	32.06	0.0430943	2	1650.9	1.53688	92.2635	0
	High	LNARPGVGGVR	1	5	2	Q9BY77;Q9BY77-2		0	8.70429e+07	0	0.00024	31.8	0.0202503	3	1095.64	0.55383	37.7617	0
	High	VTEEDIVELFcVcGALK	2	3	2	Q9BY77;Q9BY77-2	C11(Carbamidomethyl); C13(Carbamidomethyl)	0	2.548e+06	0	0.0006415	31.47	0.0474047	2	1981.96	1.20951	132.605	0
	High	TLVNKEEPPK	3	4	2	Q9BY77;Q9BY77-2		0	6.63104e+07	0	0.002167	29.07	0.0652846	3	1154.64	-0.146098	34.2095	1
	High	INVVNNHQAK	1	3	1	Q9BY77		0	3.22814e+07	0	0.001412	25.37	0.207783	3	1136.62	-0.0191076	29.4973	0
	High	cNLHMNGNVITSDQPILLR	1	2	2	Q9BY77;Q9BY77-2	C1(Carbamidomethyl)	0	2.15004e+07	0	0.000372	22.37	0.457749	3	2195.11	1.24527	91.3824	0
	High	ESELPRRVNSASSSNPPAEVDPDTILK	1	2	2	Q9BY77;Q9BY77-2		0	1.29709e+07	0	0.002991	22.01	0.531933	4	2908.46	-0.947051	76.6862	2
	High	QQTTVPQKPR	1	5	2	Q9BY77;Q9BY77-2		0	2.70388e+07	0	0.0003096	19.96	0.50614	3	1182.66	0.368798	28.275	0
	High	AMAPLHPHPAGMR	1	2	1	Q9BY77		0	5.32358e+07	0	1.143e-05	19.93	0.589932	4	1385.69	-0.95274	43.5916	0
	High	KQQTTVPQKPR	1	5	2	Q9BY77;Q9BY77-2		0	1.4426e+07	0.001	0.01228	26.52	0.0772153	3	1310.75	-0.900678	26.1468	1
	High	SSPAAFINPPIGTVTPALK	1	5	2	Q9BY77;Q9BY77-2		0	8.40819e+07	0.002	0.02701	20.24	0.486839	2	1881.04	-2.5841	103.177	0
	High	IGLSDAR	1	5	2	Q9BY77;Q9BY77-2		0	1.00792e+08	0.003	0.03819	47.66	0.00212616	2	731.405	-0.0296012	43.448	0
	High	ALTNMSR	1	4	2	Q9BY77;Q9BY77-2		0	1.81964e+07	0.003	0.03603	44.46	0.00260157	2	792.403	0.173707	35.2701	0
	High	ESELPR	1	2	2	Q9BY77;Q9BY77-2		0	3.45695e+06	0.003	0.03493	39.71	0.00474126	2	730.373	-0.164206	32.9259	0
P09429	High mobility group protein B1 OS=Homo sapiens GN=HMGB1 PE=1 SV=3 - [HMGB1_HUMAN]	460.184	49.3	6	14	16	30	7.80139e+08	215	24.8782	5.74463
	A17	Sequence	# PSMs	# Proteins	# Protein Groups	Protein Group Accessions	Modifications	ΔCn	Area	q-Value	PEP	IonScore	Exp Value	Charge	MH+ [Da]	ΔM [ppm]	RT [min]	# Missed Cleavages
	High	KLGEMWNNTAADDKQPYEK	2	3	1	P09429		0	4.10182e+08	0	1.712e-15	109.54	6.23126e-10	3	2238.05	-0.275203	63.3993	2
	High	HPDASVNFSEFSK	1	4	1	P09429		0	4.44582e+07	0	2.32e-06	67.08	6.70904e-06	2	1464.67	-0.652175	70.2784	0
	High	KHPDASVNFSEFSK	3	4	1	P09429		0	7.24917e+08	0	4.287e-05	65.98	1.67685e-05	4	1592.77	1.6064	62.731	1
	High	MSSYAFFVQTcR	1	7	2	P09429;P26583	C11(Carbamidomethyl)	0	52854977	0	1.322e-05	61.15	1.9913e-05	2	1496.67	0.0334036	92.6899	0
	High	KKHPDASVNFSEFSK	1	4	1	P09429		0	2.22763e+08	0	4.873e-07	50.44	0.000756806	3	1720.86	-1.12957	55.2065	2
	High	IKGEHPGLSIGDVAK	3	4	1	P09429		0	1.16515e+09	0	2.557e-06	37.18	0.0127298	3	1520.84	-0.941129	56.1272	1
	High	GEHPGLSIGDVAK	2	4	1	P09429		0	8.81922e+07	0	0.001869	37.01	0.0154277	3	1279.66	0.0448732	60.2369	0
	High	KHPDASVNFSEFSKK	1	4	1	P09429		0	2.44754e+08	0	1.315e-05	36	0.0213259	4	1720.87	0.494137	55.5252	2
	High	TYIPPKGETK	4	5	1	P09429		0	7.17407e+07	0	0.002292	33.07	0.0389114	3	1133.62	0.708788	32.475	1
	High	KLGEmWNNTAADDKQPYEK	1	3	1	P09429	M5(Oxidation)	0	8.64608e+07	0	0.004949	29.24	0.0520573	4	2254.04	-0.216593	53.8433	2
	High	LGEMWNNTAADDKQPYEK	1	3	1	P09429		0	165728918	0	5.109e-05	27.11	0.0715893	3	2109.96	0.864845	68.3012	1
	High	LGEmWNNTAADDKQPYEK	1	3	1	P09429	M4(Oxidation)	0	2.6708e+07	0	2.278e-05	25.09	0.0782098	3	2125.95	-0.0513921	59.5734	1
	High	RPPSAFFLFcSEYRPK	3	3	1	P09429	C10(Carbamidomethyl)	0	4.50352e+08	0	0.001251	21.52	0.486591	3	2002	-1.5468	97.5844	0
	High	KLGEmWNNTAADDKQPYEKK	1	2	1	P09429	M5(Oxidation)	0	5.64902e+06	0	0.005135	16.47	1.49456	4	2382.14	0.615252	48.6585	3
	High	LGEMWNNTAADDKQPYEKK	1	2	1	P09429		0	6.3173e+06	0	0.001016	14.99	1.80982	4	2238.05	0.455122	61.0965	2
	High	IKGEHPGLSIGDVAKK	1	4	1	P09429		0	1.08295e+08	0	4.022e-06	12.98	2.26324	4	1648.94	-0.320524	49.694	2
	High	FKDPNAPK	1	6	1	P09429		0	1.37624e+08	0.002	0.01904	31.32	0.0605819	3	916.488	-0.930884	29.6361	1
	High	KLGEMWNNTAADDKQPYEKK	1	2	1	P09429		0	39619657	0.002	0.02208	12.55	4.16372	4	2366.15	3.11347	56.7112	3
	High	YEKDIAAYR	1	2	2	P09429;P26583		0	2.40972e+07	0.004	0.0457	36.43	0.0117395	3	1128.57	-0.168674	44.9848	1
Q14103-3	Isoform 3 of Heterogeneous nuclear ribonucleoprotein D0 OS=Homo sapiens GN=HNRNPD - [HNRPD_HUMAN]	434.31	50.65	12	15	17	22	6.9281e+08	306	32.8141	8.1626
	A17	Sequence	# PSMs	# Proteins	# Protein Groups	Protein Group Accessions	Modifications	ΔCn	Area	q-Value	PEP	IonScore	Exp Value	Charge	MH+ [Da]	ΔM [ppm]	RT [min]	# Missed Cleavages
	High	IREYFGGFGEVESIELPMDNK	1	9	1	Q14103-3		0	3.73651e+08	0	6.826e-10	76.65	1.45767e-06	3	2430.17	1.2289	114.593	1
	High	FGEVVDcTLK	2	21	3	Q14103-3;D6R9P3;O14979-3	C7(Carbamidomethyl)	0	301836646	0	3.178e-05	55.35	0.000157687	2	1167.57	0.0732305	66.8817	0
	High	FGEVVDcTLKLDPITGR	1	11	1	Q14103-3	C7(Carbamidomethyl)	0	2.32579e+08	0	1.685e-09	46.81	0.00181351	3	1919.99	0.0489122	99.7004	1
	High	IFVGGLSPDTPEEK	1	10	1	Q14103-3		0	1.40294e+09	0	0.001356	43.65	0.00366575	2	1488.75	-2.15004	77.4488	0
	High	GFcFITFKEEEPVKK	2	8	1	Q14103-3	C3(Carbamidomethyl)	0	43984972	0	5.998e-07	41.19	0.0062841	4	1858.94	0.953423	87.2161	2
	High	KYHNVGLSK	2	8	1	Q14103-3		0	9.63734e+07	0	0.0009037	38.37	0.0127498	3	1045.58	0.399815	28.5209	1
	High	EQYQQQQQWGSR	1	8	1	Q14103-3		0	0	0	0.001911	35.85	0.00895755	2	1565.71	0.450381	46.5117	0
	High	IDASKNEEDEGHSNSSPR	2	4	1	Q14103-3		0	5.86395e+07	0	4.577e-08	35.28	0.00587037	4	1971.86	0.413568	27.2298	1
	High	KIFVGGLSPDTPEEK	1	10	1	Q14103-3		0	1.83726e+08	0	0.0009451	34.82	0.0279509	3	1616.85	-0.779606	69.2715	1
	High	ESESVDKVMDQK	1	10	1	Q14103-3		0	9.84855e+06	0	0.0004137	34.02	0.0149991	3	1394.65	-0.136368	45.2749	1
	High	RRGFcFITFKEEEPVK	1	8	1	Q14103-3	C5(Carbamidomethyl)	0	1.21027e+08	0	0.0005245	28.11	0.127329	4	2043.05	0.58335	79.1005	3
	High	RGFcFITFKEEEPVKK	1	8	1	Q14103-3	C4(Carbamidomethyl)	0	5.59846e+07	0	0.0001474	25.35	0.244918	4	2015.04	0.311629	78.9454	3
	High	mFIGGLSWDTTKK	1	11	1	Q14103-3	M1(Oxidation)	0	2.78008e+07	0	0.0003953	23.96	0.240673	3	1499.76	1.21756	83.7648	1
	High	HSEAATAQREEWK	1	5	1	Q14103-3		0	1.69862e+08	0	4.016e-05	17.81	0.671415	3	1542.73	0.73619	33.2254	1
	High	GFGFVLFK	1	13	2	Q14103-3;O14979-3		0	2.44318e+08	0.001	0.01569	27.98	0.0874123	2	914.513	-0.161875	113.585	0
	High	mFIGGLSWDTTK	1	11	1	Q14103-3	M1(Oxidation)	0	5596439	0.001	0.008826	20.96	0.347928	2	1371.66	0.294871	94.5339	0
	High	RGFcFITFKEEEPVK	1	8	1	Q14103-3	C4(Carbamidomethyl)	0	4.46835e+06	0.001	0.01505	20.73	0.607333	3	1886.95	1.66572	88.0444	2
	High	MFIGGLSWDTTK	1	11	1	Q14103-3		0	4.61922e+07	0.004	0.04196	17.06	1.04593	2	1355.67	-0.751238	104.635	0
Q9NRL3	Striatin-4 OS=Homo sapiens GN=STRN4 PE=1 SV=2 - [STRN4_HUMAN]	417.1	34.66	4	19	23	26	1.39762e+08	753	80.5461	5.40186
	A17	Sequence	# PSMs	# Proteins	# Protein Groups	Protein Group Accessions	Modifications	ΔCn	Area	q-Value	PEP	IonScore	Exp Value	Charge	MH+ [Da]	ΔM [ppm]	RT [min]	# Missed Cleavages
	High	QYLEEVGYTDTILDMR	1	4	1	Q9NRL3		0	2.96969e+07	0	2.64e-08	82.82	2.50228e-07	2	1945.92	-1.84549	111.9	0
	High	LAScSADGTVR	1	3	1	Q9NRL3	C4(Carbamidomethyl)	0	6.66985e+06	0	4.058e-05	64.93	1.63575e-05	2	1136.54	-0.715481	33.409	0
	High	TcVQEITAHR	1	5	2	Q9NRL3;Q13033-2	C2(Carbamidomethyl)	0	2.63828e+07	0	7.494e-06	58.7	5.94218e-05	3	1214.59	0.0703237	42.5642	0
	High	cTVDGSPHELESR	1	3	1	Q9NRL3	C1(Carbamidomethyl)	0	3.94503e+07	0	1.089e-05	48.47	0.000383318	3	1486.66	1.68831	41.8277	0
	High	SLELNGAVEPSEGAPR	1	4	1	Q9NRL3		0	3.44403e+07	0	0.0004385	44.15	0.00279598	2	1625.81	-1.72409	68.6763	0
	High	GSSGPTQINQVVSHPNQPLTITAHDDR	1	3	1	Q9NRL3		0	1.14765e+08	0	1.214e-07	43.35	0.00376609	4	2869.42	1.11049	73.3025	0
	High	QIEEQIKR	1	4	1	Q9NRL3		0	3.17383e+07	0	0.001072	38.15	0.0106257	3	1043.58	-0.190832	33.7792	1
	High	KNAALDVEPIHAFR	2	3	1	Q9NRL3		0	3.00573e+07	0	1.243e-05	36.73	0.0135888	4	1580.85	-0.56613	72.0312	1
	High	MLEYALKQER	1	10	3	Q9NRL3;Q13033-2;O43815		0	4.59425e+06	0	0.00193	36.6	0.0147674	2	1280.67	-0.75915	58.6432	1
	High	SLAFHHSQSALLTASEDGTLK	2	3	1	Q9NRL3		0	1.46894e+07	0	0.0002742	31.52	0.0601808	3	2213.12	1.24729	75.5384	0
	High	AELQAQVAFLQGER	1	2	1	Q9NRL3		0	1.29798e+07	0	0.005654	30.14	0.0851116	2	1559.81	-2.4496	90.8968	0
	High	NAALDVEPIHAFR	1	3	1	Q9NRL3		0	63625028	0	0.0008332	26.05	0.181765	3	1452.76	-0.229157	81.5046	0
	High	ALIASAGADALAK	1	3	1	Q9NRL3		0	1.89064e+08	0	0.003202	22.03	0.475913	2	1171.67	0.267422	69.4286	0
	High	SLELNGAVEPSEGAPRAPPGPAGLSGGESLLVK	1	4	1	Q9NRL3		0	1.8472e+07	0	0.004227	21.89	0.480503	3	3156.65	-1.64371	98.8551	1
	High	KHEEAIHAVAcHPSK	1	3	1	Q9NRL3	C11(Carbamidomethyl)	0	4.16255e+06	0	0.001002	11.5	4.80341	4	1713.85	0.216262	27.5503	1
	High	MLEYALK	1	10	3	Q9NRL3;Q13033-2;O43815		0	115457666	0.001	0.006715	41.24	0.00327708	2	867.466	2.0091	66.7098	0
	High	LQGILADLR	1	3	1	Q9NRL3		0	2.17023e+07	0.001	0.01479	35.8	0.00900867	2	998.599	-0.0706361	93.0117	0
	High	FGTDLNQGEK	1	4	1	Q9NRL3		0	7.76006e+07	0.001	0.01571	12.31	2.68483	2	1108.53	1.80145	46.3974	0
	High	cTVDGSPHELESRR	1	3	1	Q9NRL3	C1(Carbamidomethyl)	0	1.12051e+06	0.001	0.01053	11.36	2.51146	4	1642.76	-2.14927	38.9331	1
	High	ARWEAERAELQAQVAFLQGER	1	2	1	Q9NRL3		0	9751356	0.002	0.01866	23.21	0.436939	4	2458.25	-3.08836	102.434	2
	High	LWSLDNK	1	3	1	Q9NRL3		0	1.25098e+07	0.003	0.03579	28.13	0.141126	2	875.462	0.167423	70.1397	0
	High	TcVQEITAHRK	1	5	2	Q9NRL3;Q13033-2	C2(Carbamidomethyl)	0	9.27569e+06	0.003	0.03174	23.33	0.31169	3	1342.69	-2.09509	34.7694	1
	High	SGDTVLYDMEVGSALLTLESR	2	3	1	Q9NRL3		0	2.66816e+06	0.005	0.05455	16.53	1.66526	2	2256.11	1.07398	141.826	0
F8VW92	Tubulin beta chain OS=Homo sapiens GN=TUBB PE=3 SV=1 - [F8VW92_HUMAN]	412.446	40.69	29	3	16	20	2.72636e+08	435	48.4876	5.19873
	A17	Sequence	# PSMs	# Proteins	# Protein Groups	Protein Group Accessions	Modifications	ΔCn	Area	q-Value	PEP	IonScore	Exp Value	Charge	MH+ [Da]	ΔM [ppm]	RT [min]	# Missed Cleavages
	High	ALTVPELTQQVFDAK	2	7	1	F8VW92		0	7.37313e+07	0	2.544e-06	62.16	5.05664e-05	2	1659.9	0.0855722	112.933	0
	High	MREIVHIQAGQcGNQIGAK	1	18	2	F8VW92;P68371	C12(Carbamidomethyl)	0	91074192	0	5.481e-06	52.75	0.000447536	4	2110.07	1.41241	59.6682	1
	High	LAVNmVPFPR	1	25	3	F8VW92;P68371;Q9BUF5	M5(Oxidation)	0	1.43948e+07	0	0.001306	52.25	0.000592684	2	1159.63	-0.400578	82.6654	0
	High	AILVDLEPGTMDSVR	2	13	1	F8VW92		0	3.25441e+08	0	2.007e-06	51.78	0.000644826	2	1615.84	0.167102	99.4154	0
	High	AILVDLEPGTmDSVR	1	13	1	F8VW92	M11(Oxidation)	0	1.06888e+08	0	4.195e-05	51.42	0.000648276	2	1631.83	-1.13194	88.8599	0
	High	LHFFmPGFAPLTSR	1	20	3	F8VW92;P68371;Q9BUF5	M5(Oxidation)	0	4.61835e+07	0	1.133e-05	49.29	0.000980946	3	1636.83	-0.252942	102.189	0
	High	EVDEQMLNVQNK	1	10	2	F8VW92;P68371		0	1.77015e+08	0	5.126e-05	49.1	0.000630513	2	1446.69	-0.00874173	62.2089	0
	High	ImNTFSVVPSPK	1	12	2	F8VW92;P68371	M2(Oxidation)	0	2.31285e+07	0	0.0003525	43.37	0.00349105	2	1335.7	0.026357	73.5051	0
	High	EIVHIQAGQcGNQIGAK	1	18	2	F8VW92;P68371	C10(Carbamidomethyl)	0	7.21203e+07	0	0.000183	41.18	0.00628715	3	1822.92	-0.892249	57.5438	0
	High	GHYTEGAELVDSVLDVVR	1	12	2	F8VW92;P68371		0	1.37323e+08	0	6.645e-06	40.99	0.00630956	3	1958.98	0.262224	122.716	0
	High	mREIVHIQAGQcGNQIGAK	1	18	2	F8VW92;P68371	M1(Oxidation); C12(Carbamidomethyl)	0	1.68276e+07	0	0.0003612	29.7	0.0869002	3	2126.06	-1.25277	52.8555	1
	High	YLTVAAVFRGR	1	9	2	F8VW92;P68371		0	5.56392e+06	0	0.004951	19.44	0.567107	3	1252.71	-1.38234	86.9905	1
	High	YLTVAAVFR	1	9	2	F8VW92;P68371		0	1.98606e+08	0.001	0.00787	45.48	0.00101789	2	1039.59	0.490999	96.8985	0
	High	NMMAAcDPR	1	21	3	F8VW92;P68371;Q9BUF5	C6(Carbamidomethyl)	0	4.76091e+07	0.001	0.00647	29.14	0.00609495	2	1065.43	0.0305353	43.5189	0
	High	HGRYLTVAAVFR	1	9	2	F8VW92;P68371		0	5.28361e+06	0.003	0.03356	21.66	0.492307	3	1389.77	-0.573264	74.6062	1
	High	MSMKEVDEQMLNVQNK	1	10	2	F8VW92;P68371		0	6.72317e+06	0.003	0.03408	15.76	1.14546	3	1923.9	-0.580548	81.9879	1
	High	FWEVISDEHGIDPTGTYHGDSDLQLDR	1	6	1	F8VW92		0	15414329	0.004	0.04467	18.29	0.38842	3	3102.39	-4.87368	101.49	0
	High	IREEYPDRIMNTFSVVPSPK	1	8	2	F8VW92;P68371		0	2.9386e+08	0.008	0.06817	23.14	0.428267	4	2378.22	-0.707401	92.5038	2
P11021	78 kDa glucose-regulated protein OS=Homo sapiens GN=HSPA5 PE=1 SV=2 - [GRP78_HUMAN]	408.465	32.72	4	18	20	21	1.25812e+08	654	72.2884	5.16064
	A17	Sequence	# PSMs	# Proteins	# Protein Groups	Protein Group Accessions	Modifications	ΔCn	Area	q-Value	PEP	IonScore	Exp Value	Charge	MH+ [Da]	ΔM [ppm]	RT [min]	# Missed Cleavages
	High	IINEPTAAAIAYGLDK	1	14	2	P11142;P11021		0	8.45058e+07	0	6.683e-07	76.44	1.90442e-06	2	1659.9	1.92409	97.1486	0
	High	ITPSYVAFTPEGER	1	1	1	P11021		0	4.99915e+07	0	1.609e-05	63.06	3.40827e-05	2	1566.78	-0.283866	82.084	0
	High	FEELNMDLFR	1	1	1	P11021		0	1.42178e+07	0	6.86e-06	55.74	9.62736e-05	2	1313.62	-2.01917	110.914	0
	High	AVEEKIEWLESHQDADIEDFK	1	1	1	P11021		0	3.13168e+07	0	8.369e-08	52.37	0.000280443	3	2531.18	-3.47293	96.7692	1
	High	VEIIANDQGNR	1	27	3	P08107-2;P11142;P11021		0	8.32087e+07	0	0.0004678	50.88	0.00054711	2	1228.63	-0.895777	46.2963	0
	High	ETAEAYLGK	1	1	1	P11021		0	8.53147e+06	0	0.0007562	44.43	0.00187501	2	981.489	0.0885035	50.9072	0
	High	NQLTSNPENTVFDAK	1	1	1	P11021		0	121530061	0	0.001487	35.63	0.0150713	2	1677.8	-6.40993	72.8603	0
	High	NELESYAYSLK	1	1	1	P11021		0	70813285	0	0.0002151	35.6	0.0143358	2	1316.64	0.453785	84.6953	0
	High	AKFEELNMDLFR	1	1	1	P11021		0	3.5546e+07	0	0.002921	34.08	0.0257369	3	1512.75	0.611662	101.458	1
	High	ELEEIVQPIISK	1	1	1	P11021		0	171399025	0	0.001892	28.46	0.0667897	2	1397.79	1.26025	91.7654	0
	High	MVNDAEKFAEEDK	1	1	1	P11021		0	3.12267e+06	0	9.504e-05	24.6	0.0981265	3	1525.68	0.121859	54.9617	1
	High	VYEGERPLTK	1	1	1	P11021		0	6.14728e+07	0	0.004758	11.88	5.38367	3	1191.64	-0.423893	37.965	0
	High	VLEDSDLK	1	1	1	P11021		0	2.34361e+07	0.001	0.01063	45.1	0.00280444	2	918.476	-2.07033	44.5353	0
	High	ITITNDQNR	1	1	1	P11021		0	1.57543e+07	0.001	0.008453	35.6	0.0248018	2	1074.56	1.61768	37.9839	0
	High	KSDIDEIVLVGGSTR	1	1	1	P11021		0	5.0325e+07	0.001	0.008012	24.62	0.32478	3	1588.86	0.65231	80.2156	1
	High	ERIDTRNELESYAYSLK	1	1	1	P11021		0	3.09183e+07	0.001	0.01453	16.76	1.78917	3	2087.04	-0.761264	85.1615	2
	High	AKFEELNmDLFR	1	1	1	P11021	M8(Oxidation)	0	7995781	0.002	0.0227	24.05	0.239475	3	1528.75	1.9153	87.4553	1
	High	NGRVEIIANDQGNR	1	1	1	P11021		0	1.80584e+07	0.002	0.02387	17.95	1.09021	3	1555.79	0.857907	43.8146	1
	High	TFAPEEISAMVLTK	1	1	1	P11021		0	0	0.004	0.03884	18.85	1.10248	2	1536.79	-2.85443	112.729	0
	High	LTPEEIER	1	4	1	P11021		0	6.58302e+07	0.005	0.05576	34.65	0.0173955	2	986.515	-0.78796	51.7977	0
	High	VMEHFIK	1	1	1	P11021		0	2.73742e+07	0.006	0.0608	17.65	1.51176	3	903.476	-0.0555355	50.0776	0
P05164-2	Isoform H14 of Myeloperoxidase OS=Homo sapiens GN=MPO - [PERM_HUMAN]	407.187	34.46	4	19	21	21	7.57906e+07	650	73.8066	9.11475
	A17	Sequence	# PSMs	# Proteins	# Protein Groups	Protein Group Accessions	Modifications	ΔCn	Area	q-Value	PEP	IonScore	Exp Value	Charge	MH+ [Da]	ΔM [ppm]	RT [min]	# Missed Cleavages
	High	QNQIAVDEIR	1	4	1	P05164-2		0	22740492	0	6.296e-06	69.35	7.50296e-06	2	1185.62	-0.549644	59.8096	0
	High	QALAQISLPR	1	3	1	P05164-2		0	1.16025e+08	0	0.0001197	62.08	1.65081e-05	2	1096.65	0.793015	78.5978	0
	High	IANVFTNAFR	1	3	1	P05164-2		0	1.57642e+07	0	0.0003658	53.3	0.00030356	2	1152.61	-1.32026	93.5733	0
	High	FPTDQLTPDQER	1	3	1	P05164-2		0	45617289	0	0.0002856	51.25	0.000330703	2	1446.68	-3.66331	65.05	0
	High	VVLEGGIDPILR	1	4	1	P05164-2		0	3.08943e+07	0	0.0001669	51.06	0.000238163	2	1280.76	-0.0714833	94.9017	0
	High	IGLDLPALNMQR	1	3	1	P05164-2		0	1.50669e+07	0	0.0001331	48.7	0.000763513	2	1340.74	0.516398	107.048	0
	High	QNQIAVDEIRER	1	4	1	P05164-2		0	4.32877e+07	0	0.0001807	43.76	0.00338054	3	1470.76	-1.12486	55.1888	1
	High	SSGcAYQDVGVTcPEQDKYR	1	3	1	P05164-2	C4(Carbamidomethyl); C13(Carbamidomethyl)	0	2.35614e+07	0	1.853e-07	40.42	0.00117109	3	2320	1.51384	60.1843	1
	High	NQADcIPFFR	1	3	1	P05164-2	C5(Carbamidomethyl)	0	6.01887e+07	0	0.00391	31.5	0.0262294	2	1267.59	-1.79858	94.4385	0
	High	ASFVTGVNcETScVQQPPcFPLK	1	3	1	P05164-2	C9(Carbamidomethyl); C13(Carbamidomethyl); C19(Carbamidomethyl)	0	3.17004e+07	0	0.0003061	20.96	0.31987	3	2626.21	-0.425662	98.185	0
	High	SPTLGASNR	1	3	1	P05164-2		0	8.38218e+06	0.001	0.007922	39.53	0.00895336	2	902.469	0.0459567	31.1913	0
	High	DHGLPGYNAWR	1	4	2	P05164-2;P11678		0	1.38794e+07	0.001	0.01157	31.76	0.0231715	3	1285.61	1.83726	71.6171	0
	High	GLMATPAK	1	5	2	P05164-2;P11678		0	9764211	0.002	0.02201	43.74	0.00425205	2	788.433	-0.569823	41.5331	0
	High	VFFASWR	1	4	1	P05164-2		0	1.15846e+07	0.002	0.02972	29.54	0.045581	2	912.474	1.35155	92.265	0
	High	WLPAEYEDGFSLPYGWTPGVK	1	3	1	P05164-2		0	3.14949e+06	0.002	0.02595	17.54	1.00433	2	2412.16	0.430328	129.29	0
	High	LFEQVMR	1	3	1	P05164-2		0	51158583	0.003	0.03439	34.09	0.0283683	2	922.481	-0.46028	70.2185	0
	High	VGPLLAcIIGTQFR	1	3	1	P05164-2	C7(Carbamidomethyl)	0	1.18391e+07	0.003	0.0355	25.21	0.179425	2	1544.86	1.28932	124.913	0
	High	YQPMEPNPR	1	4	1	P05164-2		0	5.30343e+06	0.004	0.03889	18.31	0.396227	2	1131.53	1.28819	44.8	0
	High	SSGcAYQDVGVTcPEQDK	1	3	1	P05164-2	C4(Carbamidomethyl); C13(Carbamidomethyl)	0	3.03349e+06	0.004	0.04821	11.75	0.604851	3	2000.83	-0.496401	57.4098	0
	High	AVSNEIVR	1	3	1	P05164-2		0	3.1598e+07	0.008	0.06845	26.26	0.232452	2	887.495	0.0723045	40.9871	0
	High	TITGMcNNR	1	3	1	P05164-2	C6(Carbamidomethyl)	0	5.25344e+06	0.008	0.07535	17.98	0.456964	2	1066.47	-1.85113	36.7496	0
Q9BQE3	Tubulin alpha-1C chain OS=Homo sapiens GN=TUBA1C PE=1 SV=1 - [TBA1C_HUMAN]	406.418	43.43	19	6	15	21	4.25477e+08	449	49.8635	5.09717
	A17	Sequence	# PSMs	# Proteins	# Protein Groups	Protein Group Accessions	Modifications	ΔCn	Area	q-Value	PEP	IonScore	Exp Value	Charge	MH+ [Da]	ΔM [ppm]	RT [min]	# Missed Cleavages
	High	TIGGGDDSFNTFFSETGAGK	1	22	1	Q9BQE3		0	4.57411e+08	0	2.553e-10	80.37	2.41062e-07	2	2007.89	-1.35109	103.688	0
	High	QLFHPEQLITGKEDAANNYAR	1	24	2	A8MUB1;Q9BQE3		0	3.12798e+08	0	6.771e-08	63.63	4.09018e-05	4	2415.21	0.800232	83.9437	1
	High	YMAccLLYR	1	11	2	A8MUB1;Q9BQE3	C4(Carbamidomethyl); C5(Carbamidomethyl)	0	3.14863e+07	0	2.802e-05	61.53	1.61707e-05	2	1249.55	0.8717	81.8229	0
	High	AVFVDLEPTVIDEVR	1	13	1	Q9BQE3		0	506221756	0	1.077e-05	53.74	0.000384206	2	1701.91	0.393934	113.021	0
	High	IHFPLATYAPVISAEK	4	14	2	A8MUB1;Q9BQE3		0	1.45213e+06	0	1.178e-05	47.12	0.00133533	3	1756.96	0.37626	102.898	0
	High	AYHEQLTVAEITNAcFEPANQMVK	1	2	1	Q9BQE3	C15(Carbamidomethyl)	0	9942886	0	1.146e-05	41.69	0.00405568	3	2764.31	1.50709	100.782	0
	High	VGINYQPPTVVPGGDLAK	2	16	2	A8MUB1;Q9BQE3		0	298879558	0	2.787e-06	40.5	0.00603823	2	1824.98	-1.26544	89.472	0
	High	AVFVDLEPTVIDEVRTGTYR	1	13	1	Q9BQE3		0	1.64775e+08	0	0.0003002	32.39	0.0477563	3	2280.19	2.31369	113.293	1
	High	LDHKFDLmYAK	2	16	2	A8MUB1;Q9BQE3	M8(Oxidation)	0	3.87161e+07	0	0.002211	24.17	0.263766	4	1396.69	1.22901	59.9135	1
	High	LISQIVSSITASLRFDGALNVDLTEFQTNLVPYPR	1	11	2	A8MUB1;Q9BQE3		0	1.31202e+06	0	0.0001441	19.66	0.461232	3	3878.06	-2.50523	152.412	1
	High	LDHKFDLMYAK	1	16	2	A8MUB1;Q9BQE3		0	1.64486e+08	0	0.002004	18.11	1.0979	3	1380.7	-0.087011	68.6455	1
	High	TIGGGDDSFNTFFSETGAGKHVPR	1	21	1	Q9BQE3		0	7.5767e+07	0.001	0.007258	13.95	2.18877	4	2497.18	0.332497	92.6402	1
	High	EIIDLVLDR	1	10	1	Q9BQE3		0	3.93764e+07	0.002	0.02316	21.81	0.482845	2	1085.62	1.24008	104.369	0
	High	LSVDYGKK	1	16	2	A8MUB1;Q9BQE3		0	5.01145e+07	0.002	0.02634	20.08	0.431478	3	909.505	0.727915	37.715	1
	High	QLFHPEQLITGK	1	25	2	A8MUB1;Q9BQE3		0	2.2824e+07	0.002	0.02929	18.21	0.75051	2	1410.78	1.86254	85.057	0
	High	FDLMYAK	1	17	2	A8MUB1;Q9BQE3		0	5.8947e+07	0.005	0.05333	31.19	0.020909	2	887.433	-0.318191	77.34	0
P09651-3	Isoform 2 of Heterogeneous nuclear ribonucleoprotein A1 OS=Homo sapiens GN=HNRNPA1 - [ROA1_HUMAN]	388.784	51.69	15	14	18	20	3.22225e+08	267	29.3682	9.14404
	A17	Sequence	# PSMs	# Proteins	# Protein Groups	Protein Group Accessions	Modifications	ΔCn	Area	q-Value	PEP	IonScore	Exp Value	Charge	MH+ [Da]	ΔM [ppm]	RT [min]	# Missed Cleavages
	High	SSGPYGGGGQYFAKPR	1	9	1	P09651-3		0	2.19095e+07	0	7.84e-06	83.21	2.52374e-07	2	1628.78	1.21295	56.4497	0
	High	LFIGGLSFETTDESLR	1	13	1	P09651-3		0	6.7165e+07	0	2.29e-07	74.33	2.85958e-06	2	1784.91	0.519356	115.371	0
	High	KIFVGGIK	1	18	4	Q13151;P22626;E7EWI9;P09651-3		0	1.1548e+08	0	0.002782	53.31	5.17992e-05	2	861.556	0.720455	56.2774	1
	High	RGFAFVTFDDHDSVDK	1	12	1	P09651-3		0	4.17177e+08	0	1.046e-10	51.89	0.000293803	3	1855.87	2.96841	84.9847	1
	High	IFVGGIKEDTEEHHLR	1	14	2	P22626;P09651-3		0	1.29205e+08	0	2.111e-08	44.96	0.00270802	4	1879.97	-0.240617	60.9761	1
	High	NQGGYGGSSSSSSYGSGR	1	7	1	P09651-3		0	1.46845e+07	0	0.0005063	40.25	0.000632521	2	1694.71	3.51742	34.5689	0
	High	GFAFVTFDDHDSVDK	2	12	1	P09651-3		0	2.32351e+08	0	0.002003	36.8	0.00483672	2	1699.76	-2.21807	93.4473	0
	High	YHTVNGHNcEVR	1	11	1	P09651-3	C9(Carbamidomethyl)	0	2.46924e+07	0	2.43e-06	35.45	0.00749818	3	1485.66	-0.314861	28.4039	0
	High	YHTVNGHNcEVRK	1	11	1	P09651-3	C9(Carbamidomethyl)	0	5.44432e+07	0	1.282e-05	33.6	0.0199924	4	1613.76	1.0449	26.0945	1
	High	IEVIEIMTDRGSGK	1	13	1	P09651-3		0	68543076	0	0.00106	31.32	0.0682561	3	1547.81	0.977628	85.9503	1
	High	KRGFAFVTFDDHDSVDK	1	12	1	P09651-3		0	3.17146e+08	0	3.522e-07	30.38	0.0590504	4	1983.96	-0.0292229	74.7986	2
	High	KLFIGGLSFETTDESLR	1	13	1	P09651-3		0	45204277	0	0.002358	27.89	0.144755	3	1913	0.446013	104.803	1
	High	EDTEEHHLRDYFEQYGK	1	12	1	P09651-3		0	45841355	0	0.002672	12.39	1.09009	3	2195.96	-2.21741	78.2011	1
	High	KIFVGGIKEDTEEHHLR	2	14	2	P09651-3;P22626		0	1.62952e+07	0	0.0003246	11.13	6.11712	4	2008.06	0.869304	53.737	2
	High	DYFEQYGK	1	12	1	P09651-3		0	6.84524e+07	0.001	0.01105	30.93	0.016629	2	1049.46	0.323949	64.9726	0
	High	SHFEQWGTLTDcVVMR	1	12	1	P09651-3	C12(Carbamidomethyl)	0	0	0.002	0.02171	13.72	1.22078	3	1965.89	-0.0197684	96.2839	0
	High	IFVGGIK	1	18	4	E7EWI9;P09651-3;Q13151;P22626		0	3.56816e+07	0.005	0.05109	34.29	0.0134433	2	733.46	-1.31828	68.4856	0
	High	NQGGYGGSSSSSSYGSGRRF	1	7	1	P09651-3		0	1.89352e+07	0.008	0.07135	14.12	0.470518	3	1997.87	-2.14764	47.6062	2
P31943	Heterogeneous nuclear ribonucleoprotein H OS=Homo sapiens GN=HNRNPH1 PE=1 SV=4 - [HNRH1_HUMAN]	385.933	38.08	24	8	13	18	4.02923e+08	449	49.1984	6.30322
	A17	Sequence	# PSMs	# Proteins	# Protein Groups	Protein Group Accessions	Modifications	ΔCn	Area	q-Value	PEP	IonScore	Exp Value	Charge	MH+ [Da]	ΔM [ppm]	RT [min]	# Missed Cleavages
	High	SNNVEmDWVLK	1	16	1	P31943	M6(Oxidation)	0	0	0	2.268e-05	58.58	6.91991e-05	2	1350.64	0.282658	80.3408	0
	High	STGEAFVQFASQEIAEK	1	10	2	P31943;P55795		0	2.85131e+08	0	1.356e-05	58.13	9.04435e-05	2	1841.89	-2.19908	108.379	0
	High	HTGPNSPDTANDGFVR	2	17	2	P31943;P55795		0	4.53572e+08	0	4.499e-06	49.51	0.000392363	3	1684.77	3.06027	46.7355	0
	High	IQNGAQGIR	1	16	1	P31943		0	2.0654e+07	0	0.0024	47.05	0.000938873	2	956.528	0.40165	31.9664	0
	High	YGDGGSTFQSTTGHcVHMR	2	8	1	P31943	C15(Carbamidomethyl)	0	4.81138e+06	0	1.069e-06	46.04	0.000210308	3	2097.89	0.0703576	52.092	0
	High	GLPWScSADEVQR	1	18	1	P31943	C6(Carbamidomethyl)	0	9.42341e+07	0	7.486e-05	41.54	0.0020728	2	1504.68	-0.0752637	76.8099	0
	High	VRGLPWScSADEVQR	1	18	1	P31943	C8(Carbamidomethyl)	0	1.06826e+08	0	0.0001371	37.07	0.0127913	3	1759.85	0.179683	72.1791	1
	High	ATENDIYNFFSPLNPVR	1	8	2	P31943;P52597		0	4.65575e+07	0	0.0004148	36.2	0.0178113	2	1996.98	2.31015	125.905	0
	High	VHIEIGPDGR	2	9	3	P31943;P52597;P55795		0	137246298	0	0.002678	31.57	0.0518638	3	1092.58	0.832212	54.2148	0
	High	DLNYcFSGMSDHR	1	7	2	P31943;P55795	C5(Carbamidomethyl)	0	6.17281e+07	0	2.878e-05	30.54	0.00472448	3	1601.65	0.644468	74.3337	0
	High	EGRPSGEAFVELESEDEVK	1	15	1	P31943		0	4.70065e+08	0	9.865e-05	26.68	0.103525	3	2106.98	-1.56481	80.6786	0
	High	DLNYcFSGmSDHR	1	7	2	P31943;P55795	C5(Carbamidomethyl); M9(Oxidation)	0	1.1766e+07	0	0.0001916	24.59	0.00781956	3	1617.64	-0.670691	61.8166	0
	High	YVELFLNSTAGASGGAYEHR	1	3	1	P31943		0	2.8841e+07	0	0.0003023	22.26	0.37797	3	2142.03	0.393456	88.4286	0
	High	SNNVEMDWVLK	1	16	1	P31943		0	197543138	0.002	0.02073	20.62	0.522778	2	1334.64	2.9699	94.6597	0
	High	GLPYRATENDIYNFFSPLNPVR	1	7	1	P31943		0	2.52601e+06	0.002	0.02297	20.31	0.70159	3	2583.29	-1.62013	127.06	1
F5GYZ3	Non-POU domain-containing octamer-binding protein OS=Homo sapiens GN=NONO PE=4 SV=1 - [F5GYZ3_HUMAN]	377.156	53.14	6	22	23	28	1.45851e+08	382	43.8381	8.63135
	A17	Sequence	# PSMs	# Proteins	# Protein Groups	Protein Group Accessions	Modifications	ΔCn	Area	q-Value	PEP	IonScore	Exp Value	Charge	MH+ [Da]	ΔM [ppm]	RT [min]	# Missed Cleavages
	High	FGQAATMEGIGAIGGTPPAFNR	2	2	1	F5GYZ3		0	1.20335e+08	0	1.909e-08	90.53	6.79326e-08	2	2163.07	0.429209	100.669	0
	High	LEMEMEAAR	1	4	1	F5GYZ3		0	4.75963e+06	0	0.0005759	70.39	2.69663e-06	2	1079.49	-0.283401	59.7587	0
	High	AGEVFIHK	2	5	1	F5GYZ3		0	4.6541e+07	0	0.002537	50.83	0.000438626	2	900.494	0.27191	42.0028	0
	High	FAcHSASLTVR	1	4	1	F5GYZ3	C3(Carbamidomethyl)	0	2.93165e+07	0	0.0009408	38.47	0.008918	3	1248.62	-0.0197838	47.8979	0
	High	AAPGAEFAPNKR	1	2	1	F5GYZ3		0	1.484e+08	0	7.4e-05	33.26	0.0321239	3	1228.64	-0.99035	41.7798	1
	High	MGQMAmGGAMGINNR	2	2	1	F5GYZ3	M6(Oxidation)	0	3.07696e+06	0	0.004118	32.09	0.0073853	2	1554.66	-0.411884	57.5942	0
	High	RQQEGFKGTFPDAR	1	2	1	F5GYZ3		0	1.09946e+07	0	0.0008586	31.34	0.0631315	4	1636.82	-0.372154	50.5859	2
	High	MGQMAMGGAMGINNR	1	2	1	F5GYZ3		0	3.7483e+07	0	0.002629	29.78	0.0167262	2	1538.67	-1.65826	71.9889	0
	High	RMEELHNQEVQKR	1	4	1	F5GYZ3		0	1.55401e+07	0	5.463e-05	26.77	0.167882	4	1696.85	-0.0496601	30.3108	2
	High	TLAEIAKVELDNMPLRGK	1	5	1	F5GYZ3		0	1.40703e+07	0	0.0004175	26.15	0.152998	3	1998.1	-1.50754	104.031	2
	High	AVVIVDDRGRPSGK	2	4	1	F5GYZ3		0	1.61346e+07	0	0.005048	24.73	0.1765	3	1468.82	-0.240493	40.3556	1
	High	QLELRQEEER	1	3	1	F5GYZ3		0	5.59506e+07	0	0.004814	22.93	0.364681	3	1329.68	-0.11206	43.14	1
	High	GIVEFSGKPAARK	1	4	1	F5GYZ3		0	2.37216e+07	0	0.0004417	20.5	0.554804	3	1359.77	-0.451893	45.0972	1
	High	EQPPRFAQPGSFEYEYAMR	1	4	1	F5GYZ3		0	1.58836e+07	0	0.0008453	19.14	0.460169	3	2303.06	4.16796	90.0934	1
	High	QQEGFKGTFPDAREQEIR	1	2	1	F5GYZ3		0	1.64381e+07	0	7.537e-05	17.77	1.2199	4	2136.05	-0.316447	64.0252	2
	High	RmEELHNQEVQK	1	4	1	F5GYZ3	M2(Oxidation)	0	9.84547e+06	0	0.0005455	15.57	1.3617	3	1556.75	0.78031	27.4006	1
	High	QQQDQVDRNIK	1	4	1	F5GYZ3		0	23447375	0.001	0.008753	22.26	0.35509	3	1371.7	-0.0422102	30.4973	1
	High	QQEGFKGTFPDAR	1	2	1	F5GYZ3		0	5.85825e+07	0.001	0.01127	16.81	1.12458	3	1480.72	-0.762978	57.5972	1
	High	EREQPPRFAQPGSFEYEYAmR	1	3	1	F5GYZ3	M20(Oxidation)	0	1.29151e+07	0.001	0.006922	14.02	1.37707	4	2604.2	1.23409	77.3911	2
	High	VELDNMPLRGK	1	5	1	F5GYZ3		0	7.94161e+06	0.002	0.02348	20.12	0.68676	3	1271.68	0.572955	62.4983	1
	High	GTFPDAREQEIR	1	2	1	F5GYZ3		0	4.09102e+07	0.002	0.03013	14.61	2.72081	3	1418.7	1.02821	53.2885	1
	High	GTFPDAR	1	2	1	F5GYZ3		0	1.41145e+07	0.005	0.05224	29.53	0.0678605	2	763.374	0.197046	40.1837	0
	High	ALIEmEK	1	4	1	F5GYZ3	M5(Oxidation)	0	6.96666e+06	0.005	0.05025	26.26	0.188919	2	849.438	-0.909414	38.2306	0
	High	AVVIVDDR	1	6	2	F5GYZ3;P23246		0	1.6882e+08	0.008	0.06726	35.46	0.0210632	2	886.5	0.62402	49.1127	0
P68371	Tubulin beta-4B chain OS=Homo sapiens GN=TUBB4B PE=1 SV=1 - [TBB4B_HUMAN]	373.723	30.56	16	2	15	16	2.2316e+08	445	49.799	4.89404
	A17	Sequence	# PSMs	# Proteins	# Protein Groups	Protein Group Accessions	Modifications	ΔCn	Area	q-Value	PEP	IonScore	Exp Value	Charge	MH+ [Da]	ΔM [ppm]	RT [min]	# Missed Cleavages
	High	INVYYNEATGGK	1	1	1	P68371		0	1.49766e+08	0	6.943e-07	75.83	1.15849e-06	2	1328.65	-1.11938	60.2884	0
	High	MREIVHLQAGQcGNQIGAK	1	18	2	F8VW92;P68371	C12(Carbamidomethyl)	0	91074192	0	5.481e-06	52.75	0.000447536	4	2110.07	1.41241	59.6682	1
	High	LAVNmVPFPR	1	25	3	F8VW92;P68371;Q9BUF5	M5(Oxidation)	0	1.43948e+07	0	0.001306	52.25	0.000592684	2	1159.63	-0.400578	82.6654	0
	High	LHFFmPGFAPLTSR	1	20	3	F8VW92;P68371;Q9BUF5	M5(Oxidation)	0	4.61835e+07	0	1.133e-05	49.29	0.000980946	3	1636.83	-0.252942	102.189	0
	High	EVDEQMLNVQNK	1	10	2	F8VW92;P68371		0	1.77015e+08	0	5.126e-05	49.1	0.000630513	2	1446.69	-0.00874173	62.2089	0
	High	ImNTFSVVPSPK	1	12	2	F8VW92;P68371	M2(Oxidation)	0	2.31285e+07	0	0.0003525	43.37	0.00349105	2	1335.7	0.026357	73.5051	0
	High	EIVHLQAGQcGNQIGAK	1	18	2	F8VW92;P68371	C10(Carbamidomethyl)	0	7.21203e+07	0	0.000183	41.18	0.00628715	3	1822.92	-0.892249	57.5438	0
	High	GHYTEGAELVDSVLDVVR	1	12	2	F8VW92;P68371		0	1.37323e+08	0	6.645e-06	40.99	0.00630956	3	1958.98	0.262224	122.716	0
	High	INVYYNEATGGKYVPR	1	1	1	P68371		0	7.46058e+07	0	6.639e-07	39.3	0.00859438	3	1843.93	-0.905281	71.6577	1
	High	mREIVHLQAGQcGNQIGAK	1	18	2	F8VW92;P68371	M1(Oxidation); C12(Carbamidomethyl)	0	1.68276e+07	0	0.0003612	29.7	0.0869002	3	2126.06	-1.25277	52.8555	1
	High	YLTVAAVFRGR	1	9	2	F8VW92;P68371		0	5.56392e+06	0	0.004951	19.44	0.567107	3	1252.71	-1.38234	86.9905	1
	High	YLTVAAVFR	1	9	2	F8VW92;P68371		0	1.98606e+08	0.001	0.00787	45.48	0.00101789	2	1039.59	0.490999	96.8985	0
	High	NMMAAcDPR	1	21	3	F8VW92;P68371;Q9BUF5	C6(Carbamidomethyl)	0	4.76091e+07	0.001	0.00647	29.14	0.00609495	2	1065.43	0.0305353	43.5189	0
	High	HGRYLTVAAVFR	1	9	2	F8VW92;P68371		0	5.28361e+06	0.003	0.03356	21.66	0.492307	3	1389.77	-0.573264	74.6062	1
	High	MSMKEVDEQMLNVQNK	1	10	2	F8VW92;P68371		0	6.72317e+06	0.003	0.03408	15.76	1.14546	3	1923.9	-0.580548	81.9879	1
	High	IREEYPDRIMNTFSVVPSPK	1	8	2	F8VW92;P68371		0	2.9386e+08	0.008	0.06817	23.14	0.428267	4	2378.22	-0.707401	92.5038	2
P12956	X-ray repair cross-complementing protein 6 OS=Homo sapiens GN=XRCC6 PE=1 SV=2 - [XRCC6_HUMAN]	371.553	35.47	9	19	19	20	7.80277e+07	609	69.7991	6.63916
	A17	Sequence	# PSMs	# Proteins	# Protein Groups	Protein Group Accessions	Modifications	ΔCn	Area	q-Value	PEP	IonScore	Exp Value	Charge	MH+ [Da]	ΔM [ppm]	RT [min]	# Missed Cleavages
	High	NIYVLQELDNPGAK	1	3	1	P12956		0	50915177	0	6.338e-08	69.83	9.1045e-06	2	1573.82	1.602	98.1618	0
	High	KQELLEALTK	2	4	1	P12956		0	8.32386e+07	0	1.63e-05	68.3	1.01023e-05	2	1172.69	0.792557	71.7837	1
	High	NLEALALDLMEPEQAVDLTLPK	1	5	1	P12956		0	3.10448e+06	0	2.265e-09	68.13	1.23129e-05	2	2423.27	0.214735	149.267	0
	High	LGSLVDEFK	1	5	1	P12956		0	43449714	0	0.0009287	47.14	0.00133209	2	1007.54	1.67414	83.906	0
	High	DSLIFLVDASK	1	3	1	P12956		0	3.92851e+07	0	0.002089	39.06	0.00862948	2	1207.66	0.174545	107.099	0
	High	TFNTSTGGLLLPSDTK	1	5	1	P12956		0	35446528	0	0.002416	32.11	0.0509059	2	1651.85	-1.33257	86.865	0
	High	SDSFENPVLQQHFR	1	5	1	P12956		0	0	0	6.711e-05	31.19	0.0383204	3	1703.81	0.263976	80.0992	0
	High	TRTFNTSTGGLLLPSDTKR	1	5	1	P12956		0	0	0	0.0006355	28.02	0.119977	3	2065.1	-0.265233	70.6486	2
	High	QIILEKEETEELK	1	5	1	P12956		0	5.42498e+07	0	0.0001832	27.67	0.150652	3	1601.87	1.86334	66.3485	1
	High	ELVYPPDYNPEGK	1	5	1	P12956		0	0	0	0.003211	27.35	0.10566	2	1520.73	-0.767899	74.742	0
	High	IISSDRDLLAVVFYGTEK	1	3	1	P12956		0	6.66276e+07	0	0.001528	19.24	0.870798	3	2026.08	-1.90568	120.177	1
	High	TRTFNTSTGGLLLPSDTK	1	5	1	P12956		0	8.42169e+07	0	0.004456	17.3	1.69915	3	1909	-1.98945	77.5815	1
	High	VEYSEEELK	1	4	1	P12956		0	5.00293e+07	0.001	0.008207	39.09	0.00467963	2	1125.53	-1.62492	51.5183	0
	High	LEDLLR	1	9	1	P12956		0	7.98838e+06	0.001	0.01608	36.68	0.0248182	2	758.441	0.241591	64.2784	0
	High	IMATPEQVGK	1	5	1	P12956		0	4.559e+07	0.001	0.01401	35.2	0.0282063	2	1073.57	6.31555	47.8686	0
	High	LYRETNEPVK	1	5	1	P12956		0	3.02763e+07	0.002	0.01894	14.67	3.39999	3	1248.66	1.39913	34.956	1
	High	ImLFTNEDNPHGNDSAK	1	5	1	P12956	M2(Oxidation)	0	5.89883e+06	0.002	0.02022	11.62	1.90412	3	1918.86	-0.337256	62.5626	0
	High	RILELDQFK	1	4	1	P12956		0	53593282	0.005	0.05223	28.19	0.0907196	2	1161.67	3.00774	77.5013	1
	High	KPGGFDISLFYR	1	5	1	P12956		0	4.65962e+06	0.007	0.06194	26.72	0.156099	3	1399.74	0.647136	102.325	0
P68104	Elongation factor 1-alpha 1 OS=Homo sapiens GN=EEF1A1 PE=1 SV=1 - [EF1A1_HUMAN]	360.887	37.01	5	14	14	16	7.89236e+08	462	50.1091	9.01221
	A17	Sequence	# PSMs	# Proteins	# Protein Groups	Protein Group Accessions	Modifications	ΔCn	Area	q-Value	PEP	IonScore	Exp Value	Charge	MH+ [Da]	ΔM [ppm]	RT [min]	# Missed Cleavages
	High	IGGIGTVPVGR	1	3	1	P68104		0	1.29237e+09	0	0.0002655	60.78	2.13079e-05	2	1025.61	-0.708487	64.5634	0
	High	VETGVLKPGMVVTFAPVNVTTEVK	1	2	1	P68104		0	7.36444e+08	0	1.926e-08	59.39	5.72523e-05	3	2515.37	-4.769	106.874	0
	High	YYVTIIDAPGHR	1	4	1	P68104		0	5.43611e+06	0	1.273e-05	54.72	0.000278599	2	1404.73	-0.0605031	74.4371	0
	High	THINIVVIGHVDSGK	2	5	1	P68104		0	2.85501e+08	0	3.583e-06	50.27	0.000760236	3	1588.89	3.23814	68.7365	0
	High	EHALLAYTLGVK	1	3	1	P68104		0	1.93681e+08	0	0.003617	47.34	0.00151107	3	1314.74	-0.362996	84.2892	0
	High	STTTGHLIYK	1	5	1	P68104		0	2.72198e+08	0	0.002929	41.13	0.00672613	2	1120.6	0.378329	41.1872	0
	High	DMRQTVAVGVIK	1	3	1	P68104		0	5.0024e+07	0	0.0004687	40.66	0.00712122	3	1316.73	-0.480999	66.9981	1
	High	VETGVLKPGmVVTFAPVNVTTEVK	1	2	1	P68104	M10(Oxidation)	0	8.19438e+07	0	8.973e-07	36.86	0.0122401	3	2531.38	-1.09048	99.343	0
	High	YYVTIIDAPGHRDFIK	1	4	1	P68104		0	102026374	0	0.001051	15.7	2.28108	3	1908	-2.80053	85.2207	1
	High	SGDAAIVDMVPGKPMcVESFSDYPPLGR	1	2	1	P68104	C16(Carbamidomethyl)	0	2.34977e+08	0	0.001809	11.62	3.61198	3	2995.4	-0.121513	113.496	0
	High	LPLQDVYK	1	3	1	P68104		0	1.17113e+08	0.001	0.0093	44.86	0.00247064	2	975.55	-0.792171	70.573	0
	High	TIEKFEKEAAEMGK	1	5	1	P68104		0	7.72445e+06	0.001	0.01029	23.72	0.288741	3	1610.81	0.80324	65.5428	2
	High	QLIVGVNK	1	3	1	P68104		0	3.3889e+08	0.002	0.01711	41.49	0.00240902	2	870.539	-2.32892	53.6247	0
	High	NGQTREHALLAYTLGVK	1	3	1	P68104		0	4.23582e+06	0.002	0.02423	17.25	1.31196	4	1871.01	0.00381628	80.3422	1
	High	EVSTYIKK	1	2	1	P68104		0	4.08836e+07	0.006	0.05981	35.94	0.0112443	2	967.546	0.550896	35.9413	1
G5E9B2	Chaperonin containing TCP1, subunit 8 (Theta), isoform CRA_a OS=Homo sapiens GN=CCT8 PE=3 SV=1 - [G5E9B2_HUMAN]	359.355	31.08	6	15	15	16	5.0732e+07	547	59.4404	5.78271
	A17	Sequence	# PSMs	# Proteins	# Protein Groups	Protein Group Accessions	Modifications	ΔCn	Area	q-Value	PEP	IonScore	Exp Value	Charge	MH+ [Da]	ΔM [ppm]	RT [min]	# Missed Cleavages
	High	LFVTNDAATILR	1	4	1	G5E9B2		0	3.11291e+07	0	2.266e-05	74.85	2.0868e-06	2	1333.75	-1.46977	95.6328	0
	High	GSTDNLMDDIER	1	4	1	G5E9B2		0	1.80589e+07	0	1.799e-05	69.97	1.75206e-06	2	1365.6	0.0740648	80.4903	0
	High	FAEAFEAIPR	1	4	1	G5E9B2		0	4.77453e+07	0	4.38e-05	63.96	2.45695e-05	2	1150.59	1.02411	85.5573	0
	High	GEENLMDAQVK	2	5	1	G5E9B2		0	1.04748e+07	0	4.239e-05	54.02	0.000168022	2	1233.58	-0.198538	58.5506	0
	High	AVDDGVNTFK	1	4	1	G5E9B2		0	19447353	0	0.0006252	46.9	0.00120871	2	1065.52	1.5987	52.1439	0
	High	APGFAQMLK	1	2	1	G5E9B2		0	3.59799e+07	0	0.002212	46.38	0.00170307	2	962.511	-2.40585	79.696	0
	High	LATNAAVTVLR	1	5	1	G5E9B2		0	8.45535e+06	0	0.002757	34.69	0.0234851	2	1128.67	-2.45185	68.7117	0
	High	LYAVHQEGNK	1	5	1	G5E9B2		0	9.37564e+06	0	0.0002975	32.32	0.0421726	3	1158.59	0.0637399	32.6457	0
	High	AIADTGANVVVTGGK	1	5	1	G5E9B2		0	4.2333e+07	0	0.0002957	15.17	2.67598	2	1372.74	-1.46775	58.7517	0
	High	TAEELMNFSKGEENLMDAQVK	1	5	1	G5E9B2		0	4.97617e+06	0	0.003898	14.23	1.75005	3	2384.11	-0.450427	99.3932	1
	High	EDGAISTIVLR	1	4	1	G5E9B2		0	2.04042e+07	0.001	0.01525	27.53	0.159385	2	1173.65	-0.982806	80.5572	0
	High	TAYGPNGMNK	1	4	1	G5E9B2		0	3.01268e+06	0.002	0.01769	28.06	0.053616	2	1052.49	3.78606	37.6524	0
	High	LVPGGGATEIELAK	1	4	1	G5E9B2		0	6.21178e+07	0.002	0.01964	13.36	2.731	2	1354.76	-0.182625	74.046	0
	High	DMLEAGILDTYLGK	1	5	1	G5E9B2		0	2.80864e+06	0.003	0.03589	33.67	0.0358233	2	1538.77	-5.55575	122.246	0
	High	HFSGLEEAVYR	1	4	1	G5E9B2		0	2.50453e+07	0.006	0.05676	19.17	0.818364	3	1307.64	-1.01021	68.5984	0
A8MUB1	Tubulin alpha-4A chain OS=Homo sapiens GN=TUBA4A PE=2 SV=1 - [A8MUB1_HUMAN]	350.421	38.8	14	5	14	20	2.58721e+08	433	48.2976	5.0083
	A17	Sequence	# PSMs	# Proteins	# Protein Groups	Protein Group Accessions	Modifications	ΔCn	Area	q-Value	PEP	IonScore	Exp Value	Charge	MH+ [Da]	ΔM [ppm]	RT [min]	# Missed Cleavages
	High	QLFHPEQLITGKEDAANNYAR	1	24	2	A8MUB1;Q9BQE3		0	3.12798e+08	0	6.771e-08	63.63	4.09018e-05	4	2415.21	0.800232	83.9437	1
	High	YMAccLLYR	1	11	2	A8MUB1;Q9BQE3	C4(Carbamidomethyl); C5(Carbamidomethyl)	0	3.14863e+07	0	2.802e-05	61.53	1.61707e-05	2	1249.55	0.8717	81.8229	0
	High	SIQFVDWcPTGFK	1	4	1	A8MUB1	C8(Carbamidomethyl)	0	7.15538e+07	0	1.641e-05	58.64	6.40097e-05	2	1584.75	-0.668509	110.62	0
	High	DVNAAIAAIK	1	2	1	A8MUB1		0	2.87007e+07	0	0.001496	47.43	0.00114304	2	985.568	-0.181437	74.282	0
	High	IHFPLATYAPVISAEK	4	14	2	A8MUB1;Q9BQE3		0	1.45213e+06	0	1.178e-05	47.12	0.00133533	3	1756.96	0.37626	102.898	0
	High	VGINYQPPTVVPGGDLAK	2	16	2	A8MUB1;Q9BQE3		0	298879558	0	2.787e-06	40.5	0.00603823	2	1824.98	-1.26544	89.472	0
	High	LDHKFDLmYAK	2	16	2	A8MUB1;Q9BQE3	M8(Oxidation)	0	3.87161e+07	0	0.002211	24.17	0.263766	4	1396.69	1.22901	59.9135	1
	High	LISQIVSSITASLRFDGALNVDLTEFQTNLVPYPR	1	11	2	A8MUB1;Q9BQE3		0	1.31202e+06	0	0.0001441	19.66	0.461232	3	3878.06	-2.50523	152.412	1
	High	LDHKFDLMYAK	1	16	2	A8MUB1;Q9BQE3		0	1.64486e+08	0	0.002004	18.11	1.0979	3	1380.7	-0.087011	68.6455	1
	High	EIIDPVLDR	1	5	1	A8MUB1		0	1.17192e+07	0.002	0.02205	30.24	0.0480688	2	1069.59	0.734775	77.5975	0
	High	LSVDYGKK	1	16	2	A8MUB1;Q9BQE3		0	5.01145e+07	0.002	0.02634	20.08	0.431478	3	909.505	0.727915	37.715	1
	High	QLFHPEQLITGK	1	25	2	A8MUB1;Q9BQE3		0	2.2824e+07	0.002	0.02929	18.21	0.75051	2	1410.78	1.86254	85.057	0
	High	FDLMYAK	1	17	2	A8MUB1;Q9BQE3		0	5.8947e+07	0.005	0.05333	31.19	0.020909	2	887.433	-0.318191	77.34	0
	High	AVcMLSNTTAIAEAWAR	1	14	1	A8MUB1	C3(Carbamidomethyl)	0	1.57588e+07	0.007	0.06364	11.83	4.50444	2	1864.9	-3.56081	114.245	0
	High	RSIQFVDWcPTGFK	1	4	1	A8MUB1	C9(Carbamidomethyl)	0	6.05714e+07	0.009	0.08175	22.54	0.371921	3	1740.85	-1.90477	98.611	1
F5H012	E3 ubiquitin-protein ligase TRIM21 OS=Homo sapiens GN=TRIM21 PE=4 SV=1 - [F5H012_HUMAN]	345.617	44.63	6	24	24	27	2.55322e+08	475	54.0471	6.48096
	A17	Sequence	# PSMs	# Proteins	# Protein Groups	Protein Group Accessions	Modifications	ΔCn	Area	q-Value	PEP	IonScore	Exp Value	Charge	MH+ [Da]	ΔM [ppm]	RT [min]	# Missed Cleavages
	High	HYWEVDVTGK	1	3	1	F5H012		0	1.45045e+08	0	1.668e-06	57.39	8.61791e-05	2	1233.59	-0.205978	67.3132	0
	High	LQVALGELR	1	3	1	F5H012		0	2.78651e+08	0	0.004827	47.62	0.000592462	2	998.599	-0.253998	80.9569	0
	High	IHAEFVQQK	1	2	1	F5H012		0	1.23833e+08	0	0.000186	46.93	0.0011791	2	1099.59	0.345628	42.5978	0
	High	DLDITSPELR	1	3	1	F5H012		0	1.92977e+08	0	0.004209	46.77	0.00174614	2	1158.6	1.2591	79.1625	0
	High	KGHFLLSSK	1	3	1	F5H012		0	1.64664e+07	0	0.000528	45.03	0.00243389	3	1016.59	-0.0620365	40.6503	1
	High	LEVEIAIK	1	5	1	F5H012		0	1.36062e+06	0	0.001226	43.36	0.00334917	2	914.556	0.0124611	79.3151	0
	High	ALcWVcAQSR	1	3	1	F5H012	C3(Carbamidomethyl); C6(Carbamidomethyl)	0	9.63446e+07	0	0.001164	39.06	0.00468103	2	1250.58	-0.469988	70.7592	0
	High	QLANmVNNLK	2	3	1	F5H012	M5(Oxidation)	0	1.26309e+07	0	0.004933	38.89	0.0118663	2	1160.61	2.54514	49.8028	0
	High	HRDHAMVPLEEAAQEYQEK	2	3	1	F5H012		0	31483671	0	4.009e-05	29.01	0.0584054	4	2281.07	0.0402736	70.5878	1
	High	SESWNLKDLDITSPELR	1	3	1	F5H012		0	1.60907e+07	0	0.0002298	27.2	0.147483	3	2003	-2.74771	105.21	1
	High	KHRDHAMVPLEEAAQEYQEK	1	3	1	F5H012		0	2.94549e+07	0	0.002588	24.31	0.240942	4	2409.17	1.45716	66.5202	2
	High	TcAVHITLDPDTANPWLILSEDRR	1	4	1	F5H012	C2(Carbamidomethyl)	0	64767717	0	0.0001538	21.53	0.620461	4	2793.41	2.83373	116.284	1
	High	ALcWVcAQSRK	1	3	1	F5H012	C3(Carbamidomethyl); C6(Carbamidomethyl)	0	1.80994e+07	0	0.003141	13.35	2.8737	3	1378.67	-1.18817	59.5324	1
	High	QLQELEKDEREQLR	1	2	1	F5H012		0	2.95437e+07	0.001	0.01304	32.81	0.0383014	3	1813.93	-3.13451	56.8723	2
	High	QLANMVNNLK	1	3	1	F5H012		0	192363264	0.001	0.008422	30.58	0.0748549	2	1144.62	2.51071	70.1186	0
	High	NFLVEEEQR	1	2	1	F5H012		0	2.9434e+08	0.001	0.007675	28.55	0.094953	2	1163.57	2.48183	64.6362	0
	High	NFLVEEEQRQLQELEK	1	2	1	F5H012		0	3.18298e+06	0.001	0.009475	26.25	0.223858	2	2032.03	-1.4702	101.748	1
	High	EISQEAREGTQGER	1	3	1	F5H012		0	2.95097e+07	0.001	0.006581	20.78	0.374768	3	1589.75	-1.48619	31.8924	1
	High	QLQELEKDER	1	2	1	F5H012		0	7.03421e+07	0.001	0.007696	20.69	0.510154	3	1287.65	-1.24521	41.2891	1
	High	SRIHAEFVQQK	1	2	1	F5H012		0	1.5861e+08	0.001	0.01091	19.83	0.835056	3	1342.72	0.31714	39.7932	1
	High	EAWDLGVcRDSVR	1	3	1	F5H012	C8(Carbamidomethyl)	0	6.16833e+06	0.001	0.009196	14.71	1.77991	3	1562.74	1.67045	73.6033	1
	High	SVcHVPGLK	1	3	1	F5H012	C3(Carbamidomethyl)	0	7.47393e+06	0.001	0.009002	11.85	3.50731	3	996.53	0.877404	45.68	0
	High	LQVALGELRR	1	3	1	F5H012		0	1.17705e+08	0.003	0.0356	29.73	0.0260183	3	1154.7	1.44693	70.1382	1
	High	GGGSVcPVcR	1	3	1	F5H012	C6(Carbamidomethyl); C9(Carbamidomethyl)	0	2.70582e+07	0.005	0.05024	26.12	0.041294	2	1048.47	0.384469	33.5638	0
	High	LGDTQQSIPGNEER	1	4	1	F5H012		0	9.07689e+07	0.009	0.08391	18.41	0.745574	2	1543.74	0.17597	47.8601	0
P25205	DNA replication licensing factor MCM3 OS=Homo sapiens GN=MCM3 PE=1 SV=3 - [MCM3_HUMAN]	340.472	30.32	3	22	22	23	5.90994e+07	808	90.924	5.77002
	A17	Sequence	# PSMs	# Proteins	# Protein Groups	Protein Group Accessions	Modifications	ΔCn	Area	q-Value	PEP	IonScore	Exp Value	Charge	MH+ [Da]	ΔM [ppm]	RT [min]	# Missed Cleavages
	High	VALLDVFR	1	2	1	P25205		0	3.10931e+07	0	0.002383	47.97	0.000596859	2	932.558	1.78084	107.339	0
	High	GSSGVGLTAAVTTDQETGER	1	2	1	P25205		0	5.17453e+06	0	7.992e-05	45.83	0.00166525	2	1935.93	-0.0830262	66.0051	0
	High	GVVcIDEFDK	1	2	1	P25205	C4(Carbamidomethyl)	0	5.40384e+06	0	0.0002258	43.52	0.00178075	2	1181.55	0.983606	79.4922	0
	High	VRELISDNQYR	1	1	1	P25205		0	6.86391e+06	0	0.001415	39.94	0.0081772	3	1392.72	0.398234	52.3674	1
	High	cSVLAAANPVYGR	1	2	1	P25205	C1(Carbamidomethyl)	0	3303581	0	0.0008523	39.33	0.00929947	2	1377.69	-1.07906	72.9816	0
	High	TVDLQDAEEAVELVQYAYFK	1	3	1	P25205		0	2.29468e+06	0	0.0007877	38.39	0.0110107	2	2331.14	-1.13639	148.179	0
	High	TAIHEVMEQGR	2	2	1	P25205		0	1.41524e+07	0	0.0001137	34.76	0.0135349	3	1270.62	-1.87105	47.0294	0
	High	LRSQDSMSSDTAR	1	3	1	P25205		0	3.24226e+06	0	0.003571	32.1	0.0274385	3	1453.67	-0.0445459	29.9748	1
	High	EAQRDYLDFLDDEEDQGIYQSK	1	1	1	P25205		0	2.09288e+07	0	0.0007372	31.53	0.0155379	3	2677.19	1.52237	105.189	1
	High	DHQTITIQEMPEK	1	2	1	P25205		0	59997195	0	8.61e-05	27.86	0.0968995	3	1569.76	-0.0877544	61.2415	0
	High	SVDVILDDDLVDK	1	2	1	P25205		0	7.99366e+07	0	0.0009102	24.98	0.242078	2	1445.74	-0.55864	94.4911	0
	High	DSEEPFSSVEIQAALSK	1	2	1	P25205		0	7.45817e+06	0	0.006233	18.81	0.931179	2	1836.89	0.280392	104.536	0
	High	cSVLAAANPVYGRYDQYK	1	2	1	P25205	C1(Carbamidomethyl)	0	2.68151e+06	0	0.003861	12.35	3.50426	3	2075	-1.34597	82.2594	1
	High	LIVNVNDLR	1	1	1	P25205		0	37364427	0.001	0.009767	32.82	0.0155152	2	1055.62	-0.0437299	83.5283	0
	High	DIFDQLAK	1	2	1	P25205		0	1.07561e+07	0.002	0.01915	37.28	0.0131415	2	949.497	-2.08053	90.2715	0
	High	VQVVGTYR	1	2	1	P25205		0	22856703	0.002	0.01903	33.8	0.0242201	2	921.515	0.236777	46.9401	0
	High	LIVNVNDLRR	1	1	1	P25205		0	7.89942e+06	0.002	0.02678	28.62	0.0493968	3	1211.72	-0.313643	72.9994	1
	High	ELISDNQYR	1	1	1	P25205		0	1.55408e+07	0.002	0.01801	27.99	0.0992842	2	1137.55	0.753887	53.1896	0
	High	ESQKVELSESR	1	3	1	P25205		0	9.9738e+06	0.002	0.0276	18.54	1.03919	3	1291.65	1.58888	34.3027	1
	High	DAQPSFSAEDIAK	1	2	1	P25205		0	0	0.002	0.02149	17.53	0.759396	2	1378.65	-1.39068	69.635	0
	High	RLEAGAMVLADR	1	2	1	P25205		0	8.90597e+06	0.007	0.06156	27.13	0.167791	3	1301.7	-0.0889681	66.5317	1
	High	LTESINR	1	2	1	P25205		0	3.21057e+06	0.008	0.07215	27.91	0.152504	2	832.453	0.778655	36.3515	0
P26583	High mobility group protein B2 OS=Homo sapiens GN=HMGB2 PE=1 SV=2 - [HMGB2_HUMAN]	329.375	42.11	2	11	13	18	4.08823e+08	209	24.0187	7.81104
	A17	Sequence	# PSMs	# Proteins	# Protein Groups	Protein Group Accessions	Modifications	ΔCn	Area	q-Value	PEP	IonScore	Exp Value	Charge	MH+ [Da]	ΔM [ppm]	RT [min]	# Missed Cleavages
	High	HPDSSVNFAEFSK	1	2	1	P26583		0	3.39568e+07	0	1.038e-06	78.09	4.71926e-07	2	1464.67	-4.31928	69.2541	0
	High	MSSYAFFVQTcR	1	7	2	P09429;P26583	C11(Carbamidomethyl)	0	52854977	0	1.322e-05	61.15	1.9913e-05	2	1496.67	0.0334036	92.6899	0
	High	KHPDSSVNFAEFSK	2	2	1	P26583		0	364782576	0	6.846e-07	53.18	0.000298601	3	1592.77	0.0820362	61.517	1
	High	RPPSAFFLFcSEHRPK	1	2	1	P26583	C10(Carbamidomethyl)	0	5.72096e+08	0	1.226e-05	35	0.0260572	4	1976	-0.515931	80.0643	0
	High	KKHPDSSVNFAEFSK	1	2	1	P26583		0	3.13542e+07	0	0.003233	34.96	0.0270962	4	1720.87	2.62219	54.525	2
	High	IKSEHPGLSIGDTAK	2	2	1	P26583		0	2.74255e+08	0	3.044e-05	34.38	0.0264811	3	1552.83	0.72081	45.9199	1
	High	KHPDSSVNFAEFSKK	2	2	1	P26583		0	9.5498e+07	0	0.0001581	30.82	0.068388	4	1720.86	-2.62703	53.4978	2
	High	LGEMWSEQSAK	1	1	1	P26583		0	7.41572e+07	0.001	0.01318	26.69	0.071894	2	1265.58	0.711666	64.4636	0
	High	SEHPGLSIGDTAKK	2	2	1	P26583		0	14703189	0.001	0.008359	11.39	4.43651	4	1439.75	-0.105086	40.9174	1
	High	SEHPGLSIGDTAK	1	2	1	P26583		0	289590720	0.002	0.01731	26.82	0.123846	3	1311.66	1.22056	47.7959	0
	High	KLGEmWSEQSAK	1	1	1	P26583	M5(Oxidation)	0	0	0.002	0.01853	23.74	0.222535	3	1409.67	0.859907	45.9895	1
	High	YEKDIAAYR	1	2	2	P09429;P26583		0	2.40972e+07	0.004	0.0457	36.43	0.0117395	3	1128.57	-0.168674	44.9848	1
	High	SKFEDMAK	2	2	1	P26583		0	6.54497e+07	0.005	0.04919	43.39	0.00173178	3	955.456	0.559892	37.6809	1
Q9Y230	RuvB-like 2 OS=Homo sapiens GN=RUVBL2 PE=1 SV=3 - [RUVB2_HUMAN]	323.1	23.11	2	10	10	12	4.51685e+07	463	51.1246	5.64307
	A17	Sequence	# PSMs	# Proteins	# Protein Groups	Protein Group Accessions	Modifications	ΔCn	Area	q-Value	PEP	IonScore	Exp Value	Charge	MH+ [Da]	ΔM [ppm]	RT [min]	# Missed Cleavages
	High	QASQGMVGQLAAR	1	1	1	Q9Y230		0	2.17546e+07	0	7.23e-07	81.94	5.35458e-07	2	1316.67	-0.57412	59.1565	0
	High	TTEMETIYDLGTK	1	2	1	Q9Y230		0	4.08827e+07	0	5.217e-06	77.01	1.00728e-06	2	1501.71	2.62966	90.3387	0
	High	GLGLDDALEPR	1	1	1	Q9Y230		0	6.72665e+07	0	2.277e-05	69.17	6.10747e-06	2	1155.6	-1.25881	82.0309	0
	High	TTEmETIYDLGTK	1	2	1	Q9Y230	M4(Oxidation)	0	3.67452e+06	0	3.807e-05	58.82	4.75672e-05	2	1517.7	-0.723358	72.9196	0
	High	DKVQAGDVITIDK	2	2	1	Q9Y230		0	1.39207e+07	0	0.0002872	45.97	0.00235731	2	1401.76	-0.690142	60.4504	1
	High	LLIVSTTPYSEK	1	2	1	Q9Y230		0	1.14309e+07	0	0.001771	37.87	0.00979831	2	1350.75	0.242349	79.4892	0
	High	FVQcPDGELQK	1	2	1	Q9Y230	C4(Carbamidomethyl)	0	27356351	0	0.003243	37.79	0.00847509	2	1320.62	-0.487582	52.3255	0
	High	AAGVVLEMIR	1	2	1	Q9Y230		0	4.17563e+06	0	0.0009969	35.46	0.0263113	2	1058.6	-0.0402119	90.5605	0
	High	TQGFLALFSGDTGEIK	1	2	1	Q9Y230		0	1.79435e+07	0	0.005191	22.4	0.393313	2	1683.86	1.17358	122.123	0
	High	MIESLTK	1	2	1	Q9Y230		0	2.28208e+07	0.006	0.05857	31.67	0.0475177	2	821.441	-2.95763	47.9603	0
	High	RAAGVVLEMIR	1	2	1	Q9Y230		0	1.9834e+06	0.006	0.05849	20.1	0.653283	3	1214.7	-0.360162	79.7049	1
Q15393	Splicing factor 3B subunit 3 OS=Homo sapiens GN=SF3B3 PE=1 SV=4 - [SF3B3_HUMAN]	322.81	12.33	7	12	12	12	3.48735e+07	1217	135.492	5.26221
	A17	Sequence	# PSMs	# Proteins	# Protein Groups	Protein Group Accessions	Modifications	ΔCn	Area	q-Value	PEP	IonScore	Exp Value	Charge	MH+ [Da]	ΔM [ppm]	RT [min]	# Missed Cleavages
	High	TPVEEVPAAIAPFQGR	1	2	1	Q15393		0	2.3029e+07	0	3.146e-06	71.65	5.49181e-06	2	1681.89	-1.50904	92.8689	0
	High	SVAGGFVYTYK	1	2	1	Q15393		0	29132815	0	9.628e-05	61.18	6.11949e-05	2	1191.6	0.253966	74.8001	0
	High	HIANYISGIQTIGHR	1	2	1	Q15393		0	1.58052e+07	0	0.0001617	52.13	0.00044028	3	1679.9	1.2817	74.4256	0
	High	LTISSPLEAHK	1	2	1	Q15393		0	4.14174e+07	0	0.0004245	48.96	0.00060924	3	1195.67	-0.770563	65.923	0
	High	MQGQEAVLAMSSR	1	1	1	Q15393		0	12758367	0	3.871e-05	48.56	0.000698668	2	1407.67	-0.388573	68.8332	0
	High	FLAVGLVDNTVR	1	1	1	Q15393		0	3.01137e+07	0	0.0004153	45.15	0.00193529	2	1303.74	2.75731	94.9738	0
	High	TVLDPVTGDLSDTR	1	1	1	Q15393		0	33089286	0	0.001613	36.26	0.0188564	2	1488.75	-0.836999	79.5305	0
	High	HGLEVSEMAVSELPGNPNAVWTVR	1	2	1	Q15393		0	8.7032e+06	0	0.0002259	21.22	0.677318	3	2592.28	-3.10774	110.602	0
	High	QQEIVVSR	1	3	1	Q15393		0	6.73955e+06	0.001	0.00847	49.85	0.000934733	2	958.531	-0.506787	41.2454	0
	High	IVILEYQPSK	1	4	1	Q15393		0	1.3266e+07	0.001	0.007805	29.86	0.056492	2	1189.68	0.653937	78.6867	0
	High	AVMISAIEK	1	2	1	Q15393		0	0	0.001	0.009342	29.36	0.092876	2	961.543	4.2556	65.4388	0
	High	VLIGVGK	1	2	1	Q15393		0	2.17196e+07	0.008	0.07744	37.24	0.00340782	2	685.462	2.24015	51.6571	0
Q9NYF8-2	Isoform 2 of Bcl-2-associated transcription factor 1 OS=Homo sapiens GN=BCLAF1 - [BCLF1_HUMAN]	311.343	31.15	13	23	23	23	2.22286e+08	918	105.885	9.979
	A17	Sequence	# PSMs	# Proteins	# Protein Groups	Protein Group Accessions	Modifications	ΔCn	Area	q-Value	PEP	IonScore	Exp Value	Charge	MH+ [Da]	ΔM [ppm]	RT [min]	# Missed Cleavages
	High	GRAEGEWEDQEALDYFSDK	1	7	1	Q9NYF8-2		0	8.51398e+07	0	2.648e-07	60.25	1.19424e-05	3	2244.97	-0.91927	95.1522	1
	High	KAEGEPQEESPLK	1	9	1	Q9NYF8-2		0	11940832	0	0.0004146	53.92	0.000244724	3	1441.72	-0.471016	39.5795	1
	High	SSFYPDGGDQETAK	1	10	1	Q9NYF8-2		0	8.50246e+07	0	3.85e-05	47.16	0.000223079	2	1501.64	-2.10602	52.4856	0
	High	MIASDSHRPEVK	1	9	1	Q9NYF8-2		0	4.02789e+07	0	2.562e-06	46.72	0.00123538	3	1369.69	-0.755068	32.9229	0
	High	TIAPQNAPR	1	10	1	Q9NYF8-2		0	3.76803e+07	0	0.003697	41.7	0.00327224	2	967.532	-0.0333989	34.9356	0
	High	SQEEPKDTFEHDPSESIDEFNK	1	9	1	Q9NYF8-2		0	371547574	0	1.574e-06	39.95	0.00161853	4	2608.13	0.917499	71.2687	1
	High	DRLLASTLVHSVK	1	9	1	Q9NYF8-2		0	2.008e+07	0	8.748e-07	39.54	0.00306282	3	1438.84	1.15218	71.9583	1
	High	DRLLASTLVHSVKK	1	9	1	Q9NYF8-2		0	3.23727e+07	0	7.533e-05	27.89	0.0291786	4	1566.93	-0.488744	63.2717	2
	High	YSPSQNSPIHHIPSR	1	10	1	Q9NYF8-2		0	3.07854e+06	0	3.066e-05	27.68	0.119938	4	1719.85	-1.39595	48.6763	0
	High	FNDSEGDDTEETEDYRQFR	1	7	1	Q9NYF8-2		0	2.576e+07	0	0.002362	27	0.00448934	3	2352.95	-0.616456	65.1645	1
	High	MAPVPLDDSNRPASLTK	1	9	1	Q9NYF8-2		0	1.69331e+08	0	7.308e-07	26.94	0.153345	3	1811.93	0.0622505	66.1532	0
	High	RPKEEEWDPEYTPK	1	5	1	Q9NYF8-2		0	2.9301e+07	0	0.0001443	24.27	0.195473	3	1803.86	0.209253	55.5637	1
	High	EYSGFAGVSRPR	1	8	1	Q9NYF8-2		0	2.82308e+07	0	0.002256	22.48	0.369751	3	1325.66	0.645588	54.5602	0
	High	NTPSQHSHSIQHSPER	1	9	1	Q9NYF8-2		0	2.61197e+06	0	6.398e-05	21.46	0.253289	4	1841.85	-5.10381	25.6833	0
	High	YFLHDDRDDGVDYWAK	1	5	1	Q9NYF8-2		0	0	0	0.0004891	14.8	0.880809	3	2014.89	-0.0664288	83.1841	1
	High	SAAMTLNER	1	8	1	Q9NYF8-2		0	4.11192e+06	0.001	0.006534	28.47	0.0851264	2	992.482	-1.2224	43.4881	0
	High	STFREESPLR	1	9	1	Q9NYF8-2		0	3.85629e+07	0.001	0.01503	18.48	1.01321	3	1221.62	-1.74355	49.6739	1
	High	LKETGYVVERPSTTK	1	7	1	Q9NYF8-2		0	11278725	0.001	0.007564	15.47	1.98796	3	1707.93	1.03937	45.67	1
	High	FNDSEGDDTEETEDYRQFRK	1	7	1	Q9NYF8-2		0	9.58712e+07	0.001	0.009097	14.03	0.304432	4	2481.04	0.0252507	58.1742	2
	High	IDISPSTLR	1	8	1	Q9NYF8-2		0	1.97341e+06	0.002	0.01798	30.1	0.0906388	2	1001.56	1.8665	69.7406	0
	High	SFATASHRNTEEEGLK	1	7	1	Q9NYF8-2		0	6.13113e+07	0.002	0.02088	12.39	3.37985	3	1776.85	-1.11153	39.5219	1
	High	VFLLDRGNTR	1	7	1	Q9NYF8-2		0	4.86992e+07	0.005	0.04902	17.55	1.3246	3	1190.67	0.978462	63.7105	1
	High	TIAPQNAPRDESR	1	10	1	Q9NYF8-2		0	1.25981e+08	0.008	0.06616	12.61	3.56106	3	1454.73	-0.221804	32.9459	1
Q9NVK5	FGFR1 oncogene partner 2 OS=Homo sapiens GN=FGFR1OP2 PE=1 SV=1 - [FGOP2_HUMAN]	304.464	58.1	3	2	14	17	1.38447e+08	253	29.408	5.99854
	A17	Sequence	# PSMs	# Proteins	# Protein Groups	Protein Group Accessions	Modifications	ΔCn	Area	q-Value	PEP	IonScore	Exp Value	Charge	MH+ [Da]	ΔM [ppm]	RT [min]	# Missed Cleavages
	High	QYQEEIQELNEVAR	2	4	2	Q9NVK5;Q9NVK5-2		0	1.07324e+08	0	9.07e-07	68.75	8.05447e-06	2	1748.84	-1.47325	85.7469	0
	High	DHDDAAESLIEQTTALNK	1	4	2	Q9NVK5;Q9NVK5-2		0	7.42554e+06	0	1.389e-06	67.3	9.8132e-06	3	1970.93	-0.666236	92.5239	0
	High	STLVMGIQQENR	1	3	2	Q9NVK5;Q9NVK5-2		0	1.31583e+08	0	3.303e-05	58.35	0.000124943	2	1375.7	-0.720479	65.9594	0
	High	SEGFFLDASR	1	2	1	Q9NVK5		0	5.84811e+06	0	0.0009463	42.26	0.00209191	2	1128.53	-0.144745	83.674	0
	High	LRDHDDAAESLIEQTTALNK	2	4	2	Q9NVK5;Q9NVK5-2		0	176435890	0	0.0001484	33.52	0.0347479	3	2240.11	-4.02341	84.9309	1
	High	HILEAPQHGLER	1	2	1	Q9NVK5		0	2.9516e+07	0	0.0001097	31.56	0.050552	3	1399.75	0.728733	48.0041	0
	High	DDASESTSLSALVTNSDLSLRK	1	2	2	Q9NVK5;Q9NVK5-2		0	1.20973e+07	0	0.0007198	25.16	0.22463	3	2309.15	1.46779	101.724	1
	High	ELRTSLEEHQSALELIMSK	1	3	2	Q9NVK5;Q9NVK5-2		0	1.08603e+07	0	0.006244	19.52	0.984515	4	2214.15	0.833346	96.5479	1
	High	KDDPGIIMK	1	3	2	Q9NVK5;Q9NVK5-2		0	3.05178e+07	0.001	0.01016	46.74	0.00194254	2	1016.55	1.24211	44.8252	1
	High	ESFLNLRK	1	2	2	Q9NVK5;Q9NVK5-2		0	1.66358e+07	0.001	0.00735	13.71	2.29823	3	1006.57	1.94687	62.5863	1
	High	STLVmGIQQENR	1	3	2	Q9NVK5;Q9NVK5-2	M5(Oxidation)	0	0	0.003	0.03736	34.48	0.0268764	2	1391.7	0.222504	56.0271	0
	High	TSLEEHQSALELIMSK	1	3	2	Q9NVK5;Q9NVK5-2		0	8.20491e+07	0.004	0.04199	11.39	6.0049	3	1815.92	1.26252	94.7177	0
	High	ESFLNLR	1	2	2	Q9NVK5;Q9NVK5-2		0	4.45088e+07	0.005	0.05317	47.43	0.00116653	2	878.473	-0.360189	79.6169	0
	High	GLREILQITR	1	2	2	Q9NVK5;Q9NVK5-2		0	6.46767e+07	0.005	0.05272	25.71	0.0973437	3	1198.73	-0.48629	86.1501	1
	High	AIEIDEQQGcK	1	2	2	Q9NVK5;Q9NVK5-2	C10(Carbamidomethyl)	0	1.79223e+07	0.008	0.06555	22.45	0.155866	2	1290.6	-2.43626	46.0359	0
P14866	Heterogeneous nuclear ribonucleoprotein L OS=Homo sapiens GN=HNRNPL PE=1 SV=2 - [HNRPL_HUMAN]	303.362	38.54	2	18	18	21	1.6269e+08	589	64.0924	8.22119
	A17	Sequence	# PSMs	# Proteins	# Protein Groups	Protein Group Accessions	Modifications	ΔCn	Area	q-Value	PEP	IonScore	Exp Value	Charge	MH+ [Da]	ΔM [ppm]	RT [min]	# Missed Cleavages
	High	TPASPVVHIR	1	1	1	P14866		0	69571938	0	1.984e-06	76.57	1.14001e-06	3	1076.62	-0.446918	47.9179	0
	High	FSTPEQAAK	1	2	1	P14866		0	0	0	0.0007337	57.07	0.00012752	2	978.489	-0.570585	39.7988	0
	High	YYGGGSEGGRAPK	1	1	1	P14866		0	4.31034e+07	0	3.743e-07	54.54	0.00015662	3	1298.61	-0.290401	30.5976	1
	High	NPNGPYPYTLK	1	2	1	P14866		0	6.57707e+07	0	0.0004647	46.06	0.00195716	2	1263.63	-1.79816	65.2042	0
	High	IEYAKPTR	1	2	1	P14866		0	3.10754e+06	0	0.005931	40.64	0.006084	2	977.541	-0.687661	32.1504	0
	High	LcFSTAQHAS	1	2	1	P14866	C2(Carbamidomethyl)	0	70967160	0	0.005919	34.22	0.0126021	2	1121.51	1.83862	51.973	0
	High	NNRFSTPEQAAK	1	2	1	P14866		0	4.66037e+07	0	0.0003219	32.32	0.0393592	3	1362.68	0.521901	36.9485	1
	High	RMGPPVGGHR	1	2	1	P14866		0	3.33969e+07	0	0.0007898	32.25	0.0499463	3	1063.56	0.577321	29.5473	1
	High	YGPQYGHPPPPPPPPEYGPHADSPVLMVYGLDQSK	1	2	1	P14866		0	2.05534e+08	0	1.157e-10	24.72	0.204733	4	3784.81	-0.0358775	101.011	0
	High	NDQDTWDYTNPNLSGQGDPGSNPNKR	1	2	1	P14866		0	6.15767e+07	0	0.001313	19.58	0.1432	3	2890.26	-1.23452	69.6119	1
	High	SDALETLGFLNHYQMK	1	2	1	P14866		0	7.73152e+07	0	0.002728	17.69	1.12938	3	1866.9	-0.741001	108.056	0
	High	MGPPVGGHR	1	2	1	P14866		0	11429670	0	0.002363	17.63	1.25727	3	907.457	0.626193	32.1956	0
	High	QPAIMPGQSYGLEDGScSYK	1	2	1	P14866	C17(Carbamidomethyl)	0	0	0.001	0.007283	21.29	0.143403	2	2187.97	-0.363014	80.7677	0
	High	SKPGAAMVEmADGYAVDR	3	2	1	P14866	M10(Oxidation)	0	1.41331e+07	0.001	0.01365	20.65	0.32029	3	1883.87	1.41427	67.4956	0
	High	SKPGAAMVEMADGYAVDR	1	2	1	P14866		0	148721526	0.001	0.009493	20.45	0.425992	3	1867.87	1.0894	81.0691	0
	High	AITHLNNNFMFGQK	1	2	1	P14866		0	1.33816e+08	0.001	0.01517	18.88	0.963529	3	1634.81	0.998168	79.8847	0
	High	SSSGLLEWESK	1	2	1	P14866		0	108991474	0.002	0.021	17.27	1.2375	2	1222.6	0.364211	80.0657	0
	High	MAAAGGGGGGGRYYGGGSEGGRAPK	1	1	1	P14866		0	972816	0.006	0.06027	15.51	1.13882	3	2198.02	1.36469	37.9561	2
	High	RMGPPVGGHRR	1	2	1	P14866		0	771756	0.008	0.07118	16	2.25316	4	1219.66	-0.220707	26.6739	2
P16403	Histone H1.2 OS=Homo sapiens GN=HIST1H1C PE=1 SV=2 - [H12_HUMAN]	302.681	26.29	5	9	9	13	2.4117e+08	213	21.3517	10.9312
	A17	Sequence	# PSMs	# Proteins	# Protein Groups	Protein Group Accessions	Modifications	ΔCn	Area	q-Value	PEP	IonScore	Exp Value	Charge	MH+ [Da]	ΔM [ppm]	RT [min]	# Missed Cleavages
	High	ASGPPVSELITK	1	3	1	P16403		0	421554930	0	8.084e-07	75.98	1.5633e-06	2	1198.67	0.146036	72.5306	0
	High	SGVSLAALK	1	3	1	P16403		0	6.03506e+07	0	0.0001908	71.87	5.90968e-06	2	845.509	-0.576865	66.9803	0
	High	KASGPPVSELITK	2	3	1	P16403		0	8.69313e+07	0	5.716e-05	54	0.000199651	3	1326.76	-0.153686	61.7931	1
	High	SGVSLAALKK	2	3	1	P16403		0	2.90829e+07	0	0.00114	53.24	0.00016883	2	973.605	1.31776	54.0884	1
	High	ALAAAGYDVEK	1	5	1	P16403		0	2.15025e+08	0	0.0008719	43.08	0.0035353	2	1107.57	1.69072	54.386	0
	High	ERSGVSLAALK	2	3	1	P16403		0	3.52758e+07	0	0.001778	38.28	0.00922023	3	1130.65	1.16494	56.8879	1
	High	SETAPAAPAAAPPAEK	1	1	1	P16403		0	3.90983e+06	0	0.001001	37.49	0.0142145	2	1478.75	-0.28724	44.9192	0
	High	ERSGVSLAALKK	2	3	1	P16403		0	4.46487e+07	0	0.0006399	36.89	0.00832903	3	1258.75	-0.0925393	47.5487	2
	High	ALAAAGYDVEKNNSR	1	5	1	P16403		0	4607124	0.001	0.007884	14.81	2.61157	3	1578.79	0.587637	48.0477	1
P67809	Nuclease-sensitive element-binding protein 1 OS=Homo sapiens GN=YBX1 PE=1 SV=3 - [YBOX1_HUMAN]	298.041	38.58	4	4	10	12	9.80131e+08	324	35.9027	9.87646
	A17	Sequence	# PSMs	# Proteins	# Protein Groups	Protein Group Accessions	Modifications	ΔCn	Area	q-Value	PEP	IonScore	Exp Value	Charge	MH+ [Da]	ΔM [ppm]	RT [min]	# Missed Cleavages
	High	SVGDGETVEFDVVEGEK	2	6	2	P67809;P16989		0	1.17957e+09	0	1.324e-08	79.68	4.04751e-07	2	1795.82	-0.0910914	84.6143	0
	High	GAEAANVTGPGGVPVQGSK	1	2	1	P67809		0	1391147878	0	4.236e-07	70.04	7.84739e-06	2	1695.86	-1.29851	52.1171	0
	High	EDVFVHQTAIK	1	6	2	P67809;P16989		0	139174089	0	0.0004575	43.52	0.00366154	2	1286.67	-0.556418	57.4978	0
	High	EDVFVHQTAIKK	2	5	2	P67809;P16989		0	369675186	0	4.819e-05	43.08	0.00382069	3	1414.77	0.779196	47.0807	1
	High	RPQYSNPPVQGEVmEGADNQGAGEQGRPVR	1	3	1	P67809	M14(Oxidation)	0	0	0	0.0001254	26.86	0.117868	4	3239.52	-1.81653	53.6769	0
	High	RRPENPKPQDGKETK	1	2	1	P67809		0	2.23032e+07	0	3.206e-05	20.39	0.682386	4	1779.95	-0.299983	24.1443	2
	High	YAADRNHYR	1	3	1	P67809		0	1.17412e+07	0	0.004151	15.31	1.41332	3	1165.55	-0.919848	26.6986	1
	High	NGYGFINRNDTKEDVFVHQTAIK	1	5	2	P16989;P67809		0	1.48693e+08	0	9.526e-06	12.69	4.11776	4	2666.33	-0.666181	76.9635	2
	High	VLGTVKWFNVR	1	5	2	P67809;P16989		0	2.95495e+06	0.001	0.006538	28.75	0.0632756	3	1318.76	0.21917	90.4215	1
	High	NGYGFINR	1	6	2	P67809;P16989		0	152742559	0.008	0.07898	40.15	0.00362269	2	940.462	-1.71154	61.5085	0
Q5T6W5	Heterogeneous nuclear ribonucleoprotein K OS=Homo sapiens GN=HNRNPK PE=2 SV=1 - [Q5T6W5_HUMAN]	296.193	35.28	6	14	14	19	9.44325e+07	428	47.5276	5.63037
	A17	Sequence	# PSMs	# Proteins	# Protein Groups	Protein Group Accessions	Modifications	ΔCn	Area	q-Value	PEP	IonScore	Exp Value	Charge	MH+ [Da]	ΔM [ppm]	RT [min]	# Missed Cleavages
	High	NTDEMVELR	1	5	1	Q5T6W5		0	9.85196e+07	0	0.0007429	61.7	3.13364e-05	2	1106.52	1.75132	60.2036	0
	High	NLPLPPPPPPR	5	6	1	Q5T6W5		0	962708	0	0.001167	44.51	0.00101774	2	1194.7	0.585537	72.0293	0
	High	IDEPLEGSEDR	1	4	1	Q5T6W5		0	5.36695e+07	0	0.000443	43.83	0.00102879	2	1259.58	0.233159	50.5948	0
	High	SRNTDEMVELR	1	5	1	Q5T6W5		0	1.91346e+07	0	0.001832	39.31	0.00818778	3	1349.65	1.28886	52.3558	1
	High	GSDFDcELR	1	6	1	Q5T6W5	C6(Carbamidomethyl)	0	1.82207e+07	0	0.003208	37.3	0.00108932	2	1098.45	-2.9179	57.1175	0
	High	NTDEmVELR	1	5	1	Q5T6W5	M5(Oxidation)	0	4.89712e+06	0	0.001224	34.53	0.0119806	2	1122.51	0.601513	44.2496	0
	High	GGDLmAYDR	1	6	1	Q5T6W5	M5(Oxidation)	0	0	0	0.005494	33.31	0.00496992	2	1013.44	1.07444	43.6216	0
	High	IITITGTQDQIQNAQYLLQNSVK	1	4	1	Q5T6W5		0	68078039	0	0.0007113	29.05	0.0886717	3	2589.38	-1.98056	118.525	0
	High	VVLIGGKPDR	1	6	1	Q5T6W5		0	1.59682e+07	0	0.0008812	25.63	0.0490981	3	1053.64	-0.86571	45.7946	0
	High	ALRTDYNASVSVPDSSGPER	1	5	1	Q5T6W5		0	1.167e+08	0	2.605e-05	25.42	0.18617	3	2121.02	0.198985	63.5419	1
	High	LFQEccPHSTDR	1	6	1	Q5T6W5	C5(Carbamidomethyl); C6(Carbamidomethyl)	0	1.2395e+07	0	0.001304	22.51	0.0558243	3	1549.66	3.569	43.6696	0
	High	RPAEDMEEEQAFKR	1	5	1	Q5T6W5		0	2.03138e+07	0.001	0.009996	26.52	0.109862	3	1735.8	-1.19113	47.6151	1
	High	DYDDMSPR	1	6	1	Q5T6W5		0	2.82833e+07	0.001	0.01203	21.26	0.0160856	2	998.39	1.87811	44.4611	0
	High	GGDLMAYDRR	1	6	1	Q5T6W5		0	4.98091e+07	0.002	0.02866	29.56	0.0412771	3	1153.54	-1.45203	49.9642	1
	High	IILDLISESPIK	1	6	1	Q5T6W5		0	6.64089e+07	0.003	0.03468	14.74	1.33288	2	1340.8	-1.34687	114.225	0
P40227	T-complex protein 1 subunit zeta OS=Homo sapiens GN=CCT6A PE=1 SV=3 - [TCPZ_HUMAN]	283.051	25.8	7	12	12	12	5.93403e+07	531	57.9876	6.68311
	A17	Sequence	# PSMs	# Proteins	# Protein Groups	Protein Group Accessions	Modifications	ΔCn	Area	q-Value	PEP	IonScore	Exp Value	Charge	MH+ [Da]	ΔM [ppm]	RT [min]	# Missed Cleavages
	High	VLAQNSGFDLQETLVK	1	3	1	P40227		0	1.70543e+07	0	8.631e-09	95.19	2.88616e-08	2	1761.94	-1.14447	95.6343	0
	High	EGIVALR	1	3	1	P40227		0	1.64811e+07	0	0.001683	72.18	4.07092e-06	2	757.457	0.807556	57.1453	0
	High	GIDPFSLDALSK	1	3	1	P40227		0	7.06025e+07	0	0.0001132	62.11	5.41663e-05	2	1262.66	-0.285259	107.041	0
	High	AQAALAVNISAAR	1	2	1	P40227		0	6.17074e+06	0	4.101e-05	52.86	0.000314446	2	1255.71	1.60181	69.3411	0
	High	EMDRETLIDVAR	1	3	1	P40227		0	2.26764e+07	0	0.0002076	39.26	0.0086739	3	1447.72	-0.926713	70.9942	1
	High	TEVNSGFFYK	1	6	1	P40227		0	3.92396e+07	0	0.001811	36.1	0.0122613	2	1191.57	0.154086	74.0913	0
	High	DGNVLLHEMQIQHPTASLIAK	1	2	1	P40227		0	2.33903e+07	0	0.0002966	23.09	0.426353	3	2315.21	-2.52423	95.7123	0
	High	QADLYISEGLHPR	1	4	1	P40227		0	6.81787e+07	0	0.0002683	20.81	0.490027	3	1498.76	-1.157	70.6278	0
	High	GLVLDHGAR	1	3	1	P40227		0	4.61823e+06	0.001	0.01346	37.75	0.00758819	2	937.523	1.85449	41.2995	0
	High	ALQFLEEVK	1	3	1	P40227		0	2.95707e+07	0.001	0.0141	23.03	0.408144	2	1076.6	-0.917196	91.2034	0
	High	GFVVINQK	1	6	1	P40227		0	2.65889e+07	0.007	0.06294	27.97	0.131261	2	904.525	-0.189445	59.6351	0
	High	SVTLLIK	1	3	1	P40227		0	7.92018e+06	0.009	0.08037	29.53	0.0280245	2	773.512	-1.86938	71.2948	0
Q9Y2W1	Thyroid hormone receptor-associated protein 3 OS=Homo sapiens GN=THRAP3 PE=1 SV=2 - [TR150_HUMAN]	280.664	22.3	1	21	21	22	3.02835e+08	955	108.601	10.1548
	A17	Sequence	# PSMs	# Proteins	# Protein Groups	Protein Group Accessions	Modifications	ΔCn	Area	q-Value	PEP	IonScore	Exp Value	Charge	MH+ [Da]	ΔM [ppm]	RT [min]	# Missed Cleavages
	High	TEELEEESFPER	1	1	1	Q9Y2W1		0	34083345	0	7.719e-07	66.2	4.49781e-06	2	1494.66	0.0416129	66.5098	0
	High	ASESSKPWPDATYGTGSASR	1	1	1	Q9Y2W1		0	6.1211e+08	0	1.845e-05	54.4	0.000116185	3	2054.94	-1.55952	58.246	0
	High	QRKTEELEEESFPER	1	1	1	Q9Y2W1		0	3.49254e+07	0	0.004446	39.21	0.00788671	3	1906.91	-1.55922	53.1305	2
	High	KTEELEEESFPER	1	1	1	Q9Y2W1		0	2.6369e+07	0	0.0004791	38	0.00660108	3	1622.76	2.21197	58.1966	1
	High	GSFSDTGLGDGK	1	1	1	Q9Y2W1		0	114730661	0	0.005643	32.1	0.0155999	2	1140.52	2.52483	51.3798	0
	High	MDSFDEDLARPSGLLAQER	1	1	1	Q9Y2W1		0	6.90367e+07	0	0.003532	30.91	0.0402237	3	2150.01	-2.99779	94.8547	0
	High	SPREPGYKAEGK	1	1	1	Q9Y2W1		0	1.59674e+06	0	0.00618	27.95	0.142849	3	1318.67	-0.577684	26.7305	2
	High	IDISPSTFRK	1	1	1	Q9Y2W1		0	1.34028e+07	0	0.002017	27.08	0.133201	3	1163.64	-0.271205	64.1591	1
	High	YKDDPVDLRLDIER	2	1	1	Q9Y2W1		0	7.57509e+07	0	0.002923	23	0.404959	3	1746.9	0.607415	80.3623	2
	High	RNREEEWDPEYTPK	1	1	1	Q9Y2W1		0	5.71331e+07	0	0.003925	19.03	0.507605	4	1848.85	1.99464	55.3773	2
	High	NREEEWDPEYTPK	1	1	1	Q9Y2W1		0	4.0611e+07	0	0.0026	18.46	0.364243	3	1692.75	1.88906	61.7772	1
	High	AEEYTEETEEREESTTGFDK	1	1	1	Q9Y2W1		0	7.5927e+06	0	0.005939	11.26	0.680834	3	2380	0.779364	60.5476	1
	High	EQTFSGGTSQDTK	1	1	1	Q9Y2W1		0	8.55226e+06	0.002	0.02969	20.65	0.206639	2	1385.62	-0.274239	32.8786	0
	High	SGKWEGLVYAPPGK	1	1	1	Q9Y2W1		0	1.81663e+08	0.002	0.02829	18.4	1.18743	3	1488.79	5.57502	74.6267	1
	High	SRSYSPAHNRER	1	1	1	Q9Y2W1		0	1.52829e+06	0.002	0.02454	12.13	3.89149	4	1459.71	-1.64154	24.7053	2
	High	ESEFDDEPK	1	1	1	Q9Y2W1		0	9.62088e+06	0.003	0.03743	28.06	0.014381	2	1095.45	-0.0473462	41.886	0
	High	NFRVTAYK	1	1	1	Q9Y2W1		0	2.92202e+07	0.003	0.03321	18.97	0.652841	3	998.544	2.49749	47.5795	1
	High	GRKESEFDDEPK	1	1	1	Q9Y2W1		0	2.32882e+06	0.003	0.0371	15.32	1.1824	3	1436.66	-0.661607	31.6855	2
	High	SSFSITR	1	1	1	Q9Y2W1		0	4.98677e+07	0.004	0.04635	37.03	0.00644987	2	797.414	-1.08734	50.4228	0
	High	SPLQSVVVRR	1	1	1	Q9Y2W1		0	0	0.004	0.04166	24.03	0.118412	3	1140.69	0.291475	53.9917	1
	High	RIDISPSTFRK	1	1	1	Q9Y2W1		0	0	0.004	0.03959	17.22	1.28691	3	1319.74	-0.135072	58.6577	2
Q92878	DNA repair protein RAD50 OS=Homo sapiens GN=RAD50 PE=1 SV=1 - [RAD50_HUMAN]	278.403	21.34	8	24	24	24	7.66076e+07	1312	153.797	6.88818
	A17	Sequence	# PSMs	# Proteins	# Protein Groups	Protein Group Accessions	Modifications	ΔCn	Area	q-Value	PEP	IonScore	Exp Value	Charge	MH+ [Da]	ΔM [ppm]	RT [min]	# Missed Cleavages
	High	YELQQLEGSSDR	1	5	1	Q92878		0	1.32585e+07	0	4.702e-06	62.83	2.59816e-05	2	1424.67	0.477202	68.5397	0
	High	WLQDNLTLR	1	3	1	Q92878		0	2.28688e+07	0	0.0005803	50.6	0.000870093	2	1158.63	0.424204	87.3883	0
	High	FDEIFSATR	1	6	1	Q92878		0	6.03259e+06	0	0.00153	39.78	0.00424993	2	1085.53	0.712868	77.2919	0
	High	LQFRDVNGELIAVQR	1	5	1	Q92878		0	6.30618e+06	0	0.001948	33.58	0.0310699	3	1757.97	2.26364	83.1279	1
	High	QLEDWLHSK	1	5	1	Q92878		0	2.53465e+07	0	0.0009742	26.99	0.0937935	3	1155.58	-1.28708	72.6893	0
	High	KLDQEMEQLNHHTTTR	1	5	1	Q92878		0	73387652	0	7.811e-05	25.56	0.179569	4	1980.96	-0.288986	48.6451	1
	High	SRHSDELTSLLGYFPNKK	1	5	1	Q92878		0	1.87208e+07	0	0.00497	24.66	0.297009	4	2092.08	0.896642	93.8213	2
	High	DIENYIQDGKDDYKK	1	3	1	Q92878		0	2.82716e+07	0	4.807e-05	21.45	0.422167	4	1843.87	1.03702	67.8117	2
	High	GYEEEIIHFKK	1	3	1	Q92878		0	5.16364e+07	0	0.0002636	20.22	0.779971	3	1392.72	-0.143933	69.726	1
	High	DSLIQSLATQLELDGFERGPFSER	1	5	1	Q92878		0	1.84483e+06	0	0.003231	19.63	0.94138	3	2708.35	-1.63588	149.003	1
	High	VFQGTDEQLNDLYHNHQR	1	5	1	Q92878		0	1.277e+07	0	0.0001353	17.35	0.83571	3	2214.03	-1.63079	70.056	0
	High	TQMEMLTK	1	5	1	Q92878		0	1.52454e+07	0.001	0.0107	40.48	0.00411868	2	981.473	-1.81206	53.6665	0
	High	RNHNLALGR	1	3	1	Q92878		0	1.38411e+07	0.001	0.007823	30.94	0.0412354	3	1050.59	-0.604691	30.5417	1
	High	VIAQLSEcEK	1	3	1	Q92878	C8(Carbamidomethyl)	0	2.44704e+07	0.001	0.01196	24.88	0.272586	2	1176.59	0.0933856	51.0817	0
	High	LIQDQQEQIQHLK	1	3	1	Q92878		0	1.04799e+08	0.001	0.0101	11.11	5.54902	3	1620.87	0.229152	55.6492	0
	High	QSIIDLK	1	3	1	Q92878		0	2.81555e+07	0.002	0.02157	48.07	0.00168744	2	816.482	-0.51073	65.5531	0
	High	LQISTNLQR	1	3	1	Q92878		0	4.67043e+07	0.002	0.02075	32.67	0.0434226	2	1072.61	1.4013	61.8955	0
	High	TANQLMNDFAEK	1	5	1	Q92878		0	4.13164e+07	0.002	0.02634	15.06	1.2226	2	1381.64	0.75019	78.0627	0
	High	EMGQMQVLQMK	1	3	1	Q92878		0	3.42697e+06	0.002	0.02643	14.66	1.62269	2	1322.62	-1.73604	79.2918	0
	High	LQNVNRDIQR	1	3	1	Q92878		0	1.21613e+07	0.004	0.0415	13.68	2.62057	3	1255.69	-0.626058	36.7838	1
	High	EKEIPELR	1	3	1	Q92878		0	2.49321e+06	0.006	0.05709	30.83	0.0363044	3	1013.56	0.436252	47.8366	1
	High	FQMELK	1	3	1	Q92878		0	1.72551e+07	0.008	0.06769	33.52	0.0213423	2	795.407	0.0612524	65.1864	0
	High	ELREPQFR	1	3	1	Q92878		0	3.37761e+06	0.008	0.06833	16.43	2.15338	3	1074.57	-1.16007	51.0472	1
	High	KRNEELKEVEEER	1	3	1	Q92878		0	2.64806e+06	0.009	0.08293	17.9	1.48801	4	1687.86	-1.62586	37.9735	3
Q9BRV8	Suppressor of IKBKE 1 OS=Homo sapiens GN=SIKE1 PE=1 SV=1 - [SIKE1_HUMAN]	268.024	67.15	2	12	12	12	6.39555e+07	207	23.7059	5.21143
	A17	Sequence	# PSMs	# Proteins	# Protein Groups	Protein Group Accessions	Modifications	ΔCn	Area	q-Value	PEP	IonScore	Exp Value	Charge	MH+ [Da]	ΔM [ppm]	RT [min]	# Missed Cleavages
	High	KAVDAEPVLK	1	2	1	Q9BRV8		0	2.4368e+07	0	0.0001558	75.3	9.56192e-07	2	1069.63	0.494304	41.7144	1
	High	LAQLELENK	1	2	1	Q9BRV8		0	8.97194e+07	0	0.002099	55.62	0.000181766	2	1057.59	0.521722	61.3989	0
	High	ELLSISSESLQAR	1	2	1	Q9BRV8		0	1.50698e+07	0	0.0002134	45.42	0.00247892	2	1432.76	-1.48576	84.7042	0
	High	KENSMDTASQAIK	1	2	1	Q9BRV8		0	1.02016e+07	0	0.001638	44.76	0.00211545	3	1422.69	-1.24103	39.7162	1
	High	LREHDAAAESLVDQSAALHR	1	2	1	Q9BRV8		0	40837934	0	1.174e-05	43.61	0.00379984	4	2189.11	0.88506	63.5712	1
	High	ELRELLSISSESLQAR	1	2	1	Q9BRV8		0	6.13093e+07	0	3.521e-05	40.34	0.00755941	3	1830.99	0.793062	97.8581	1
	High	AVQVDDDQFcK	1	2	1	Q9BRV8	C10(Carbamidomethyl)	0	3.02117e+07	0	0.00101	36.95	0.00434958	2	1324.58	-2.17056	54.7493	0
	High	AHQSHSAEIESQIDR	1	2	1	Q9BRV8		0	1.16096e+07	0	0.0005449	34.59	0.0165601	4	1707.8	-1.84389	41.2714	0
	High	YKPHILLSQENTQIR	1	2	1	Q9BRV8		0	2.09597e+07	0	0.005866	30.53	0.0527086	4	1840.01	0.518654	63.383	0
	High	VAAMREAGTALPDQYQEDASDMK	1	1	1	Q9BRV8		0	2.23957e+06	0	0.002576	15.53	0.96285	3	2497.13	0.471103	73.4072	1
	High	YKPHILLSQENTQIRDLQQENR	1	2	1	Q9BRV8		0	2.2452e+07	0	0.0004287	13.38	3.83201	4	2723.42	-2.1277	72.3615	1
	High	ENSMDTASQAIK	1	2	1	Q9BRV8		0	1.69387e+07	0.001	0.01163	24.6	0.124825	2	1294.59	-0.858943	47.774	0
Q9NVK5-2	Isoform 2 of FGFR1 oncogene partner 2 OS=Homo sapiens GN=FGFR1OP2 - [FGOP2_HUMAN]	264.53	66.05	2	1	13	16	1.38447e+08	215	24.9618	5.56689
	A17	Sequence	# PSMs	# Proteins	# Protein Groups	Protein Group Accessions	Modifications	ΔCn	Area	q-Value	PEP	IonScore	Exp Value	Charge	MH+ [Da]	ΔM [ppm]	RT [min]	# Missed Cleavages
	High	QYQEEIQELNEVAR	2	4	2	Q9NVK5;Q9NVK5-2		0	1.07324e+08	0	9.07e-07	68.75	8.05447e-06	2	1748.84	-1.47325	85.7469	0
	High	DHDDAAESLIEQTTALNK	1	4	2	Q9NVK5;Q9NVK5-2		0	7.42554e+06	0	1.389e-06	67.3	9.8132e-06	3	1970.93	-0.666236	92.5239	0
	High	STLVMGIQQENR	1	3	2	Q9NVK5;Q9NVK5-2		0	1.31583e+08	0	3.303e-05	58.35	0.000124943	2	1375.7	-0.720479	65.9594	0
	High	LRDHDDAAESLIEQTTALNK	2	4	2	Q9NVK5;Q9NVK5-2		0	176435890	0	0.0001484	33.52	0.0347479	3	2240.11	-4.02341	84.9309	1
	High	DDASESTSLSALVTNSDLSLRK	1	2	2	Q9NVK5;Q9NVK5-2		0	1.20973e+07	0	0.0007198	25.16	0.22463	3	2309.15	1.46779	101.724	1
	High	ELRTSLEEHQSALELIMSK	1	3	2	Q9NVK5;Q9NVK5-2		0	1.08603e+07	0	0.006244	19.52	0.984515	4	2214.15	0.833346	96.5479	1
	High	KDDPGIIMK	1	3	2	Q9NVK5;Q9NVK5-2		0	3.05178e+07	0.001	0.01016	46.74	0.00194254	2	1016.55	1.24211	44.8252	1
	High	ELQAHVDQITEMAAVMR	1	1	1	Q9NVK5-2		0	2.31485e+07	0.001	0.01281	15.77	1.81555	3	1941.95	0.618961	98.8073	0
	High	ESFLNLRK	1	2	2	Q9NVK5;Q9NVK5-2		0	1.66358e+07	0.001	0.00735	13.71	2.29823	3	1006.57	1.94687	62.5863	1
	High	STLVmGIQQENR	1	3	2	Q9NVK5;Q9NVK5-2	M5(Oxidation)	0	0	0.003	0.03736	34.48	0.0268764	2	1391.7	0.222504	56.0271	0
	High	TSLEEHQSALELIMSK	1	3	2	Q9NVK5;Q9NVK5-2		0	8.20491e+07	0.004	0.04199	11.39	6.0049	3	1815.92	1.26252	94.7177	0
	High	ESFLNLR	1	2	2	Q9NVK5;Q9NVK5-2		0	4.45088e+07	0.005	0.05317	47.43	0.00116653	2	878.473	-0.360189	79.6169	0
	High	GLREILQITR	1	2	2	Q9NVK5;Q9NVK5-2		0	6.46767e+07	0.005	0.05272	25.71	0.0973437	3	1198.73	-0.48629	86.1501	1
	High	AIEIDEQQGcK	1	2	2	Q9NVK5;Q9NVK5-2	C10(Carbamidomethyl)	0	1.79223e+07	0.008	0.06555	22.45	0.155866	2	1290.6	-2.43626	46.0359	0
Q86V81	THO complex subunit 4 OS=Homo sapiens GN=ALYREF PE=1 SV=3 - [THOC4_HUMAN]	264.377	38.91	2	7	7	11	5.99023e+08	257	26.8716	11.1509
	A17	Sequence	# PSMs	# Proteins	# Protein Groups	Protein Group Accessions	Modifications	ΔCn	Area	q-Value	PEP	IonScore	Exp Value	Charge	MH+ [Da]	ΔM [ppm]	RT [min]	# Missed Cleavages
	High	SLGTADVHFER	2	2	1	Q86V81		0	792172496	0	0.0002724	67.51	1.13548e-05	2	1231.61	-0.707053	59.7105	0
	High	QQLSAEELDAQLDAYNAR	2	2	1	Q86V81		0	3.40297e+08	0	3.012e-06	61.55	4.67494e-05	2	2034.97	0.0268402	92.987	0
	High	QLPDKWQHDLFDSGFGGGAGVETGGK	3	2	1	Q86V81		0	635593810	0	3.975e-08	52.78	0.000322401	4	2703.28	1.18022	97.1397	1
	High	QYNGVPLDGRPMNIQLVTSQIDAQR	1	2	1	Q86V81		0	3.69302e+08	0	1.138e-07	34.44	0.0303269	3	2813.43	-0.924241	105.225	0
	High	NRPAPYSRPK	1	2	1	Q86V81		0	1.79512e+08	0	0.0001933	24.91	0.248917	3	1185.65	0.733792	26.4342	0
	High	MDMSLDDIIK	1	2	1	Q86V81		0	1.3159e+08	0.001	0.01564	25.17	0.146571	2	1180.56	0.71041	103.114	0
	High	WQHDLFDSGFGGGAGVETGGK	1	2	1	Q86V81		0	92714623	0.002	0.01816	19.7	0.330028	3	2121.96	-1.99069	90.9173	0
Q13033-2	Isoform Alpha of Striatin-3 OS=Homo sapiens GN=STRN3 - [STRN3_HUMAN]	263.47	19.07	4	8	12	12	7.08019e+07	713	77.6965	5.26221
	A17	Sequence	# PSMs	# Proteins	# Protein Groups	Protein Group Accessions	Modifications	ΔCn	Area	q-Value	PEP	IonScore	Exp Value	Charge	MH+ [Da]	ΔM [ppm]	RT [min]	# Missed Cleavages
	High	YGTELNQGDLK	1	4	1	Q13033-2		0	3.2114e+07	0	2.406e-05	64.79	1.80385e-05	2	1237.61	-0.45008	55.6477	0
	High	TcVQEITAHR	1	5	2	Q9NRL3;Q13033-2	C2(Carbamidomethyl)	0	2.63828e+07	0	7.494e-06	58.7	5.94218e-05	3	1214.59	0.0703237	42.5642	0
	High	AYIASAGADALAK	1	2	1	Q13033-2		0	6.48341e+07	0	2.583e-05	57.3	0.00013435	2	1221.65	0.654573	63.2255	0
	High	MPTFESEETK	1	4	1	Q13033-2		0	6.01778e+06	0	9.201e-05	54.01	9.19498e-05	2	1198.53	1.64577	57.9688	0
	High	SSGDGTEWAEPITFPSGGGK	1	1	1	Q13033-2		0	7.62296e+06	0	0.001496	45.65	0.000849483	2	1979.89	-2.52298	93.668	0
	High	MLEYALKQER	1	10	3	Q9NRL3;Q13033-2;O43815		0	4.59425e+06	0	0.00193	36.6	0.0147674	2	1280.67	-0.75915	58.6432	1
	High	VVSHPTLPVTITAHEDR	1	2	1	Q13033-2		0	21682230	0	7.484e-07	28.71	0.109217	4	1872	2.21491	67.0208	0
	High	MLEYALK	1	10	3	Q9NRL3;Q13033-2;O43815		0	115457666	0.001	0.006715	41.24	0.00327708	2	867.466	2.0091	66.7098	0
	High	KKLDESIYDVAFHSSK	1	2	1	Q13033-2		0	0	0.002	0.02165	14.24	3.37338	4	1866.96	-2.38377	74.7196	2
	High	DTEAPTAPQNSQLTWK	1	4	1	Q13033-2		0	6.35203e+06	0.002	0.02818	10.28	5.31129	2	1786.86	-1.87138	70.6734	0
	High	TcVQEITAHRK	1	5	2	Q9NRL3;Q13033-2	C2(Carbamidomethyl)	0	9.27569e+06	0.003	0.03174	23.33	0.31169	3	1342.69	-2.09509	34.7694	1
	High	AHWEVERAELQAR	1	3	1	Q13033-2		0	5.64505e+06	0.009	0.08199	12.79	4.13976	3	1594.81	-1.85926	59.7262	1
P16989	DNA-binding protein A OS=Homo sapiens GN=CSDA PE=1 SV=4 - [DBPA_HUMAN]	263.211	28.76	5	4	10	12	5.67329e+08	372	40.066	9.77393
	A17	Sequence	# PSMs	# Proteins	# Protein Groups	Protein Group Accessions	Modifications	ΔCn	Area	q-Value	PEP	IonScore	Exp Value	Charge	MH+ [Da]	ΔM [ppm]	RT [min]	# Missed Cleavages
	High	SVGDGETVEFDVVEGEK	2	6	2	P67809;P16989		0	1.17957e+09	0	1.324e-08	79.68	4.04751e-07	2	1795.82	-0.0910914	84.6143	0
	High	IQAGEIGEMK	1	3	1	P16989		0	5.28227e+07	0	0.001226	46.67	0.00165011	2	1075.55	-0.185725	55.8442	0
	High	EDVFVHQTAIK	1	6	2	P67809;P16989		0	139174089	0	0.0004575	43.52	0.00366154	2	1286.67	-0.556418	57.4978	0
	High	EDVFVHQTAIKK	2	5	2	P67809;P16989		0	369675186	0	4.819e-05	43.08	0.00382069	3	1414.77	0.779196	47.0807	1
	High	AGEAPTENPAPPTQQSSAE	1	2	1	P16989		0	4.40514e+07	0	0.001803	23.28	0.150366	2	1881.85	0.744204	46.6996	0
	High	RPQYRPQYR	1	3	1	P16989		0	3.50667e+06	0	0.0003439	19.7	0.844357	4	1263.67	0.588804	32.1708	0
	High	NGYGFINRNDTKEDVFVHQTAIK	1	5	2	P16989;P67809		0	1.48693e+08	0	9.526e-06	12.69	4.11776	4	2666.33	-0.666181	76.9635	2
	High	VLGTVKWFNVR	1	5	2	P67809;P16989		0	2.95495e+06	0.001	0.006538	28.75	0.0632756	3	1318.76	0.21917	90.4215	1
	High	GPPRPRPAPAVGEAEDK	1	3	1	P16989		0	2.00673e+07	0.001	0.01556	18.12	1.29734	4	1743.92	0.878832	37.4104	0
	High	NGYGFINR	1	6	2	P67809;P16989		0	152742559	0.008	0.07898	40.15	0.00362269	2	940.462	-1.71154	61.5085	0
P43243	Matrin-3 OS=Homo sapiens GN=MATR3 PE=1 SV=2 - [MATR3_HUMAN]	260.315	22.2	19	17	17	19	4.88034e+07	847	94.5648	6.25244
	A17	Sequence	# PSMs	# Proteins	# Protein Groups	Protein Group Accessions	Modifications	ΔCn	Area	q-Value	PEP	IonScore	Exp Value	Charge	MH+ [Da]	ΔM [ppm]	RT [min]	# Missed Cleavages
	High	TEEGPTLSYGR	1	4	1	P43243		0	1.59788e+07	0	0.0001045	51.19	0.000390808	2	1209.57	-0.318254	53.9393	0
	High	GNLGAGNGNLQGPR	1	12	1	P43243		0	2.07878e+07	0	6.495e-05	50.75	0.000600756	2	1324.67	0.988872	45.4626	0
	High	GDADQASNILASFGLSAR	1	4	1	P43243		0	4.51625e+06	0	6.317e-05	48.01	0.00120728	2	1792.88	-0.350142	120.464	0
	High	VVHIMDFQR	1	12	1	P43243		0	2.09319e+07	0	0.0002074	38.43	0.00990488	3	1144.59	0.429687	70.1026	0
	High	RTEEGPTLSYGR	1	4	1	P43243		0	8.57496e+06	0	0.0004202	35.89	0.0182275	3	1365.68	1.30602	47.2078	1
	High	VIHLSNLPHSGYSDSAVLK	2	7	1	P43243		0	7.22747e+07	0	0.004855	32.31	0.049026	4	2037.07	-0.956128	76.6762	0
	High	GPSLNPVLDYDHGSR	1	4	1	P43243		0	1.48636e+07	0	0.0006914	24.98	0.186006	3	1626.79	1.81456	73.482	0
	High	mGRGPGPLQER	1	5	1	P43243	M1(Oxidation)	0	2.91546e+06	0	0.005471	23.87	0.176183	3	1213.61	-0.18048	34.514	1
	High	DSFDDRGPSLNPVLDYDHGSR	1	4	1	P43243		0	2.28504e+07	0	0.0009394	18.7	0.335217	3	2362.06	-2.65646	84.3893	1
	High	EWSQHINGASHSR	1	5	1	P43243		0	2.50362e+06	0	0.001647	15.36	1.11335	4	1508.7	1.07439	36.0261	0
	High	DLSAAGIGLLAAATQSLSMPASLGR	1	10	1	P43243		0	4.40799e+06	0.001	0.006848	33.78	0.0319539	3	2371.26	-0.798542	150.325	0
	High	MDYEDDRLR	1	4	1	P43243		0	7.85235e+06	0.001	0.01127	27.96	0.0359901	3	1212.53	0.767788	49.4836	1
	High	GPGPLQER	1	5	1	P43243		0	3.31015e+06	0.002	0.01889	36.02	0.010889	2	853.452	-0.365759	37.8817	0
	High	SFQQSSLSR	1	10	1	P43243		0	3.08396e+07	0.002	0.02859	18.4	0.790656	2	1039.52	-1.48818	42.0128	0
	High	IGPYQPNVPVGIDYVIPK	1	4	1	P43243		0	2.39734e+07	0.002	0.0222	17.86	0.968995	2	1969.08	2.10372	110.841	0
	High	DSQGHGRDLSAAGIGLLAAATQSLSMPASLGR	1	10	1	P43243		0	3.07341e+06	0.002	0.02377	13.68	3.47553	4	3108.58	-0.330011	133.276	1
	High	TEEGPTLSYGRDGR	1	4	1	P43243		0	2.11808e+06	0.007	0.06426	13.03	2.21742	3	1537.72	-2.08743	48.9921	1
	High	MGRGPGPLQER	1	5	1	P43243		0	4.32959e+07	0.008	0.07243	10.44	4.87067	3	1197.61	-1.85515	39.8147	1
P52272-2	Isoform 2 of Heterogeneous nuclear ribonucleoprotein M OS=Homo sapiens GN=HNRNPM - [HNRPM_HUMAN]	258.699	35.31	2	20	20	23	4.36681e+07	691	73.5724	8.82178
	A17	Sequence	# PSMs	# Proteins	# Protein Groups	Protein Group Accessions	Modifications	ΔCn	Area	q-Value	PEP	IonScore	Exp Value	Charge	MH+ [Da]	ΔM [ppm]	RT [min]	# Missed Cleavages
	High	GcGVVKFESPEVAER	1	2	1	P52272-2	C2(Carbamidomethyl)	0	1.48748e+07	0	1.276e-06	53.04	0.000356305	3	1663.81	1.62728	65.0973	1
	High	MGANSLER	1	2	1	P52272-2		0	4.32546e+07	0	0.005828	40.78	0.00439109	2	877.422	2.48485	38.4443	0
	High	AFITNIPFDVK	1	2	1	P52272-2		0	3.08099e+07	0	0.0007908	35.69	0.0174814	2	1264.69	-1.26284	106.429	0
	High	MGAGLGHGMDR	1	2	1	P52272-2		0	2.42978e+07	0	0.0001401	30.1	0.0157335	3	1101.49	0.832748	41.7727	0
	High	MGLAmGGGGGASFDR	1	2	1	P52272-2	M5(Oxidation)	0	6.38254e+06	0	0.00214	25.53	0.0524809	2	1399.61	-0.250007	61.8051	0
	High	MGPLGLDHMASSIER	1	2	1	P52272-2		0	45969274	0	9.48e-06	22.88	0.301924	3	1613.78	1.12142	87.5066	0
	High	GGNRFEPYANPTKR	1	2	1	P52272-2		0	1.58171e+07	0	0.0002376	20.52	0.716822	4	1606.81	0.0517522	45.7771	2
	High	MGLAMGGGGGASFDR	1	2	1	P52272-2		0	2.64346e+07	0.001	0.007531	35.07	0.00981747	2	1383.63	7.89412	75.9275	0
	High	RGGNRFEPYANPTK	1	2	1	P52272-2		0	8.7917e+06	0.001	0.007808	33.53	0.0368195	4	1606.81	0.279664	43.9846	2
	High	QGGGGGGGSVPGIER	1	2	1	P52272-2		0	4.17804e+07	0.001	0.01248	31.14	0.037995	2	1284.63	-1.6102	45.0038	0
	High	MGPAmGPALGAGIER	2	2	1	P52272-2	M5(Oxidation)	0	8938136	0.001	0.01499	27.2	0.10299	2	1443.71	-1.33531	68.7396	0
	High	MVPAGMGAGLER	1	2	1	P52272-2		0	2.39341e+07	0.001	0.01374	24.24	0.20455	2	1188.59	-1.02527	66.1357	0
	High	MGAGLGHGMDRVGSEIER	1	2	1	P52272-2		0	6.30944e+06	0.001	0.0119	11.17	3.72752	3	1871.88	-1.87742	65.3126	1
	High	MGANNLER	1	2	1	P52272-2		0	1.52377e+07	0.002	0.02614	42.26	0.00230883	2	904.428	-2.96017	37.1167	0
	High	GIGMGNIGPAGMGMEGIGFGINK	1	2	1	P52272-2		0	3.30134e+06	0.002	0.01891	18.55	0.907639	3	2178.05	-1.9708	117.787	0
	High	LGSTVFVANLDYK	1	2	1	P52272-2		0	0	0.002	0.03093	16.13	1.68331	2	1426.76	-1.00796	92.5985	0
	High	mGPLGLDHMASSIER	1	2	1	P52272-2	M1(Oxidation)	0	13482235	0.002	0.01661	12.09	3.2724	3	1629.77	0.934874	80.311	0
	High	ADILEDKDGK	1	2	1	P52272-2		0	3.69372e+06	0.002	0.02838	11.3	6.79781	3	1103.56	0.659356	37.6064	1
	High	VGEVTYVELLMDAEGK	1	2	1	P52272-2		0	1.26785e+07	0.004	0.04552	22.71	0.404526	2	1752.87	0.535911	123.593	0
	High	FGSGMNmGR	1	2	1	P52272-2	M7(Oxidation)	0	3.16485e+06	0.004	0.04572	22.47	0.040203	2	972.403	0.407686	35.9121	0
	High	LSGREIDVR	1	2	1	P52272-2		0	2.63517e+07	0.004	0.04068	15.64	2.32372	3	1044.58	0.607517	42.2156	1
	High	HSLSGRPLK	1	2	1	P52272-2		0	2.17381e+07	0.008	0.07142	17.13	0.657415	3	994.579	-0.39185	27.3102	0
E7EWI9	Heterogeneous nuclear ribonucleoprotein A3 OS=Homo sapiens GN=HNRNPA3 PE=4 SV=1 - [E7EWI9_HUMAN]	257.327	38.82	4	13	15	16	1.23929e+08	322	34.081	8.32373
	A17	Sequence	# PSMs	# Proteins	# Protein Groups	Protein Group Accessions	Modifications	ΔCn	Area	q-Value	PEP	IonScore	Exp Value	Charge	MH+ [Da]	ΔM [ppm]	RT [min]	# Missed Cleavages
	High	IETIEVMEDR	1	3	1	E7EWI9		0	7.97175e+07	0	5.391e-06	80.92	5.03662e-07	2	1234.6	-1.00092	74.0248	0
	High	KIFVGGIK	1	18	4	Q13151;P22626;E7EWI9;P09651-3		0	1.1548e+08	0	0.002782	53.31	5.17992e-05	2	861.556	0.720455	56.2774	1
	High	SSGSPYGGGYGSGGGSGGYGSR	1	4	1	E7EWI9		0	5.58933e+07	0	9.643e-06	53.08	3.29666e-05	2	1910.79	-0.0401452	49.7798	0
	High	EDSVKPGAHLTVK	1	3	1	E7EWI9		0	5.0438e+07	0	1.355e-05	34.39	0.0258016	3	1380.75	-0.190001	38.9612	0
	High	IETIEVMEDRQSGK	1	3	1	E7EWI9		0	1.75069e+07	0	0.0001778	31.84	0.0470356	3	1634.81	2.02452	63.227	1
	High	YHTINGHNcEVK	1	3	1	E7EWI9	C9(Carbamidomethyl)	0	1.18968e+07	0	8.419e-06	29.02	0.0424188	3	1471.68	0.27737	30.4762	0
	High	LFIGGLSFETTDDSLREHFEK	1	3	1	E7EWI9		0	25328044	0	0.002891	28.62	0.0963203	3	2441.19	-2.96783	110.173	1
	High	RGFAFVTFDDHDTVDK	2	3	1	E7EWI9		0	159455730	0	2.012e-05	24.56	0.140503	3	1869.88	0.778471	85.7022	1
	High	IFVGGIKEDTEEYNLR	1	3	1	E7EWI9		0	3.96707e+07	0	0.003485	17.7	1.29236	3	1882.95	-4.9474	82.4072	1
	High	RAVSREDSVKPGAHLTVK	1	3	1	E7EWI9		0	4.1236e+07	0	0.005611	11.17	3.84973	4	1950.08	-1.68905	36.97	2
	High	YGKIETIEVMEDRQSGK	1	3	1	E7EWI9		0	2.91864e+07	0.001	0.00841	23.07	0.372839	4	1982.99	-0.128716	66.3499	2
	High	KLFIGGLSFETTDDSLREHFEK	1	3	1	E7EWI9		0	1.68198e+07	0.001	0.01027	19.71	0.957873	4	2569.29	-1.25695	103	2
	High	IETIEVMEDRQSGKK	1	3	1	E7EWI9		0	1.52552e+06	0.001	0.01231	10.84	7.40488	4	1762.9	1.42011	55.4671	2
	High	YGKIETIEVMEDR	1	3	1	E7EWI9		0	9.68525e+07	0.002	0.01948	29.22	0.0735995	3	1582.78	2.48129	74.8476	1
	High	IFVGGIK	1	18	4	E7EWI9;P09651-3;Q13151;P22626		0	3.56816e+07	0.005	0.05109	34.29	0.0134433	2	733.46	-1.31828	68.4856	0
P15924	Desmoplakin OS=Homo sapiens GN=DSP PE=1 SV=3 - [DESP_HUMAN]	256.121	6.86	3	19	19	19	2.99426e+07	2871	331.569	6.81494
	A17	Sequence	# PSMs	# Proteins	# Protein Groups	Protein Group Accessions	Modifications	ΔCn	Area	q-Value	PEP	IonScore	Exp Value	Charge	MH+ [Da]	ΔM [ppm]	RT [min]	# Missed Cleavages
	High	QLQNIIQATSR	1	3	1	P15924		0	8.38696e+06	0	0.002073	49.08	0.00102027	2	1271.71	1.66432	69.3426	0
	High	NLHSEISGKR	1	3	1	P15924		0	1.51835e+07	0	1.534e-05	40.99	0.0046854	3	1140.61	-0.996647	29.7776	1
	High	NTLTQTTENLR	1	1	1	P15924		0	9.07752e+06	0	0.0002656	40.46	0.0085947	2	1290.67	0.174609	59.5835	0
	High	VRNHYNEEMSNLR	1	2	1	P15924		0	4.16331e+06	0	0.0003186	39.96	0.00458705	3	1661.78	0.895864	44.8471	1
	High	YGDGIQLTR	1	2	1	P15924		0	2.3827e+06	0	0.005753	38.53	0.00857119	2	1022.53	1.10043	59.5585	0
	High	VLLQEEGTR	1	2	1	P15924		0	2.51192e+07	0	0.005577	31.32	0.0578517	2	1044.57	0.425013	47.85	0
	High	RGYFNEELSEILSDPSDDTK	1	3	1	P15924		0	4.16454e+07	0	0.0006913	27.79	0.0707782	3	2315.07	0.846551	108.85	1
	High	ITRLTYEIEDEK	1	3	1	P15924		0	6.47139e+06	0	0.002994	22.75	0.401614	3	1509.78	-0.260211	64.4473	1
	High	GLVGIEFK	1	3	1	P15924		0	1.17416e+07	0.001	0.01152	39.21	0.00588954	2	862.503	-0.764275	83.2559	0
	High	NATILELR	1	1	1	P15924		0	2.09095e+06	0.001	0.006509	32.83	0.0439888	2	929.542	0.44798	73.9733	0
	High	LSSEVEALRR	1	1	1	P15924		0	1.48302e+07	0.001	0.01399	32.36	0.0505555	3	1159.64	1.69996	49.7973	1
	High	GLIDRDLYR	1	3	1	P15924		0	7.59161e+06	0.001	0.01269	13.48	3.17712	3	1120.61	1.1025	66.0527	1
	High	SNKPIILR	1	3	1	P15924		0	8.38366e+06	0.002	0.02197	39.21	0.00205114	3	940.593	-0.449547	42.2067	0
	High	SLLATMK	1	3	1	P15924		0	5.53676e+06	0.002	0.02743	36.24	0.0142848	2	763.439	0.398063	59.5294	0
	High	GAGSIAGASASPK	1	2	1	P15924		0	5.14627e+06	0.002	0.02821	17.86	1.27754	2	1073.56	0.805303	34.5904	0
	High	NKYETEINITK	1	2	1	P15924		0	4.09832e+06	0.003	0.03458	22.09	0.42365	3	1352.71	0.722149	54.5647	1
	High	QQIQNDLNQWK	1	3	1	P15924		0	2.30631e+07	0.004	0.03969	16.61	1.30636	2	1414.71	-0.141641	71.403	0
	High	FLSEMLK	1	3	1	P15924		0	1.79261e+07	0.005	0.05292	30.33	0.0395293	2	867.464	-0.183601	77.7152	0
	High	AELIVQPELK	1	3	1	P15924		0	0	0.005	0.05539	17.27	0.615936	2	1139.67	-0.276971	76.7827	0
Q32MZ4-3	Isoform 3 of Leucine-rich repeat flightless-interacting protein 1 OS=Homo sapiens GN=LRRFIP1 - [LRRF1_HUMAN]	248.57	17.02	5	10	10	10	2.62428e+07	752	82.6386	4.61475
	A17	Sequence	# PSMs	# Proteins	# Protein Groups	Protein Group Accessions	Modifications	ΔCn	Area	q-Value	PEP	IonScore	Exp Value	Charge	MH+ [Da]	ΔM [ppm]	RT [min]	# Missed Cleavages
	High	EFTNQEAAEPK	1	3	1	Q32MZ4-3		0	1.44071e+07	0	1.418e-05	68.05	6.31401e-06	2	1263.59	1.94904	40.2245	0
	High	AGGEELDEGVAK	1	3	1	Q32MZ4-3		0	1.20318e+07	0	6.846e-05	52.66	0.000242545	2	1174.56	0.780387	43.415	0
	High	TNFMYQVDTLK	1	4	1	Q32MZ4-3		0	1.09576e+07	0	0.0003846	50.5	0.000467907	2	1359.66	0.674979	88.7443	0
	High	SAVEAQNEVTENPK	1	3	1	Q32MZ4-3		0	2.3461e+07	0	6.558e-05	48.51	0.000691256	2	1515.73	-0.676005	41.1534	0
	High	DMLLELEEQLAESR	1	4	1	Q32MZ4-3		0	5.128e+06	0	7.965e-05	45.03	0.00240092	2	1675.82	2.20142	132.705	0
	High	IAAESSENVDcPENPK	1	3	1	Q32MZ4-3	C11(Carbamidomethyl)	0	9.85259e+06	0	0.002837	32.69	0.0107385	2	1759.78	-1.57395	44.2381	0
	High	NMPGLSAATLASLGGTSSR	1	5	1	Q32MZ4-3		0	2.1853e+06	0	0.0004525	32.35	0.0502937	2	1790.91	0.22822	100.391	0
	High	HAHSILQFQFAEVK	1	4	1	Q32MZ4-3		0	40860272	0	0.0003494	26.85	0.147055	3	1654.87	1.08711	87.5961	0
	High	KSPVPVETLK	1	3	1	Q32MZ4-3		0	2.36148e+06	0.002	0.01783	15.43	0.635848	3	1097.66	-1.31857	49.3268	1
	High	EELNALK	1	4	1	Q32MZ4-3		0	0	0.004	0.04104	36.76	0.0213604	2	816.447	0.539578	45.0986	0
P78347-2	Isoform 2 of General transcription factor II-I OS=Homo sapiens GN=GTF2I - [GTF2I_HUMAN]	247.625	21.84	5	18	18	20	2.89961e+07	957	107.902	7.94287
	A17	Sequence	# PSMs	# Proteins	# Protein Groups	Protein Group Accessions	Modifications	ΔCn	Area	q-Value	PEP	IonScore	Exp Value	Charge	MH+ [Da]	ΔM [ppm]	RT [min]	# Missed Cleavages
	High	MSVDAVEIETLR	1	5	1	P78347-2		0	3.3035e+06	0	0.0008666	49.72	0.000939671	2	1362.7	1.42277	91.353	0
	High	RPELLTHSTTEVTQPR	2	4	1	P78347-2		0	7.12266e+06	0	5.557e-06	43.76	0.00336371	3	1864.99	0.273995	52.3815	0
	High	TNTPVKEDWNVR	1	4	1	P78347-2		0	2.32692e+07	0	5.147e-06	35.17	0.0216207	3	1458.74	2.98094	55.5682	1
	High	KFAEALGSTEAK	1	4	1	P78347-2		0	2.15465e+06	0	0.005994	32.38	0.0438197	2	1251.66	0.581392	45.8932	1
	High	VPEIEVTVEGPNNNNPQTSAVR	1	4	1	P78347-2		0	0	0	0.0001833	27.71	0.136479	3	2364.18	-0.486286	79.2446	0
	High	ANELPQPPVPEPANAGKR	2	4	1	P78347-2		0	5.41461e+06	0	0.000279	26.38	0.15926	3	1884.99	-0.372815	65.5033	1
	High	APSYLEISSMRR	1	4	1	P78347-2		0	7.24632e+06	0	0.006114	26.26	0.183477	3	1409.72	1.05643	71.5232	1
	High	FEAHPNDLYVEGLPENIPFR	1	4	1	P78347-2		0	3.40889e+07	0	0.00145	24.15	0.316519	3	2357.16	0.565747	108.364	0
	High	ANELPQPPVPEPANAGK	1	4	1	P78347-2		0	2.60117e+07	0	0.006265	22.29	0.448553	2	1728.89	0.933994	71.2235	0
	High	SPSWYGIPR	1	4	1	P78347-2		0	11547166	0.001	0.006814	44.28	0.00302706	2	1062.54	0.62098	80.7251	0
	High	cGEALGLK	1	4	1	P78347-2	C1(Carbamidomethyl)	0	0	0.001	0.01004	43.16	0.0040432	2	847.435	0.920256	47.4783	0
	High	QKVENLFNEK	1	4	1	P78347-2		0	1.27777e+07	0.001	0.01035	31	0.0791548	3	1248.66	1.61108	56.5599	1
	High	SPTWFGIPR	1	4	1	P78347-2		0	4.74236e+06	0.001	0.008094	27.93	0.165011	2	1060.56	-1.67802	96.1735	0
	High	VmVTDADRSILSPGGScGPIK	1	5	1	P78347-2	M2(Oxidation); C17(Carbamidomethyl)	0	3.53087e+06	0.001	0.007191	16.07	1.98479	3	2176.08	0.969889	76.8561	1
	High	QVEELFER	1	4	1	P78347-2		0	2.62973e+07	0.002	0.01685	34.01	0.0271878	2	1049.53	-0.774708	69.6149	0
	High	FAEALGSTEAK	1	4	1	P78347-2		0	2.6602e+07	0.002	0.01947	20.84	0.494071	2	1123.56	1.62486	50.9409	0
	High	AGISFIIK	1	5	1	P78347-2		0	2.2962e+07	0.003	0.03435	26.51	0.0665605	2	848.524	-0.175546	88.7574	0
	High	GREFSFEAWNAK	1	4	1	P78347-2		0	2.37476e+07	0.008	0.06874	20.38	0.432914	3	1441.69	3.27127	82.8708	1
P41218	Myeloid cell nuclear differentiation antigen OS=Homo sapiens GN=MNDA PE=1 SV=1 - [MNDA_HUMAN]	242.117	19.66	2	8	8	10	4.06478e+07	407	45.8072	9.75928
	A17	Sequence	# PSMs	# Proteins	# Protein Groups	Protein Group Accessions	Modifications	ΔCn	Area	q-Value	PEP	IonScore	Exp Value	Charge	MH+ [Da]	ΔM [ppm]	RT [min]	# Missed Cleavages
	High	INQEEVGLAAPAPTAR	2	1	1	P41218		0	4.36738e+07	0	4.001e-07	67.12	1.57697e-05	2	1636.86	-0.296626	64.9622	0
	High	KINQEEVGLAAPAPTAR	1	1	1	P41218		0	5.37161e+07	0	1.172e-06	56.04	0.000161402	3	1764.96	1.13553	58.3225	1
	High	EASSVSDFNQNFEVPNR	2	1	1	P41218		0	7.87409e+06	0	0.0009417	50.79	0.000218008	2	1939.87	-3.54553	81.0438	0
	High	GRIPVAQKR	1	1	1	P41218		0	7.53716e+06	0	0.003848	40.13	0.00148003	3	1024.64	0.718738	27.1869	2
	High	VFDINLK	1	1	1	P41218		0	2.45533e+07	0	0.005406	39.62	0.00629761	2	848.488	0.846899	80.6841	0
	High	SLLAYDLGLTTK	1	1	1	P41218		0	1.76949e+07	0	0.001292	33.9	0.0227522	2	1294.73	0.319996	102.145	0
	High	STMFHATVASK	1	1	1	P41218		0	8.49373e+06	0	0.000628	27.97	0.0999818	3	1179.58	0.064874	45.6715	0
	High	IIEIANK	1	2	1	P41218		0	0	0.001	0.01503	45.48	0.00244349	2	800.488	0.592692	46.8377	0
P31942-3	Isoform 3 of Heterogeneous nuclear ribonucleoprotein H3 OS=Homo sapiens GN=HNRNPH3 - [HNRH3_HUMAN]	235.076	53.87	7	9	9	13	1.24918e+08	297	31.5054	7.31299
	A17	Sequence	# PSMs	# Proteins	# Protein Groups	Protein Group Accessions	Modifications	ΔCn	Area	q-Value	PEP	IonScore	Exp Value	Charge	MH+ [Da]	ΔM [ppm]	RT [min]	# Missed Cleavages
	High	ATGEADVEFVTHEDAVAAMSK	1	7	1	P31942-3		0	1.96819e+07	0	8.288e-08	66.93	7.6545e-06	3	2178	0.890787	87.8237	0
	High	ATENDIANFFSPLNPIR	1	7	1	P31942-3		0	3.70748e+07	0	2.608e-05	62.58	4.25652e-05	2	1918.96	-0.813096	126.188	0
	High	mGMGNNYSGGYGTPDGLGGYGR	2	5	1	P31942-3	M1(Oxidation)	0	7.62827e+06	0	3.949e-05	51.67	5.00365e-05	2	2196.91	-0.624898	74.5785	0
	High	GGGGSGGYYGQGGMSGGGWR	2	5	1	P31942-3		0	6.15917e+07	0	0.0001561	51.3	3.89188e-05	2	1804.74	-0.77075	67.1261	0
	High	RGGDGYDGGYGGFDDYGGYNNYGYGNDGFDDRMR	1	4	1	P31942-3		0	2.85991e+07	0	5.772e-08	42.69	6.1901e-05	4	3722.45	-1.25403	91.9314	2
	High	DGmDNQGGYGSVGR	1	5	1	P31942-3	M3(Oxidation)	0	3.86518e+06	0	0.004257	36.71	0.000991866	2	1428.58	-0.119157	37.8717	0
	High	MGMGNNYSGGYGTPDGLGGYGR	1	5	1	P31942-3		0	1.88183e+07	0.001	0.00901	14.54	0.311131	3	2180.92	2.15421	82.6688	0
	High	VHIDIGADGR	2	7	1	P31942-3		0	69837147	0.003	0.0368	25.38	0.17442	2	1052.55	0.808166	51.8636	0
	High	IGHRYIEIFR	1	3	1	P31942-3		0	7.88613e+06	0.003	0.03762	12.42	4.53368	3	1303.73	-1.0437	68.9147	1
	High	STGEAFVQFASK	1	3	1	P31942-3		0	2.43326e+08	0.009	0.08117	15.62	1.30773	2	1271.62	-1.58845	76.9442	0
O14979-3	Isoform 3 of Heterogeneous nuclear ribonucleoprotein D-like OS=Homo sapiens GN=HNRPDL - [HNRDL_HUMAN]	232.486	29.1	3	6	8	11	2.80355e+08	244	27.1746	8.646
	A17	Sequence	# PSMs	# Proteins	# Protein Groups	Protein Group Accessions	Modifications	ΔCn	Area	q-Value	PEP	IonScore	Exp Value	Charge	MH+ [Da]	ΔM [ppm]	RT [min]	# Missed Cleavages
	High	FGEVVDcTIK	2	21	3	Q14103-3;D6R9P3;O14979-3	C7(Carbamidomethyl)	0	301836646	0	3.178e-05	55.35	0.000157687	2	1167.57	0.0732305	66.8817	0
	High	MFIGGLSWDTSK	1	3	1	O14979-3		0	1.19229e+07	0	0.0012	47.15	0.00114977	2	1341.65	0.1694	104.129	0
	High	RGFcFITYTDEEPVK	1	3	1	O14979-3	C4(Carbamidomethyl)	0	3.7431e+07	0	0.0001135	37.16	0.00966354	3	1861.88	-0.679744	90.2293	1
	High	RGFcFITYTDEEPVKK	2	3	1	O14979-3	C4(Carbamidomethyl)	0	60522589	0	9.787e-06	37.01	0.0142632	3	1989.97	0.0698054	80.4829	2
	High	MFIGGLSWDTSKK	2	3	1	O14979-3		0	5.66635e+07	0	9.832e-05	23.53	0.322725	3	1469.75	-0.165492	92.6883	1
	High	VFVGGLSPDTSEEQIK	1	3	1	O14979-3		0	2.94911e+08	0.001	0.01096	40.53	0.00695701	2	1705.86	-3.19896	80.2127	0
	High	KDLTEYLSR	1	3	1	O14979-3		0	0	0.001	0.006971	39.87	0.00657902	2	1124.6	0.543433	65.8896	1
	High	GFGFVLFK	1	13	2	Q14103-3;O14979-3		0	2.44318e+08	0.001	0.01569	27.98	0.0874123	2	914.513	-0.161875	113.585	0
Q9Y383	Putative RNA-binding protein Luc7-like 2 OS=Homo sapiens GN=LUC7L2 PE=1 SV=2 - [LC7L2_HUMAN]	229.61	26.53	13	10	10	12	3.45559e+07	392	46.4856	10.0083
	A17	Sequence	# PSMs	# Proteins	# Protein Groups	Protein Group Accessions	Modifications	ΔCn	Area	q-Value	PEP	IonScore	Exp Value	Charge	MH+ [Da]	ΔM [ppm]	RT [min]	# Missed Cleavages
	High	LAETQEEISAEVAAK	1	5	1	Q9Y383		0	1.39901e+07	0	3.284e-05	57.62	0.00014418	2	1588.8	-1.29049	67.1821	0
	High	AMLDQLMGTSR	1	3	1	Q9Y383		0	4.76502e+07	0	9.112e-05	50.9	0.00048973	2	1222.59	-2.26762	88.1406	0
	High	AERVHELNEEIGK	2	4	1	Q9Y383		0	2.0385e+07	0	0.0002587	37.93	0.0117819	3	1523.78	-0.104489	43.8465	1
	High	VEQLGAEGNVEESQK	1	4	1	Q9Y383		0	2.72127e+07	0	0.0002201	37.77	0.00891527	2	1616.78	0.145695	47.1862	0
	High	VHELNEEIGK	1	10	1	Q9Y383		0	2.88047e+07	0	0.0038	35.53	0.0173817	3	1167.6	-0.247051	43.0931	0
	High	RLAETQEEISAEVAAK	1	5	1	Q9Y383		0	1.87924e+07	0	0.002095	34.56	0.03195	3	1744.91	0.0502583	63.9417	1
	High	LRVcEVcSAYLGLHDNDRR	1	9	1	Q9Y383	C4(Carbamidomethyl); C7(Carbamidomethyl)	0	4.69128e+06	0	0.00387	21.05	0.562229	4	2333.13	0.872605	72.8354	2
	High	KREAEEVYR	1	4	1	Q9Y383		0	3.98448e+06	0.001	0.01266	37.44	0.0126392	3	1179.61	0.0145711	27.5488	2
	High	AMLDQLmGTSR	1	3	1	Q9Y383	M7(Oxidation)	0	0	0.002	0.02208	28.67	0.05963	2	1238.59	-0.103973	65.7953	0
	High	LHLGFIEIR	1	4	1	Q9Y383		0	25324241	0.003	0.0327	28.96	0.0341149	3	1097.65	-0.0562453	101.798	0
	High	NSMPASSFQQQK	1	9	1	Q9Y383		0	1.133e+07	0.003	0.033	17.11	0.873467	2	1352.63	0.457941	46.1037	0
E9PD53	Structural maintenance of chromosomes protein OS=Homo sapiens GN=SMC4 PE=3 SV=1 - [E9PD53_HUMAN]	228.119	10.37	7	13	13	13	2.76414e+07	1263	144.365	7.12256
	A17	Sequence	# PSMs	# Proteins	# Protein Groups	Protein Group Accessions	Modifications	ΔCn	Area	q-Value	PEP	IonScore	Exp Value	Charge	MH+ [Da]	ΔM [ppm]	RT [min]	# Missed Cleavages
	High	ELEANVLATAPDK	1	3	1	E9PD53		0	20574320	0	4.164e-07	72.34	3.912e-06	2	1370.72	-0.554163	70.6823	0
	High	HNTAVSQLTK	1	3	1	E9PD53		0	1.51344e+07	0	0.000481	52.7	0.000264488	2	1098.59	0.0239031	33.8114	0
	High	VLDAIIQEK	1	3	1	E9PD53		0	13407419	0	0.0001738	50.98	0.000499545	2	1028.6	1.41353	68.5033	0
	High	EALIAASETLK	1	3	1	E9PD53		0	4.26441e+07	0	0.003393	40.72	0.00721414	2	1145.64	3.08271	71.1759	0
	High	DTLVADNLDQATR	1	3	1	E9PD53		0	4.6108e+06	0	0.005641	32.29	0.0352055	2	1431.71	0.0599494	69.5815	0
	High	SNNIINETTTR	1	3	1	E9PD53		0	1.95527e+07	0	0.002027	31.18	0.0590611	2	1262.63	-0.845386	50.6841	0
	High	EVDDLTAELK	1	3	1	E9PD53		0	1.79058e+07	0	0.003655	30.77	0.0603021	2	1132.57	0.555229	72.37	0
	High	SHGIDLDHNR	1	7	1	E9PD53		0	1.13351e+07	0	8.76e-05	29.76	0.0550602	3	1163.55	-0.42897	32.8609	0
	High	NTNAAEESLPEIQK	1	2	1	E9PD53		0	1.97058e+07	0	0.003496	26.2	0.147768	2	1543.76	0.489983	63.9826	0
	High	SGRIPGIYGR	1	3	1	E9PD53		0	3.88809e+06	0.003	0.03209	26.33	0.175422	3	1075.6	-0.831303	53.1536	1
	High	LLEENVSAFK	1	3	1	E9PD53		0	1.60578e+07	0.003	0.03545	19.94	0.827859	2	1149.62	0.60799	73.4805	0
	High	SNILSNEMK	1	4	1	E9PD53		0	1.88419e+07	0.004	0.03888	23.79	0.272843	2	1035.51	-0.478957	59.4286	0
	High	ELEANVLATAPDKK	1	3	1	E9PD53		0	3.71052e+06	0.004	0.04856	13.56	3.0134	3	1498.81	1.29684	61.7652	1
P60709	Actin, cytoplasmic 1 OS=Homo sapiens GN=ACTB PE=1 SV=1 - [ACTB_HUMAN]	224.78	29.6	32	5	10	12	3.58282e+08	375	41.7097	5.47803
	A17	Sequence	# PSMs	# Proteins	# Protein Groups	Protein Group Accessions	Modifications	ΔCn	Area	q-Value	PEP	IonScore	Exp Value	Charge	MH+ [Da]	ΔM [ppm]	RT [min]	# Missed Cleavages
	High	AGFAGDDAPR	1	31	1	P60709		0	2.19644e+08	0	4.761e-05	70.4	2.74971e-06	2	976.449	0.937119	41.3154	0
	High	EITALAPSTMK	1	12	1	P60709		0	9.43433e+07	0	0.0003039	48.82	0.0011836	2	1161.62	2.21069	66.1717	0
	High	QEYDESGPSIVHR	1	7	1	P60709		0	2.68115e+07	0	1.848e-05	48.67	0.000529742	3	1516.71	2.87076	50.2768	0
	High	YSVWIGGSILASLSTFQQMWISK	1	6	2	P60709;Q562R1		0	1.75316e+06	0	0.000126	46.33	0.00199983	3	2602.33	-2.37415	154.318	0
	High	QEYDESGPSIVHRK	2	7	1	P60709		0	1.9119e+07	0	3.166e-05	36.66	0.0136262	3	1644.8	-0.172584	42.7621	1
	High	HQGVMVGMGQK	1	25	2	P60709;Q562R1		0	2.0134e+07	0.001	0.009738	42.01	0.00246766	2	1171.57	-2.11698	41.1738	0
	High	EITALAPSTmK	1	12	1	P60709	M10(Oxidation)	0	1.92299e+07	0.001	0.01101	35.97	0.0198929	2	1177.61	-2.31231	53.0167	0
	High	SYELPDGQVITIGNER	1	16	2	P60709;Q562R1		0	1.8624e+08	0.001	0.01152	23.66	0.33538	2	1790.89	0.0816032	98.496	0
	High	DLTDYLmK	1	13	2	P60709;Q562R1	M7(Oxidation)	0	1.81284e+06	0.001	0.01085	22.01	0.169967	2	1014.48	-0.0172792	79.7509	0
	High	cDVDIRK	1	4	2	P60709;Q562R1	C1(Carbamidomethyl)	0	2.87865e+06	0.001	0.007149	17.31	1.31161	3	905.451	0.153707	30.6568	1
	High	AVFPSIVGRPR	1	30	1	P60709		0	6.68961e+08	0.002	0.03048	12.27	2.86976	3	1198.71	0.482666	71.3193	0
B4DLW8	Probable ATP-dependent RNA helicase DDX5 OS=Homo sapiens GN=DDX5 PE=2 SV=1 - [B4DLW8_HUMAN]	224.52	25.42	8	13	16	17	1.05147e+08	535	60.5254	9.0708
	A17	Sequence	# PSMs	# Proteins	# Protein Groups	Protein Group Accessions	Modifications	ΔCn	Area	q-Value	PEP	IonScore	Exp Value	Charge	MH+ [Da]	ΔM [ppm]	RT [min]	# Missed Cleavages
	High	FVINYDYPNSSEDYIHR	1	3	1	B4DLW8		0	8.31292e+07	0	1.336e-06	51.24	0.000260062	3	2131.97	-1.79529	89.2382	0
	High	LLQLVEDR	1	3	1	B4DLW8		0	7.49591e+07	0	0.003132	49.94	0.000641299	2	985.567	-0.419006	72.6223	0
	High	APILIATDVASR	1	9	2	B4DLW8;Q92841-1		0	1.36521e+08	0	0.0001913	45.24	0.0010428	2	1226.71	-0.104852	78.0374	0
	High	TAQEVETYRR	1	6	1	B4DLW8		0	1.31833e+07	0	0.003383	36.21	0.0146112	3	1252.63	-0.532302	33.4659	1
	High	HGKAPILIATDVASR	1	3	1	B4DLW8		0	1.45961e+07	0	0.001643	31.7	0.0246432	3	1548.89	4.91538	63.2617	1
	High	NFYQEHPDLARR	1	6	1	B4DLW8		0	1.72636e+07	0	0.0008048	26.65	0.146416	4	1545.76	0.951996	52.4478	1
	High	NFYQEHPDLAR	2	6	1	B4DLW8		0	9.57916e+07	0	0.00194	12.02	3.23136	3	1389.65	0.0254889	58.3329	0
	High	LIDFLEcGK	1	5	1	B4DLW8	C7(Carbamidomethyl)	0	7.07308e+06	0.001	0.01442	22.27	0.393702	2	1094.55	-0.458882	92.6156	0
	High	MLDMGFEPQIR	1	16	3	B4DLW8;O00571-2;Q92841-1		0	8.18957e+06	0.001	0.01556	20.58	0.521053	2	1336.64	-1.77243	96.1163	0
	High	GYSSLLKR	1	3	1	B4DLW8		0	839882	0.001	0.00744	20.54	0.343518	3	923.531	0.128541	51.6396	1
	High	TIVFVETK	1	4	1	B4DLW8		0	5.00648e+07	0.002	0.02467	26.6	0.0729619	2	936.54	-0.536998	65.8586	0
	High	TTYLVLDEADR	1	5	1	B4DLW8		0	0	0.002	0.02428	22.41	0.350498	2	1295.65	3.62143	79.3696	0
	High	DWVLNEFK	1	3	1	B4DLW8		0	0	0.007	0.06285	18.66	0.922379	2	1050.53	0.0371186	100.69	0
	High	GYSSLLK	1	3	1	B4DLW8		0	9.10649e+06	0.008	0.07462	21.04	0.299471	2	767.43	0.311396	58.9863	0
	High	GLDVEDVK	1	7	2	B4DLW8;Q92841-1		0	55428560	0.009	0.08127	35.27	0.0279782	2	874.452	-0.120779	53.8229	0
	High	WNLDELPKFEK	1	6	1	B4DLW8		0	1.51348e+07	0.009	0.08117	11.13	6.99595	3	1418.73	0.988552	98.522	1
Q9UQE7	Structural maintenance of chromosomes protein 3 OS=Homo sapiens GN=SMC3 PE=1 SV=2 - [SMC3_HUMAN]	211.757	15.61	1	16	16	16	1.99452e+07	1217	141.454	7.18115
	A17	Sequence	# PSMs	# Proteins	# Protein Groups	Protein Group Accessions	Modifications	ΔCn	Area	q-Value	PEP	IonScore	Exp Value	Charge	MH+ [Da]	ΔM [ppm]	RT [min]	# Missed Cleavages
	High	ALEYTIYNQELNETR	1	1	1	Q9UQE7		0	1.73313e+07	0	2.55e-06	63.72	2.96809e-05	2	1856.9	-0.00962944	86.6006	0
	High	ALDQFVNFSEQK	1	1	1	Q9UQE7		0	1.57811e+07	0	0.0002221	44.25	0.00243543	2	1425.7	-0.739707	89.3765	0
	High	EENAEQQALAAK	1	1	1	Q9UQE7		0	0	0	0.000693	35.17	0.0133343	2	1301.63	-0.863242	46.2837	0
	High	INQMATAPDSQR	1	1	1	Q9UQE7		0	9.29288e+06	0	0.002717	32.96	0.0234956	2	1331.64	2.08085	39.345	0
	High	DLQDELAGNSEQR	1	1	1	Q9UQE7		0	7.82023e+06	0	0.0004146	27.58	0.0520255	2	1474.67	-2.96903	65.4187	0
	High	LALLHEGTGPR	1	1	1	Q9UQE7		0	0	0	0.0001838	27.46	0.109838	3	1163.65	0.218895	56.6248	0
	High	AELGTDLLSQLSLEDQK	1	1	1	Q9UQE7		0	3.17644e+06	0	0.005213	24.02	0.316626	2	1859.96	-0.12422	114.884	0
	High	SEDLDNSIDKTEAGIK	1	1	1	Q9UQE7		0	2.67231e+07	0	0.0003296	21.77	0.380204	3	1734.84	-0.512002	64.5237	1
	High	LLREVAGTR	1	1	1	Q9UQE7		0	9.04817e+06	0.001	0.01057	29.04	0.0866308	3	1014.6	-1.00086	39.9611	1
	High	DFVEDDTTHG	1	1	1	Q9UQE7		0	1.01553e+07	0.001	0.01188	28.52	0.00372603	2	1135.46	1.74982	47.6166	0
	High	GALTGGYYDTRK	1	1	1	Q9UQE7		0	3.17107e+06	0.001	0.01515	18.24	0.80983	3	1301.65	-0.265311	47.0941	1
	High	KDQYFLDKK	1	1	1	Q9UQE7		0	2.58047e+06	0.002	0.01827	30.64	0.0501822	3	1184.63	-0.485399	40.5107	2
	High	SMEVSTQLAR	1	1	1	Q9UQE7		0	0	0.002	0.02598	24.04	0.314974	2	1121.57	2.89047	56.3806	0
	High	VETYLNENLR	1	1	1	Q9UQE7		0	5.06757e+06	0.002	0.02574	14.12	2.85215	2	1250.64	0.324436	67.4856	0
	High	QVIIQGFR	1	1	1	Q9UQE7		0	1.04164e+07	0.004	0.04772	34.11	0.0237354	2	960.562	-0.0882154	71.7733	0
	High	IRELGSLPQEAFEK	1	1	1	Q9UQE7		0	6.15506e+06	0.004	0.0386	11.74	5.72751	3	1616.86	0.202166	78.6242	1
Q8TAQ2	SWI/SNF complex subunit SMARCC2 OS=Homo sapiens GN=SMARCC2 PE=1 SV=1 - [SMRC2_HUMAN]	209.12	11.2	5	9	11	12	2.1138e+07	1214	132.797	5.69385
	A17	Sequence	# PSMs	# Proteins	# Protein Groups	Protein Group Accessions	Modifications	ΔCn	Area	q-Value	PEP	IonScore	Exp Value	Charge	MH+ [Da]	ΔM [ppm]	RT [min]	# Missed Cleavages
	High	YYEAADTVTQFDNVR	1	5	1	Q8TAQ2		0	1.06487e+07	0	4.092e-06	80.92	2.92893e-07	2	1791.81	-2.96535	84.0344	0
	High	MKEEVPTALVEAHVR	2	4	1	Q8TAQ2		0	1.42066e+07	0	0.002224	40.77	0.00700593	4	1708.91	0.506327	71.3412	1
	High	YDFQNPSR	1	4	1	Q8TAQ2		0	1.38964e+06	0	0.001291	38.98	0.0032567	2	1026.46	-0.0453145	50.6797	0
	High	TLTDEVNSPDSDRR	1	4	1	Q8TAQ2		0	1.61253e+07	0	0.000372	33.56	0.0200452	3	1604.75	-0.23351	44.0673	1
	High	SLVALLVETQMK	1	5	2	Q8TAQ2;Q92922		0	5.02208e+06	0	0.002208	31.54	0.0420172	2	1331.76	1.04752	117.694	0
	High	EKPTDMQNFGLR	1	4	1	Q8TAQ2		0	2.28291e+07	0	0.002067	15.57	1.74303	3	1435.7	-0.3666	66.548	0
	High	NFMIDTYR	1	5	2	Q8TAQ2;Q92922		0	1.24344e+07	0.001	0.006992	35.92	0.00666512	2	1059.49	1.62637	77.2393	0
	High	DMDEPSPVPNVEEVTLPK	1	4	1	Q8TAQ2		0	0	0.002	0.02722	14.88	1.97491	2	1995.95	-1.96003	97.3946	0
	High	QAFHMEQLK	1	4	1	Q8TAQ2		0	1.10735e+07	0.003	0.0381	12.24	3.30758	3	1131.56	-1.80978	57.3057	0
	High	TPQQTSASQQMLNFPDK	1	1	1	Q8TAQ2		0	2.49064e+06	0.003	0.03509	12.14	3.49764	2	1920.91	-0.278346	76.3865	0
	High	SALEEFSK	1	4	1	Q8TAQ2		0	2.44597e+07	0.005	0.05274	24.84	0.129105	2	910.452	0.230172	56.4571	0
P23246	Splicing factor, proline- and glutamine-rich OS=Homo sapiens GN=SFPQ PE=1 SV=2 - [SFPQ_HUMAN]	208.98	25.04	4	12	13	15	1.2406e+08	707	76.1016	9.43701
	A17	Sequence	# PSMs	# Proteins	# Protein Groups	Protein Group Accessions	Modifications	ΔCn	Area	q-Value	PEP	IonScore	Exp Value	Charge	MH+ [Da]	ΔM [ppm]	RT [min]	# Missed Cleavages
	High	GIVEFASKPAAR	2	2	1	P23246		0	8.36061e+07	0	3.884e-05	64.55	2.84986e-05	2	1245.7	1.21177	57.5987	0
	High	GMGPGTPAGYGR	1	1	1	P23246		0	1.19755e+08	0	8.331e-05	47.08	0.000940245	2	1120.52	-0.0338763	47.879	0
	High	FATHAAALSVR	1	2	1	P23246		0	7.94496e+07	0	1.156e-05	39.54	0.0107894	3	1143.63	0.12071	51.9302	0
	High	ISDSEGFKANLSLLR	1	2	1	P23246		0	4.84073e+06	0	0.0008543	21.86	0.534009	3	1649.88	-0.711946	89.4843	1
	High	GREEYEGPNKKPRF	1	1	1	P23246		0	1.55803e+07	0	0.001774	14.82	3.04724	4	1706.86	-0.0648854	38.6702	3
	High	GFGFIKLESR	2	2	1	P23246		0	5.14732e+06	0.001	0.007704	26.45	0.114138	3	1153.63	-1.74857	85.1206	1
	High	RRREEEMMIR	1	3	1	P23246		0	2.4073e+07	0.001	0.01247	22.84	0.413917	4	1405.71	-0.579866	36.0491	3
	High	TERFGQGGAGPVGGQGPR	1	1	1	P23246		0	1.69914e+07	0.001	0.008101	19.08	0.860837	3	1727.86	0.860893	46.6247	1
	High	MGGGGAMNMGDPYGSGGQK	1	4	1	P23246		0	8.37375e+06	0.002	0.02591	35.27	0.000950933	2	1771.72	-0.962977	61.9987	0
	High	LFVGNLPADITEDEFK	1	2	1	P23246		0	4.19147e+07	0.002	0.02424	12.2	4.8024	2	1807.91	-0.769724	114.553	0
	High	NLSPYVSNELLEEAFSQFGPIER	1	2	1	P23246		0	1.70405e+07	0.002	0.03003	11.43	5.49299	3	2639.31	2.49034	145.718	0
	High	QREMEEQMR	1	4	1	P23246		0	5.40058e+06	0.007	0.06367	28.42	0.0315097	3	1236.55	0.33164	31.684	1
	High	AVVIVDDR	1	6	2	F5GYZ3;P23246		0	1.6882e+08	0.008	0.06726	35.46	0.0210632	2	886.5	0.62402	49.1127	0
P55795	Heterogeneous nuclear ribonucleoprotein H2 OS=Homo sapiens GN=HNRNPH2 PE=1 SV=1 - [HNRH2_HUMAN]	208.42	14.92	1	1	5	8	2.91983e+08	449	49.2323	6.30322
	A17	Sequence	# PSMs	# Proteins	# Protein Groups	Protein Group Accessions	Modifications	ΔCn	Area	q-Value	PEP	IonScore	Exp Value	Charge	MH+ [Da]	ΔM [ppm]	RT [min]	# Missed Cleavages
	High	STGEAFVQFASQEIAEK	1	10	2	P31943;P55795		0	2.85131e+08	0	1.356e-05	58.13	9.04435e-05	2	1841.89	-2.19908	108.379	0
	High	SNSVEMDWVLK	1	1	1	P55795		0	2.60419e+07	0	0.0001279	51.11	0.000462354	2	1307.63	-0.302096	96.0445	0
	High	HTGPNSPDTANDGFVR	2	17	2	P31943;P55795		0	4.53572e+08	0	4.499e-06	49.51	0.000392363	3	1684.77	3.06027	46.7355	0
	High	VHIEIGPDGR	2	9	3	P31943;P52597;P55795		0	137246298	0	0.002678	31.57	0.0518638	3	1092.58	0.832212	54.2148	0
	High	DLNYcFSGMSDHR	1	7	2	P31943;P55795	C5(Carbamidomethyl)	0	6.17281e+07	0	2.878e-05	30.54	0.00472448	3	1601.65	0.644468	74.3337	0
	High	DLNYcFSGmSDHR	1	7	2	P31943;P55795	C5(Carbamidomethyl); M9(Oxidation)	0	1.1766e+07	0	0.0001916	24.59	0.00781956	3	1617.64	-0.670691	61.8166	0
Q99832-3	Isoform 3 of T-complex protein 1 subunit eta OS=Homo sapiens GN=CCT7 - [TCPH_HUMAN]	208.246	26.45	8	11	11	11	5.35139e+07	499	54.7695	7.6792
	A17	Sequence	# PSMs	# Proteins	# Protein Groups	Protein Group Accessions	Modifications	ΔCn	Area	q-Value	PEP	IonScore	Exp Value	Charge	MH+ [Da]	ΔM [ppm]	RT [min]	# Missed Cleavages
	High	INALTAASEAAcLIVSVDETIKNPR	1	7	1	Q99832-3	C12(Carbamidomethyl)	0	8.3507e+06	0	6.182e-08	53.79	0.000303136	3	2656.4	0.842917	149.366	1
	High	ATISNDGATILK	1	4	1	Q99832-3		0	4.16029e+07	0	0.001593	47.39	0.00160594	2	1203.66	-0.198443	61.9305	0
	High	cQVFEETQIGGER	1	7	1	Q99832-3	C1(Carbamidomethyl)	0	8397590	0	0.0001996	39.58	0.00370668	2	1552.71	-0.473648	67.6279	0
	High	QLcDNAGFDATNILNK	1	7	1	Q99832-3	C3(Carbamidomethyl)	0	5.58404e+06	0	0.0006458	38.75	0.00713434	2	1793.85	-0.177846	89.8371	0
	High	LLDVVHPAAK	1	4	1	Q99832-3		0	6.41481e+07	0	0.0001187	32.51	0.0187951	3	1062.63	0.362134	54.313	0
	High	TLVDIAK	1	4	1	Q99832-3		0	4.71861e+07	0.001	0.01229	48.51	0.0015629	2	759.461	-0.661538	55.9825	0
	High	STVDAPTAAGR	1	7	1	Q99832-3		0	12985272	0.001	0.01572	33.84	0.0292231	2	1045.53	1.46805	34.3997	0
	High	GGAEQFMEETER	1	7	1	Q99832-3		0	2.35862e+07	0.001	0.00839	25.49	0.0343223	2	1383.58	-0.852625	67.3047	0
	High	SLHDAIMIVR	1	7	1	Q99832-3		0	8.25391e+06	0.002	0.01767	29.7	0.0635947	3	1154.63	-0.842613	73.5137	0
	High	YNFFTGcPK	1	7	1	Q99832-3	C7(Carbamidomethyl)	0	1.05839e+07	0.003	0.03548	21.09	0.150939	2	1133.51	-0.542741	78.6506	0
	High	ALEIIPR	1	7	1	Q99832-3		0	49207438	0.005	0.05036	34.4	0.00577294	2	811.502	-1.82066	70.8561	0
Q96PU8-5	Isoform 3 of Protein quaking OS=Homo sapiens GN=QKI - [QKI_HUMAN]	207.578	29.65	13	9	9	10	1.14564e+08	317	35.2103	6.18896
	A17	Sequence	# PSMs	# Proteins	# Protein Groups	Protein Group Accessions	Modifications	ΔCn	Area	q-Value	PEP	IonScore	Exp Value	Charge	MH+ [Da]	ΔM [ppm]	RT [min]	# Missed Cleavages
	High	TPTPAGPTIMPLIR	1	8	1	Q96PU8-5		0	4.35818e+07	0	0.000106	54.93	0.000167592	2	1464.82	-0.578481	96.3014	0
	High	SAELPDAVGPIVQLQEK	1	12	1	Q96PU8-5		0	5.40527e+07	0	2.19e-05	48.8	0.000941235	2	1793.97	0.313339	97.9325	0
	High	EYPDFNFVGR	1	10	1	Q96PU8-5		0	1.04029e+08	0	0.001524	44.98	0.000957828	2	1243.58	1.08383	92.9076	0
	High	LLVPAAEGEDSLK	1	10	1	Q96PU8-5		0	4.57624e+07	0	0.0004269	44.03	0.00258965	2	1341.73	1.92587	75.6547	0
	High	LLVPAAEGEDSLKK	1	10	1	Q96PU8-5		0	1.15665e+08	0	2.36e-05	36.74	0.0139176	3	1469.82	0.316731	64.6026	1
	High	KLLVPAAEGEDSLKK	1	10	1	Q96PU8-5		0	1.81097e+07	0	0.0002834	31.09	0.034856	3	1597.92	-0.376662	57.3235	2
	High	TPTPAGPTImPLIR	1	8	1	Q96PU8-5	M10(Oxidation)	0	8.84706e+06	0	0.001712	25.81	0.158765	2	1480.82	-2.08439	81.5766	0
	High	RSAELPDAVGPIVQLQEK	1	12	1	Q96PU8-5		0	1.23996e+08	0	0.0023	25	0.190211	3	1950.07	1.29075	88.7354	1
	High	GKPNWEHLNEDLHVLITVEDAQNR	1	9	1	Q96PU8-5		0	4.66037e+06	0	0.004703	19.42	0.893159	4	2827.41	0.24166	109.344	0
	High	DMYNDTLNGSTEK	1	6	1	Q96PU8-5		0	1.06742e+06	0.001	0.0129	14.42	0.426464	2	1487.63	-0.271556	56.4601	0
P06702	Protein S100-A9 OS=Homo sapiens GN=S100A9 PE=1 SV=1 - [S10A9_HUMAN]	206.719	63.16	1	6	6	7	4.41565e+08	114	13.2335	6.12549
	A17	Sequence	# PSMs	# Proteins	# Protein Groups	Protein Group Accessions	Modifications	ΔCn	Area	q-Value	PEP	IonScore	Exp Value	Charge	MH+ [Da]	ΔM [ppm]	RT [min]	# Missed Cleavages
	High	NIETIINTFHQYSVK	1	1	1	P06702		0	1.35816e+08	0	2.314e-09	85.37	2.44664e-07	2	1806.94	-1.01176	113.219	0
	High	QLSFEEFIMLMAR	1	1	1	P06702		0	1.4575e+07	0	2.916e-05	69.89	7.41546e-06	2	1614.8	0.747388	149.513	0
	High	VIEHIMEDLDTNADK	2	1	1	P06702		0	4.19091e+08	0	8.124e-05	43.62	0.00201178	3	1742.83	-0.0338885	78.7247	0
	High	LGHPDTLNQGEFK	1	1	1	P06702		0	7.6979e+08	0.004	0.04689	23.14	0.291658	3	1455.72	-0.782794	54.8005	0
	High	LTWASHEK	1	1	1	P06702		0	73810124	0.005	0.05198	31.45	0.0315819	2	971.493	-1.18018	39.8324	0
	High	DLQNFLKK	1	1	1	P06702		0	1.12152e+08	0.008	0.06674	29.09	0.0745412	2	1005.57	1.9425	70.069	1
O95347-2	Isoform 2 of Structural maintenance of chromosomes protein 2 OS=Homo sapiens GN=SMC2 - [SMC2_HUMAN]	201.902	15.56	3	14	14	14	3.45414e+07	1099	124.849	8.25049
	A17	Sequence	# PSMs	# Proteins	# Protein Groups	Protein Group Accessions	Modifications	ΔCn	Area	q-Value	PEP	IonScore	Exp Value	Charge	MH+ [Da]	ΔM [ppm]	RT [min]	# Missed Cleavages
	High	TVTLGGDVFDPHGTLSGGAR	1	2	1	O95347-2		0	3.46853e+07	0	7.267e-08	53.83	0.000328095	3	1956.98	2.76036	87.4762	0
	High	QQLEAVNEAIK	1	2	1	O95347-2		0	28512916	0	0.0005055	50.61	0.000641727	2	1242.67	0.270186	60.6974	0
	High	DTSATTALELVAGER	1	2	1	O95347-2		0	3.52019e+06	0	0.0004867	43.01	0.00392027	2	1533.77	-2.31524	98.2833	0
	High	QQEVEAITLELEELKR	1	2	1	O95347-2		0	1.47568e+07	0	5.453e-05	32.55	0.0496978	3	1928.04	0.829395	109.158	1
	High	ALNHEIEELEK	1	3	1	O95347-2		0	3.3223e+07	0	6.82e-05	31.03	0.0584151	3	1324.67	0.138058	65.5546	0
	High	EVITAQDTVIK	1	2	1	O95347-2		0	3.57159e+07	0	0.004575	30.35	0.0877827	2	1216.68	-0.910354	62.9177	0
	High	AMNVLTEAEER	1	2	1	O95347-2		0	6.34857e+06	0	0.002871	26.26	0.121372	2	1262.61	0.821412	71.2702	0
	High	LYNVVVDTEVTGK	1	2	1	O95347-2		0	3.2936e+06	0.001	0.01321	16.8	1.38311	2	1436.77	1.727	78.5453	0
	High	ITDGLHALQEASNK	1	2	1	O95347-2		0	9.17133e+06	0.001	0.008168	15.52	1.96941	3	1496.77	1.06597	63.0319	0
	High	KAEEKYEVLENK	1	2	1	O95347-2		0	1.31157e+07	0.002	0.02443	30.51	0.0744261	3	1479.77	1.24062	41.7713	2
	High	DQEALEAVKR	1	2	1	O95347-2		0	1.22521e+06	0.002	0.02013	15.14	2.71902	3	1158.61	-0.183088	42.4172	1
	High	ALEEELAGLK	1	2	1	O95347-2		0	1.71233e+07	0.003	0.03654	17.22	2.37373	2	1072.59	0.926578	80.9294	0
	High	SIILEGFK	1	2	1	O95347-2		0	2.72585e+06	0.004	0.04328	26.22	0.0888266	2	906.53	0.860133	85.4735	0
	High	SQAASILTK	1	2	1	O95347-2		0	1.05819e+07	0.005	0.05454	25.53	0.194389	2	918.524	-1.27564	45.8627	0
P22061	Protein-L-isoaspartate(D-aspartate) O-methyltransferase OS=Homo sapiens GN=PCMT1 PE=1 SV=4 - [PIMT_HUMAN]	197.687	56.83	10	11	11	11	1.00546e+08	227	24.6206	7.21045
	A17	Sequence	# PSMs	# Proteins	# Protein Groups	Protein Group Accessions	Modifications	ΔCn	Area	q-Value	PEP	IonScore	Exp Value	Charge	MH+ [Da]	ΔM [ppm]	RT [min]	# Missed Cleavages
	High	VFEVMLATDR	1	7	1	P22061		0	6.95573e+07	0	0.0003457	53.5	0.000311115	2	1180.6	1.49474	87.6317	0
	High	VQLVVGDGR	1	5	1	P22061		0	1.79769e+08	0	0.001723	52.27	0.000285494	2	942.538	1.71492	54.2485	0
	High	DDPTLLSSGR	1	5	1	P22061		0	8.55631e+06	0	0.0008762	39.34	0.00814888	2	1060.53	0.0413359	54.9017	0
	High	ALDVGSGSGILTAcFAR	1	6	1	P22061	C14(Carbamidomethyl)	0	1.90497e+07	0	6.058e-05	39.09	0.00990183	2	1694.85	-0.605905	101.095	0
	High	TDKVFEVMLATDR	1	7	1	P22061		0	4.71908e+06	0	0.004237	35.94	0.0191776	3	1524.77	-1.36235	89.5746	1
	High	SGGASHSELIHNLR	1	9	1	P22061		0	4.09252e+07	0	0.0001562	35.4	0.0248892	3	1477.75	-2.12458	45.5571	0
	High	mGYAEEAPYDAIHVGAAAPVVPQALIDQLKPGGR	1	5	1	P22061	M1(Oxidation)	0	0	0	0.002572	16.71	1.43127	4	3520.79	1.23485	117.379	0
	High	SGGASHSELIHNLRK	1	7	1	P22061		0	1.64204e+07	0	0.001287	15.12	2.58392	3	1605.85	-0.168281	39.2682	1
	High	LILPVGPAGGNQMLEQYDK	1	5	1	P22061		0	1.84257e+07	0.001	0.009515	27.7	0.142652	3	2043.05	-2.07296	106.438	0
	High	ELVDDSVNNVR	1	6	1	P22061		0	5.2311e+07	0.002	0.02432	27.65	0.0753303	2	1259.62	-5.48663	55.3189	0
	High	KDDPTLLSSGR	1	5	1	P22061		0	1.63752e+07	0.003	0.03707	22.24	0.498823	2	1188.62	0.242871	44.1824	1
P35659	Protein DEK OS=Homo sapiens GN=DEK PE=1 SV=1 - [DEK_HUMAN]	195.595	23.2	7	8	8	10	4.32063e+07	375	42.6479	8.55811
	A17	Sequence	# PSMs	# Proteins	# Protein Groups	Protein Group Accessions	Modifications	ΔCn	Area	q-Value	PEP	IonScore	Exp Value	Charge	MH+ [Da]	ΔM [ppm]	RT [min]	# Missed Cleavages
	High	LLASANLEEVTMK	1	4	1	P35659		0	5.33204e+07	0	1.345e-05	71.34	6.66204e-06	2	1418.76	0.865861	86.0285	0
	High	SIcEVLDLER	1	5	1	P35659	C3(Carbamidomethyl)	0	5.25804e+06	0	3.372e-05	53.33	0.000352103	2	1233.62	4.3557	90.8657	0
	High	LKKPPTDEELK	1	4	1	P35659		0	1.19077e+07	0	0.0003967	41.69	0.00313748	3	1297.74	0.853838	35.4859	1
	High	KVYENYPTYDLTERK	2	4	1	P35659		0	3.23879e+07	0	5.835e-05	36.84	0.015671	3	1918.96	0.509769	62.1661	2
	High	LTMQVSSLQREPFTIAQGK	1	2	1	P35659		0	3.90166e+07	0	0.00169	22.86	0.442295	3	2134.13	-2.2874	92.7663	1
	High	NVGQFSGFPFEK	1	5	1	P35659		0	3.7282e+07	0.001	0.00864	24.05	0.192052	2	1356.66	0.113193	97.8477	0
	High	EPFTIAQGK	1	3	1	P35659		0	2.46685e+07	0.004	0.04543	31.35	0.0708275	2	990.527	1.27174	58.034	0
	High	IHFFLSK	1	5	1	P35659		0	1.51874e+07	0.006	0.05701	30.51	0.0596654	2	891.509	-0.0187425	76.455	0
	High	LLASANLEEVTmK	1	4	1	P35659	M12(Oxidation)	0	4.71105e+06	0.006	0.05798	13.52	3.71045	2	1434.76	3.03907	76.9048	0
P24534	Elongation factor 1-beta OS=Homo sapiens GN=EEF1B2 PE=1 SV=3 - [EF1B_HUMAN]	195.398	15.56	4	3	3	3	3.8491e+07	225	24.7483	4.66553
	A17	Sequence	# PSMs	# Proteins	# Protein Groups	Protein Group Accessions	Modifications	ΔCn	Area	q-Value	PEP	IonScore	Exp Value	Charge	MH+ [Da]	ΔM [ppm]	RT [min]	# Missed Cleavages
	High	SPAGLQVLNDYLADK	1	4	1	P24534		0	6.92944e+07	0	5.597e-10	125.28	2.68465e-11	2	1603.83	-3.42011	109.526	0
	High	SIQADGLVWGSSK	1	1	1	P24534		0	2.92226e+07	0	2.198e-06	72.62	4.8575e-06	2	1347.69	-0.0119345	82.0606	0
	High	ASLPGVK	1	2	1	P24534		0	1.69558e+07	0.008	0.07367	42.87	0.00207858	2	671.409	0.707394	43.2305	0
P31146	Coronin-1A OS=Homo sapiens GN=CORO1A PE=1 SV=4 - [COR1A_HUMAN]	193.287	21.69	7	12	12	12	4.56223e+07	461	50.9938	6.68311
	A17	Sequence	# PSMs	# Proteins	# Protein Groups	Protein Group Accessions	Modifications	ΔCn	Area	q-Value	PEP	IonScore	Exp Value	Charge	MH+ [Da]	ΔM [ppm]	RT [min]	# Missed Cleavages
	High	LQATVQELQK	1	2	1	P31146		0	6.79054e+07	0	0.0007262	46.5	0.00178314	2	1157.65	0.31817	53.6524	0
	High	RGLEVNKcEIAR	1	2	1	P31146	C8(Carbamidomethyl)	0	1.37609e+07	0	0.0004911	38.66	0.0119671	3	1444.77	0.48601	44.4288	2
	High	DAGPLLISLK	1	1	1	P31146		0	33052120	0	0.004357	36.24	0.00482499	2	1026.62	1.5468	95.1079	0
	High	AAPEASGTPSSDAVSRLEEEMRK	1	1	1	P31146		0	0	0	0.0012	26.9	0.118421	4	2418.16	0.890298	84.8736	2
	High	DRPHEGTRPVR	1	4	1	P31146		0	1.24818e+07	0	7.646e-05	18.57	1.29266	4	1319.69	0.461305	25.1796	0
	High	KLQATVQELQK	1	2	1	P31146		0	3.4811e+06	0.001	0.01321	39.52	0.00792414	2	1285.75	0.192077	49.3736	1
	High	HVFGQPAK	1	7	1	P31146		0	5.67311e+06	0.001	0.01197	35.65	0.0116123	2	883.48	1.8663	30.5332	0
	High	QVALWDTK	1	3	1	P31146		0	3.59093e+07	0.001	0.0099	35.25	0.0292866	2	960.514	-1.15538	69.6019	0
	High	AAPEASGTPSSDAVSRLEEEMR	1	1	1	P31146		0	3.94402e+06	0.001	0.009857	15.36	1.14682	3	2290.06	-1.31978	90.4142	1
	High	AAPEASGTPSSDAVSR	1	1	1	P31146		0	0	0.002	0.02299	35.92	0.0108612	2	1502.71	-0.110393	38.0776	0
	High	AVFVSEGK	1	4	1	P31146		0	2.15855e+07	0.002	0.02813	28.21	0.0989103	2	836.452	0.424914	42.2389	0
	High	DGGLIcTScR	1	4	1	P31146	C6(Carbamidomethyl); C9(Carbamidomethyl)	0	5.07924e+06	0.005	0.05468	25.34	0.0519037	2	1138.5	0.610914	49.9393	0
P41091	Eukaryotic translation initiation factor 2 subunit 3 OS=Homo sapiens GN=EIF2S3 PE=1 SV=3 - [IF2G_HUMAN]	192.82	29.24	5	10	10	12	7.13587e+07	472	51.0772	8.39697
	A17	Sequence	# PSMs	# Proteins	# Protein Groups	Protein Group Accessions	Modifications	ΔCn	Area	q-Value	PEP	IonScore	Exp Value	Charge	MH+ [Da]	ΔM [ppm]	RT [min]	# Missed Cleavages
	High	IVLTNPVcTEVGEK	1	2	1	P41091	C8(Carbamidomethyl)	0	3.41066e+07	0	0.0001363	52.72	0.000478168	2	1558.81	-1.0787	78.4456	0
	High	AISGVHTVR	1	5	1	P41091		0	1.58791e+07	0	2.765e-05	48.91	0.000342529	3	939.538	1.00819	32.7287	0
	High	VGQEIEVRPGIVSK	1	1	1	P41091		0	77126350	0	5.931e-06	40.83	0.00371304	3	1510.86	0.429825	61.3025	0
	High	NEVLMVNIGSLSTGGR	1	4	1	P41091		0	4.2329e+06	0	0.002359	35.08	0.0276151	2	1646.86	1.67669	102.261	0
	High	LTPLSHEVISR	2	5	1	P41091		0	8.09055e+07	0	3.32e-05	28.93	0.0642249	3	1251.71	-0.325532	57.8197	0
	High	QATINIGTIGHVAHGK	2	5	1	P41091		0	5.60444e+07	0	0.001476	25.55	0.234731	4	1616.89	-0.931846	65.4577	0
	High	LDDPScPRPEcYR	1	2	1	P41091	C6(Carbamidomethyl); C11(Carbamidomethyl)	0	7.66588e+06	0	0.00382	20.87	0.0990342	3	1664.72	-0.335368	48.8986	0
	High	GVTIKPTVDDD	1	2	1	P41091		0	2.94441e+07	0.001	0.006897	34.1	0.0292756	2	1159.59	1.56418	52.1587	0
	High	ScGSSTPDEFPTDIPGTK	1	2	1	P41091	C2(Carbamidomethyl)	0	1.72768e+07	0.001	0.00883	27.01	0.0307559	2	1895.84	1.40388	77.7182	0
	High	AGGEAGVTLGQPHLSR	1	4	1	P41091		0	8.05394e+06	0.003	0.0365	10.75	7.38324	3	1549.8	-4.41772	58.7071	0
Q9Y3Y2-4	Isoform 3 of Chromatin target of PRMT1 protein OS=Homo sapiens GN=CHTOP - [CHTOP_HUMAN]	192.06	17.82	3	4	4	5	8.08783e+07	202	21.9048	11.9712
	A17	Sequence	# PSMs	# Proteins	# Protein Groups	Protein Group Accessions	Modifications	ΔCn	Area	q-Value	PEP	IonScore	Exp Value	Charge	MH+ [Da]	ΔM [ppm]	RT [min]	# Missed Cleavages
	High	EQLDNQLDAYMSK	1	3	1	Q9Y3Y2-4		0	1.22259e+08	0	1.233e-07	95.3	9.96033e-09	2	1554.71	0.775848	83.1737	0
	High	ASMQQQQQLASAR	1	3	1	Q9Y3Y2-4		0	56750159	0	2.33e-07	78.47	9.42293e-07	2	1446.71	0.160662	41.9019	0
	High	EQLDNQLDAYmSK	1	3	1	Q9Y3Y2-4	M11(Oxidation)	0	1.51186e+07	0	6.498e-05	48.54	0.000358294	2	1570.7	-0.735383	65.4157	0
	High	NKQPTPVNIR	1	3	1	Q9Y3Y2-4		0	6.36259e+07	0.002	0.0233	24.96	0.1283	3	1166.66	-0.483843	38.0317	1
	High	QPTPVNIR	1	3	1	Q9Y3Y2-4		0	7.25481e+06	0.005	0.05233	18.39	0.503448	2	924.525	-1.19985	45.5745	0
O60506-4	Isoform 4 of Heterogeneous nuclear ribonucleoprotein Q OS=Homo sapiens GN=SYNCRIP - [HNRPQ_HUMAN]	191.325	23.72	6	7	12	13	3.56305e+07	527	58.6993	7.56201
	A17	Sequence	# PSMs	# Proteins	# Protein Groups	Protein Group Accessions	Modifications	ΔCn	Area	q-Value	PEP	IonScore	Exp Value	Charge	MH+ [Da]	ΔM [ppm]	RT [min]	# Missed Cleavages
	High	EQILEEFSK	2	5	1	O60506-4		0	1.59912e+07	0	0.002439	42.99	0.00386553	2	1122.57	-0.0950928	79.8903	0
	High	NLANTVTEEILEK	1	5	1	O60506-4		0	2.07802e+07	0	0.0001126	42.81	0.0044506	2	1473.78	-0.823318	106.213	0
	High	EFNEDGALAVLQQFK	1	5	1	O60506-4		0	2.0188e+07	0	0.000518	39.94	0.00820761	2	1708.85	-3.85027	121.975	0
	High	TGYTLDVTTGQRK	1	8	2	O43390;O60506-4		0	2.23748e+07	0	1.046e-05	36.64	0.0134614	3	1439.75	1.14754	54.174	1
	High	LYNNHEIR	1	5	1	O60506-4		0	5.27665e+06	0	0.0006142	32.02	0.0293931	3	1058.54	-1.27504	34.42	0
	High	LDEIYVAGLVAHSDLDER	1	5	1	O60506-4		0	6.87445e+06	0	0.0002035	23.27	0.358414	3	2015.01	-0.913924	105.167	0
	High	SAFLcGVMK	1	8	2	O60506-4;O43390	C5(Carbamidomethyl)	0	1.80291e+07	0.001	0.008633	31.55	0.0279587	2	1012.5	1.30117	79.4242	0
	High	TKEQILEEFSK	1	5	1	O60506-4		0	4.92639e+06	0.001	0.01403	26.64	0.158568	3	1351.71	-1.8128	71.3397	1
	High	VTEGLTDVILYHQPDDK	1	5	1	O60506-4		0	27459793	0.001	0.01266	17.93	1.31187	3	1942.97	-1.15155	88.8733	0
	High	NRGFcFLEYEDHK	1	9	2	O43390;O60506-4	C5(Carbamidomethyl)	0	2.14494e+07	0.002	0.01698	17.4	0.433089	3	1714.76	0.379895	77.5785	1
	High	AGPIWDLR	1	8	2	O43390;O60506-4		0	5.70569e+07	0.003	0.03558	31.2	0.0375117	2	927.503	-1.82531	87.5564	0
	High	GFcFLEYEDHK	1	9	2	O43390;O60506-4	C3(Carbamidomethyl)	0	1.64395e+07	0.005	0.05247	13.59	0.527214	3	1444.62	-0.917322	87.6772	0
P08107-2	Isoform 2 of Heat shock 70 kDa protein 1A/1B OS=Homo sapiens GN=HSPA1A - [HSP71_HUMAN]	191.126	15.02	9	6	10	12	1.1358e+08	586	63.8979	5.70654
	A17	Sequence	# PSMs	# Proteins	# Protein Groups	Protein Group Accessions	Modifications	ΔCn	Area	q-Value	PEP	IonScore	Exp Value	Charge	MH+ [Da]	ΔM [ppm]	RT [min]	# Missed Cleavages
	High	TTPSYVAFTDTER	1	25	2	P08107-2;P11142		0	2.43574e+08	0	1.276e-05	59.77	4.31771e-05	2	1487.7	1.49728	74.0445	0
	High	VEIIANDQGNR	1	27	3	P08107-2;P11142;P11021		0	8.32087e+07	0	0.0004678	50.88	0.00054711	2	1228.63	-0.895777	46.2963	0
	High	SAVEDEGLK	1	6	1	P08107-2		0	3.90011e+06	0	0.001612	49.66	0.000720235	2	947.469	1.28192	37.921	0
	High	NALESYAFNMK	1	8	1	P08107-2		0	0	0	0.000752	46.97	0.000738342	2	1287.6	0.250291	88.1806	0
	High	ATAGDTHLGGEDFDNR	1	14	1	P08107-2		0	7.78354e+06	0	8.35e-05	28.77	0.0215702	3	1675.73	0.0703056	51.6456	0
	High	LSKEEIER	1	10	1	P08107-2		0	2.1295e+06	0	0.004577	23.62	0.427124	3	1003.54	-1.18303	33.358	1
	High	ITITNDKGR	1	19	2	P11142;P08107-2		0	3.17987e+06	0	0.004149	10.85	8.05798	3	1017.57	2.16813	31.2284	1
	High	GRLSKEEIER	1	10	1	P08107-2		0	5.75415e+06	0.001	0.01137	40.31	0.00906434	3	1216.67	1.20569	32.1868	2
	High	ITITNDK	1	19	2	P11142;P08107-2		0	1.33162e+07	0.002	0.0295	35.42	0.0275882	2	804.447	1.16704	35.0961	0
	High	YKAEDEVQRER	2	6	1	P08107-2		0	1.3958e+07	0.003	0.03248	29.66	0.0737538	3	1422.7	-0.323556	32.0479	2
	High	NALESYAFNmK	1	8	1	P08107-2	M10(Oxidation)	0	1.53959e+06	0.009	0.08512	20.98	0.252964	2	1303.6	1.15145	73.6018	0
D6R9P3	Heterogeneous nuclear ribonucleoprotein A/B OS=Homo sapiens GN=HNRNPAB PE=4 SV=1 - [D6R9P3_HUMAN]	189.925	22.86	7	7	8	12	3.36567e+08	280	30.284	7.91357
	A17	Sequence	# PSMs	# Proteins	# Protein Groups	Protein Group Accessions	Modifications	ΔCn	Area	q-Value	PEP	IonScore	Exp Value	Charge	MH+ [Da]	ΔM [ppm]	RT [min]	# Missed Cleavages
	High	FGEVVDcTIK	2	21	3	Q14103-3;D6R9P3;O14979-3	C7(Carbamidomethyl)	0	301836646	0	3.178e-05	55.35	0.000157687	2	1167.57	0.0732305	66.8817	0
	High	MFVGGLSWDTSK	1	7	1	D6R9P3		0	1.96803e+07	0	0.003497	47.1	0.000918377	2	1327.63	-2.47641	96.8661	0
	High	IFVGGLNPEATEEK	1	5	1	D6R9P3		0	565985366	0	0.001586	45.49	0.00247742	2	1503.77	2.47469	78.6082	0
	High	GFVFITFKEEEPVKK	2	7	1	D6R9P3		0	1.41878e+08	0	0.002991	20.58	0.584052	4	1797.98	-0.805206	90.3918	2
	High	GFVFITFKEEEPVK	1	7	1	D6R9P3		0	0	0	0.002884	16.35	1.90837	3	1669.88	-0.0552289	100.852	1
	High	mFVGGLSWDTSKK	1	7	1	D6R9P3	M1(Oxidation)	0	8.54148e+06	0.001	0.01535	21.47	0.477968	3	1471.72	-0.0938453	76.3382	1
	High	RRGFVFITFKEEEPVK	1	7	1	D6R9P3		0	2.85937e+07	0.001	0.008206	15.96	1.65924	4	1982.09	0.577946	82.1162	3
	High	MFVGGLSWDTSKK	2	7	1	D6R9P3		0	1.21528e+08	0.002	0.02226	26.24	0.145581	2	1455.73	1.4316	85.9634	1
	High	SRGFGFILFK	1	7	1	D6R9P3		0	6.85645e+07	0.007	0.06452	20.68	0.740915	3	1171.66	-0.395121	104.056	1
O94776	Metastasis-associated protein MTA2 OS=Homo sapiens GN=MTA2 PE=1 SV=1 - [MTA2_HUMAN]	188.147	18.71	3	7	9	9	3.64886e+07	668	74.9757	9.65674
	A17	Sequence	# PSMs	# Proteins	# Protein Groups	Protein Group Accessions	Modifications	ΔCn	Area	q-Value	PEP	IonScore	Exp Value	Charge	MH+ [Da]	ΔM [ppm]	RT [min]	# Missed Cleavages
	High	VGDYVYFENSSSNPYLVR	1	1	1	O94776		0	7.56296e+06	0	1.656e-05	57.96	7.49393e-05	2	2108.99	-2.74608	98.9415	0
	High	DISSSLNSLADSNAR	1	1	1	O94776		0	2.39263e+06	0	3.158e-06	50.81	0.00049791	2	1549.74	-1.12498	84.9089	0
	High	GHLSRPEAQSLSPYTTSANR	1	2	1	O94776		0	5.73045e+07	0	4.541e-06	49.25	0.000927032	4	2172.08	-0.920817	54.9836	0
	High	QIDQFLVVAR	1	14	2	E7EQY4;O94776		0	1.42787e+07	0	0.0001388	44.1	0.0031182	2	1188.67	-1.71192	90.4126	0
	High	HRELFLSR	1	12	2	E7EQY4;O94776		0	23292090	0	0.0002556	25.62	0.179162	3	1057.59	-0.546579	47.8263	1
	High	QFESLPATHIR	1	1	1	O94776		0	2.88692e+07	0	0.001672	20.76	0.511231	3	1298.68	-1.54822	63.4909	0
	High	DLVAQAPLKPK	1	2	1	O94776		0	2.20724e+06	0.001	0.01559	13.95	1.01082	3	1179.71	0.0327318	56.1357	0
	High	YQAEIPDRLVEGESDNRNQQK	1	1	1	O94776		0	0	0.002	0.02609	21.11	0.475907	3	2489.2	-0.87791	65.4272	2
	High	VWDPDNPLTDR	1	2	1	O94776		0	5.33304e+06	0.004	0.04227	21.92	0.267358	2	1327.63	-1.59183	80.9041	0
P53999	Activated RNA polymerase II transcriptional coactivator p15 OS=Homo sapiens GN=SUB1 PE=1 SV=3 - [TCP4_HUMAN]	184.453	43.31	1	7	7	9	1.28197e+09	127	14.3864	9.59814
	A17	Sequence	# PSMs	# Proteins	# Protein Groups	Protein Group Accessions	Modifications	ΔCn	Area	q-Value	PEP	IonScore	Exp Value	Charge	MH+ [Da]	ΔM [ppm]	RT [min]	# Missed Cleavages
	High	EQISDIDDAVR	1	1	1	P53999		0	1991728004	0	0.001056	69.78	5.38078e-06	2	1260.61	0.512533	64.9444	0
	High	EQISDIDDAVRKL	2	1	1	P53999		0	3.07985e+08	0	4.549e-05	68.85	1.09987e-05	2	1501.79	0.454959	88.5697	2
	High	GISLNPEQWSQLK	2	1	1	P53999		0	1.5462e+09	0	4.896e-05	43.15	0.00354172	2	1499.78	-1.14308	104.228	0
	High	EQISDIDDAVRK	1	1	1	P53999		0	1.7025e+07	0	5.381e-05	20.28	0.672701	3	1388.7	0.60991	56.7808	1
	High	EYWMDPEGEMKPGRK	1	1	1	P53999		0	1.88911e+08	0	7.607e-06	15.51	0.868877	4	1852.84	0.100876	70.7114	1
	High	VLIDIREYWMDPEGEMKPGRK	1	1	1	P53999		0	8330426	0	0.005273	13.76	3.55093	3	2562.28	-0.195763	104.445	2
	High	YVSVRDFK	1	1	1	P53999		0	1.59035e+08	0.006	0.05682	15.28	1.17111	3	1013.54	-0.0140858	52.7696	1
P26599	Polypyrimidine tract-binding protein 1 OS=Homo sapiens GN=PTBP1 PE=1 SV=1 - [PTBP1_HUMAN]	184.04	13.56	22	6	6	8	4.74121e+07	531	57.1856	9.17334
	A17	Sequence	# PSMs	# Proteins	# Protein Groups	Protein Group Accessions	Modifications	ΔCn	Area	q-Value	PEP	IonScore	Exp Value	Charge	MH+ [Da]	ΔM [ppm]	RT [min]	# Missed Cleavages
	High	VLFSSNGGVVK	1	4	1	P26599		0	57384420	0	0.0001562	55.38	0.000164714	2	1106.62	1.46989	66.2461	0
	High	VTNLLmLK	1	20	1	P26599	M6(Oxidation)	0	9.65112e+06	0	0.0008992	54.43	0.000166768	2	947.559	-0.419715	77.9802	0
	High	LSLDGQNIYNAccTLR	1	4	1	P26599	C12(Carbamidomethyl); C13(Carbamidomethyl)	0	1.25442e+06	0	0.001196	40.23	0.00395965	2	1897.89	-1.98616	89.6743	0
	High	VTNLLMLK	1	20	1	P26599		0	2.34939e+07	0	0.003689	37.79	0.00761843	2	931.566	1.58368	85.2988	0
	High	DYGNSPLHR	2	4	1	P26599		0	4.64936e+07	0.001	0.006664	40.72	0.00235529	2	1058.5	-1.63431	39.9951	0
	High	HQNVQLPR	1	5	1	P26599		0	2.09945e+07	0.002	0.02293	30.41	0.0612372	3	991.544	0.980075	38.4788	0
	High	KLPIDVTEGEVISLGLPFGK	1	6	1	P26599		0	3.83583e+07	0.002	0.01967	23.56	0.196267	3	2112.19	-1.92505	126.064	1
E7ENZ3	T-complex protein 1 subunit epsilon OS=Homo sapiens GN=CCT5 PE=4 SV=1 - [E7ENZ3_HUMAN]	182.843	31.48	7	12	13	15	5.06355e+07	486	53.814	6.41748
	A17	Sequence	# PSMs	# Proteins	# Protein Groups	Protein Group Accessions	Modifications	ΔCn	Area	q-Value	PEP	IonScore	Exp Value	Charge	MH+ [Da]	ΔM [ppm]	RT [min]	# Missed Cleavages
	High	IADGYEQAAR	1	5	1	E7ENZ3		0	1.78798e+07	0	0.001137	48.26	0.000820291	2	1093.53	1.30113	40.6181	0
	High	DVDFELIKVEGK	2	5	1	E7ENZ3		0	9.68874e+06	0	2.305e-05	37.19	0.0153743	3	1391.74	0.294104	89.9539	1
	High	LGFAGLVQEISFGTTK	1	5	1	E7ENZ3		0	0	0	0.0003896	36.96	0.0140357	2	1667.9	0.985572	129.245	0
	High	QQISLATQMVR	1	5	1	E7ENZ3		0	3.03757e+07	0	0.001395	34.18	0.035941	2	1274.69	-0.148436	73.2007	0
	High	EmNPALGIDcLHK	1	5	1	E7ENZ3	M2(Oxidation); C10(Carbamidomethyl)	0	8.44084e+06	0	0.004552	23.66	0.180175	3	1513.71	-1.14916	65.8911	0
	High	IAILTcPFEPPKPK	1	5	1	E7ENZ3	C6(Carbamidomethyl)	0	3.17513e+07	0	0.001225	19.14	0.689339	3	1610.9	-0.182725	88.4763	0
	High	ISDSVLVDIKDTEPLIQTAK	1	5	1	E7ENZ3		0	3.8511e+07	0	0.003141	14.16	2.12382	3	2185.2	0.955112	105.772	1
	High	FSELTAEK	1	5	1	E7ENZ3		0	1.12685e+07	0.001	0.009605	37.17	0.00947822	2	924.469	2.11427	46.8577	0
	High	SLHDALcVIR	2	9	2	P50991;E7ENZ3	C7(Carbamidomethyl)	0	1.35231e+06	0.001	0.01344	29.73	0.0675731	3	1183.63	0.818703	69.59	0
	High	QQHVIETLIGK	1	5	1	E7ENZ3		0	2.86633e+07	0.001	0.007213	26.71	0.0850018	3	1265.72	0.598643	69.0624	0
	High	LMGLEALK	1	4	1	E7ENZ3		0	1.2944e+07	0.002	0.03	28.82	0.122231	2	874.507	-0.0822228	84.7814	0
	High	HKLDVTSVEDYK	1	5	1	E7ENZ3		0	8.16442e+07	0.002	0.02668	16.33	1.73676	3	1433.73	0.457226	57.0407	1
	High	VAIEHLDK	1	5	1	E7ENZ3		0	4.36772e+06	0.004	0.04083	20.6	0.379305	2	924.515	-0.276106	40.9044	0
Q9UHX1-2	Isoform 2 of Poly(U)-binding-splicing factor PUF60 OS=Homo sapiens GN=PUF60 - [PUF60_HUMAN]	180.985	20.66	12	9	9	9	5.11174e+07	542	58.1348	5.35107
	A17	Sequence	# PSMs	# Proteins	# Protein Groups	Protein Group Accessions	Modifications	ΔCn	Area	q-Value	PEP	IonScore	Exp Value	Charge	MH+ [Da]	ΔM [ppm]	RT [min]	# Missed Cleavages
	High	DIDDDLEGEVTEEcGK	1	6	1	Q9UHX1-2	C14(Carbamidomethyl)	0	4.00937e+06	0	1.548e-05	57.05	1.13414e-05	2	1823.75	0.391511	82.4878	0
	High	VVAEVYDQER	1	6	1	Q9UHX1-2		0	1.41917e+07	0	0.0003264	42.38	0.00373739	2	1207.6	0.297636	49.2221	0
	High	VGRPSNIGQAQPIIDQLAEEAR	1	10	1	Q9UHX1-2		0	0	0	2.376e-07	40.29	0.00696877	3	2362.25	0.697354	100.167	0
	High	WKPPQGTDSIK	1	7	1	Q9UHX1-2		0	1.6876e+07	0	0.001619	20.66	0.547621	3	1256.66	1.02311	53.2537	0
	High	QGEEEDAEIIVK	1	6	1	Q9UHX1-2		0	19329184	0.001	0.007008	52.86	0.000271744	2	1359.66	-1.72446	61.8721	0
	High	IYVASVHQDLSDDDIK	1	9	1	Q9UHX1-2		0	7.66178e+07	0.001	0.01467	10.02	7.52029	3	1817.89	-0.948666	72.0472	0
	High	QAFAPFGPIK	1	12	1	Q9UHX1-2		0	1.66235e+07	0.002	0.02401	22.02	0.55489	2	1075.6	1.81786	89.0225	0
	High	SVFEAFGK	1	9	1	Q9UHX1-2		0	5.19399e+07	0.005	0.05465	36.22	0.00909756	2	884.451	-0.357246	77.0757	0
	High	VIIYQEK	1	6	1	Q9UHX1-2		0	2.47945e+07	0.006	0.05858	25.88	0.119946	2	892.514	0.240203	47.754	0
P02768	Serum albumin OS=Homo sapiens GN=ALB PE=1 SV=2 - [ALBU_HUMAN]	179.854	11.99	6	6	8	8	1.21709e+08	609	69.3215	6.27783
	A17	Sequence	# PSMs	# Proteins	# Protein Groups	Protein Group Accessions	Modifications	ΔCn	Area	q-Value	PEP	IonScore	Exp Value	Charge	MH+ [Da]	ΔM [ppm]	RT [min]	# Missed Cleavages
	High	ccTESLVNR	1	8	2	P02768;CON_00708398.1	C1(Carbamidomethyl); C2(Carbamidomethyl)	0	0	0	1.612e-05	61.83	1.17778e-05	2	1138.5	1.26302	42.5272	0
	High	KVPQVSTPTLVEVSR	1	8	2	P02768;CON_00708398.1		0	3.11122e+08	0	1.293e-05	56.81	7.77515e-05	3	1639.94	-1.03111	73.1554	1
	High	KQTALVELVK	1	6	1	P02768		0	1.61475e+07	0	0.001888	47.81	0.00063416	2	1128.7	-0.508182	63.3978	1
	High	RHPDYSVVLLLR	1	6	1	P02768		0	1.92062e+07	0	0.0001894	42.31	0.00211496	3	1467.84	0.728675	88.694	1
	High	QTALVELVK	1	6	1	P02768		0	2.41785e+07	0	0.001694	40.91	0.00516177	2	1000.6	0.0970409	76.5909	0
	High	FQNALLVR	1	6	1	P02768		0	9.13195e+06	0.002	0.01851	36.66	0.0146619	2	960.56	-2.94757	70.6397	0
	High	LVNEVTEFAK	1	1	1	P02768		0	2.98268e+07	0.002	0.01979	19.78	0.858927	2	1149.62	-0.0291114	71.8335	0
	High	SLHTLFGDK	1	1	1	P02768		0	3.49034e+06	0.007	0.06351	17.81	1.62017	3	1017.54	1.22946	63.5504	0
P16401	Histone H1.5 OS=Homo sapiens GN=HIST1H1B PE=1 SV=3 - [H15_HUMAN]	179.171	21.68	1	5	5	7	2.03811e+08	226	22.5665	10.9165
	A17	Sequence	# PSMs	# Proteins	# Protein Groups	Protein Group Accessions	Modifications	ΔCn	Area	q-Value	PEP	IonScore	Exp Value	Charge	MH+ [Da]	ΔM [ppm]	RT [min]	# Missed Cleavages
	High	ATGPPVSELITK	2	1	1	P16401		0	4.31825e+08	0	6.238e-05	62.39	3.28757e-05	2	1212.68	-0.580897	74.4457	0
	High	ALAAGGYDVEK	1	1	1	P16401		0	1.60514e+08	0	0.0003668	50.13	0.000584247	2	1093.55	1.62362	52.1008	0
	High	NGLSLAALK	1	1	1	P16401		0	1.67452e+07	0	0.002894	41.9	0.00481658	2	886.536	0.895944	77.6677	0
	High	NGLSLAALKK	2	1	1	P16401		0	1.90925e+07	0	0.000748	36.25	0.00968706	2	1014.63	0.0616661	63.7194	1
	High	SETAPAETATPAPVEK	1	1	1	P16401		0	5.32964e+06	0	0.001384	35.46	0.0198117	2	1598.79	-0.426928	45.8728	0
P49368	T-complex protein 1 subunit gamma OS=Homo sapiens GN=CCT3 PE=1 SV=4 - [TCPG_HUMAN]	174.881	21.1	8	10	10	10	3.40582e+07	545	60.4953	6.49365
	A17	Sequence	# PSMs	# Proteins	# Protein Groups	Protein Group Accessions	Modifications	ΔCn	Area	q-Value	PEP	IonScore	Exp Value	Charge	MH+ [Da]	ΔM [ppm]	RT [min]	# Missed Cleavages
	High	AVAQALEVIPR	1	3	1	P49368		0	0	0	1.942e-05	64.77	8.45236e-06	2	1166.69	0.632306	82.7544	0
	High	ANITAIR	1	3	1	P49368		0	6.66381e+06	0	0.004772	58.31	0.000166829	2	758.452	0.483625	44.4055	0
	High	GISDLAQHYLMR	1	3	1	P49368		0	2.71116e+06	0	3.838e-06	40.47	0.00678905	3	1403.71	-0.148747	95.4051	0
	High	IVLLDSSLEYK	1	4	1	P49368		0	3.08608e+07	0	0.006303	24.74	0.189356	2	1279.71	0.0655129	93.1904	0
	High	TAVETAVLLLR	1	3	1	P49368		0	1.40925e+07	0.001	0.01522	23.92	0.146389	2	1185.72	0.249033	103.25	0
	High	KGESQTDIEITREEDFTR	1	3	1	P49368		0	2.74102e+07	0.001	0.006601	19.07	0.740181	4	2154.03	0.507837	65.1734	2
	High	EILSEVER	1	3	1	P49368		0	1.14065e+07	0.002	0.02249	58.76	0.000134575	2	974.516	0.893382	59.6975	0
	High	TIADIIR	1	6	1	P49368		0	13405317	0.002	0.02381	44.12	0.00386483	2	801.483	-0.106821	70.2694	0
	High	AcTILLR	1	3	1	P49368	C2(Carbamidomethyl)	0	5.84949e+06	0.003	0.03481	32.37	0.043631	2	846.486	-0.799567	60.8138	0
	High	IVSRPEELREDDVGTGAGLLEIK	1	3	1	P49368		0	4.39036e+07	0.004	0.03897	10.29	6.01934	4	2496.33	0.258845	87.7196	1
Q9Y3I0	tRNA-splicing ligase RtcB homolog OS=Homo sapiens GN=C22orf28 PE=1 SV=1 - [RTCB_HUMAN]	173.144	26.14	2	11	11	11	3.65663e+07	505	55.1749	7.2251
	A17	Sequence	# PSMs	# Proteins	# Protein Groups	Protein Group Accessions	Modifications	ΔCn	Area	q-Value	PEP	IonScore	Exp Value	Charge	MH+ [Da]	ΔM [ppm]	RT [min]	# Missed Cleavages
	High	SYNDELQFLEK	1	2	1	Q9Y3I0		0	3.33806e+07	0	5.401e-05	53.8	0.000178837	2	1385.66	-0.0942341	92.7029	0
	High	IASPEGQDYLK	1	1	1	Q9Y3I0		0	4.18244e+07	0	0.001996	44.23	0.00333774	2	1220.62	1.9829	60.5001	0
	High	QIGNVAALPGIVHR	1	2	1	Q9Y3I0		0	3.44938e+07	0	1.111e-05	37.02	0.00913604	3	1444.84	-0.0202629	80.0977	0
	High	LMFEELR	1	2	1	Q9Y3I0		0	9.36284e+06	0.001	0.01056	40.15	0.00543887	2	937.486	4.91219	84.774	0
	High	LADMGIAIR	1	1	1	Q9Y3I0		0	2.19867e+07	0.001	0.007113	37.38	0.0196247	2	959.535	0.400473	76.2902	0
	High	LVMEEAPESYK	1	1	1	Q9Y3I0		0	3.08496e+07	0.001	0.00729	32.05	0.0270389	2	1295.62	2.15212	62.7641	0
	High	NVTDVVNTcHDAGISKK	1	1	1	Q9Y3I0	C9(Carbamidomethyl)	0	1.29471e+06	0.001	0.00825	12.59	3.56923	4	1857.92	1.55476	50.3152	1
	High	EQLAQAMFDHIPVGVGSK	1	2	1	Q9Y3I0		0	2.75597e+07	0.002	0.02931	11.48	5.45501	3	1926.97	-1.44297	103.926	0
	High	NLDFQDVLDK	1	1	1	Q9Y3I0		0	2.50073e+07	0.003	0.03282	19.66	0.815942	2	1206.6	-2.53424	95.7692	0
	High	GLGHQVATDALVAMEK	1	1	1	Q9Y3I0		0	2.31897e+07	0.003	0.03283	15.55	2.10213	3	1639.85	1.23612	85.9738	0
	High	SSMTFLTR	1	1	1	Q9Y3I0		0	23183857	0.008	0.06543	24.86	0.116755	2	942.471	0.0539119	69.4993	0
Q09028-3	Isoform 3 of Histone-binding protein RBBP4 OS=Homo sapiens GN=RBBP4 - [RBBP4_HUMAN]	171.965	17.07	14	4	8	9	8.15168e+07	410	46.1296	5.07178
	A17	Sequence	# PSMs	# Proteins	# Protein Groups	Protein Group Accessions	Modifications	ΔCn	Area	q-Value	PEP	IonScore	Exp Value	Charge	MH+ [Da]	ΔM [ppm]	RT [min]	# Missed Cleavages
	High	EAAFDDAVEER	1	5	1	Q09028-3		0	46202813	0	5.036e-06	81.17	1.69953e-07	2	1251.55	0.694272	58.9538	0
	High	LNVWDLSK	1	14	2	E9PC52;Q09028-3		0	63081472	0	0.001983	46.9	0.00205501	2	974.53	-0.788632	88.9183	0
	High	EAAFDDAVEERVINEEYK	1	5	1	Q09028-3		0	2.89439e+07	0	0.0005347	27.43	0.0752688	3	2126.98	-2.35549	89.6022	1
	High	HPSKPDPSGEcNPDLR	1	4	1	Q09028-3	C11(Carbamidomethyl)	0	2.48709e+07	0	0.00206	10.11	3.52459	4	1805.82	-1.47398	35.7988	0
	High	TVALWDLR	1	13	2	E9PC52;Q09028-3		0	8.00959e+07	0.001	0.007111	38.07	0.0148235	2	973.547	0.15222	95.8329	0
	High	YMPQNPcIIATK	1	4	1	Q09028-3	C7(Carbamidomethyl)	0	3.73455e+07	0.001	0.00749	23.83	0.270135	2	1435.71	-0.0518079	68.6659	0
	High	LMIWDTR	1	12	2	E9PC52;Q09028-3		0	31216136	0.004	0.04009	36.68	0.0169249	2	934.48	-1.82598	85.4647	0
	High	RLNVWDLSK	1	13	2	E9PC52;Q09028-3		0	101372876	0.004	0.04005	33.48	0.0373132	2	1130.63	0.683324	76.3849	1
	High	YmPQNPcIIATK	1	4	1	Q09028-3	M2(Oxidation); C7(Carbamidomethyl)	0	3.73844e+06	0.004	0.04364	13.03	2.73258	2	1451.7	0.42439	60.6279	0
P17987	T-complex protein 1 subunit alpha OS=Homo sapiens GN=TCP1 PE=1 SV=1 - [TCPA_HUMAN]	171.34	22.48	9	9	9	11	5.1171e+07	556	60.3056	6.11279
	A17	Sequence	# PSMs	# Proteins	# Protein Groups	Protein Group Accessions	Modifications	ΔCn	Area	q-Value	PEP	IonScore	Exp Value	Charge	MH+ [Da]	ΔM [ppm]	RT [min]	# Missed Cleavages
	High	SSLGPVGLDK	1	7	1	P17987		0	6.34357e+07	0	0.002582	43.83	0.00331821	2	972.535	-0.724237	60.5076	0
	High	LLEVEHPAAK	1	6	1	P17987		0	0	0	0.005188	32.94	0.0291429	2	1106.62	1.24927	44.4841	0
	High	SQNVmAAASIANIVK	1	4	1	P17987	M5(Oxidation)	0	3.03956e+06	0	0.001407	32.72	0.0479237	2	1532.81	-1.56539	82.9255	0
	High	HGSYEDAVHSGALND	1	3	1	P17987		0	13117314	0	0.000329	31.22	0.00992946	3	1571.67	1.328	52.3025	0
	High	SLLVIPNTLAVNAAQDSTDLVAK	2	3	1	P17987		0	1.42801e+07	0	0.006172	28.37	0.0756839	3	2353.29	-2.40051	122.061	0
	High	IHPTSVISGYR	1	4	1	P17987		0	1.30853e+07	0.002	0.01818	37.47	0.0161871	3	1229.66	-0.844505	57.7829	0
	High	QAGVFEPTIVK	1	3	1	P17987		0	5.92696e+07	0.002	0.02073	35.21	0.0258968	2	1188.66	0.341582	74.4724	0
	High	SQNVMAAASIANIVK	1	4	1	P17987		0	2.04354e+07	0.002	0.02718	26.61	0.204849	2	1516.81	-1.07137	96.2504	0
	High	YPVNSVNILK	1	3	1	P17987		0	3.08076e+07	0.002	0.02943	23.29	0.313167	2	1146.65	2.03116	77.0234	0
	High	MLVDDIGDVTITNDGATILK	1	6	1	P17987		0	5.84599e+06	0.004	0.04862	12.86	4.49283	2	2104.09	1.13409	114.31	0
Q13148	TAR DNA-binding protein 43 OS=Homo sapiens GN=TARDBP PE=1 SV=1 - [TADBP_HUMAN]	169.62	15.46	7	5	5	5	2.5531e+07	414	44.7113	6.18896
	A17	Sequence	# PSMs	# Proteins	# Protein Groups	Protein Group Accessions	Modifications	ΔCn	Area	q-Value	PEP	IonScore	Exp Value	Charge	MH+ [Da]	ΔM [ppm]	RT [min]	# Missed Cleavages
	High	FGGNPGGFGNQGGFGNSR	1	3	1	Q13148		0	3.74951e+07	0	6.245e-09	99.63	2.64066e-09	2	1726.77	-0.869914	70.3829	0
	High	TSDLIVLGLPWK	1	6	1	Q13148		0	1.14133e+07	0	0.0002255	41.34	0.00433363	2	1341.77	-2.61876	122.954	0
	High	FTEYETQVK	1	7	1	Q13148		0	2.05219e+07	0	0.0006207	39.46	0.00552611	2	1144.56	4.21217	50.4346	0
	High	RKMDETDASSAVK	1	6	1	Q13148		0	2.42879e+06	0	0.003881	34.71	0.0219742	3	1437.7	0.92646	30.3464	2
	High	GISVHISNAEPK	1	5	1	Q13148		0	1.85762e+07	0.002	0.02015	18.48	1.04372	3	1251.67	-1.61533	53.316	0
F8VQ14	T-complex protein 1 subunit beta OS=Homo sapiens GN=CCT2 PE=3 SV=1 - [F8VQ14_HUMAN]	168.993	24.52	4	8	8	9	3.27851e+07	416	44.7846	6.53662
	A17	Sequence	# PSMs	# Proteins	# Protein Groups	Protein Group Accessions	Modifications	ΔCn	Area	q-Value	PEP	IonScore	Exp Value	Charge	MH+ [Da]	ΔM [ppm]	RT [min]	# Missed Cleavages
	High	ILIANTGMDTDKIK	2	4	1	F8VQ14		0	1.67898e+07	0	5.477e-07	66.75	1.51854e-05	3	1532.83	-1.06205	71.239	1
	High	GATQQILDEAER	1	4	1	F8VQ14		0	12032276	0	4.238e-05	50.04	0.000545948	2	1330.66	-1.71569	68.8128	0
	High	EALLSSAVDHGSDEVK	1	4	1	F8VQ14		0	4.58503e+07	0	0.0008696	35.98	0.0170713	3	1656.81	0.251237	65.8482	0
	High	DASLMVTNDGATILK	1	4	1	F8VQ14		0	5.84536e+06	0	0.0001747	33.06	0.0408548	2	1548.79	-0.946094	89.4129	0
	High	VLVDMSR	1	4	1	F8VQ14		0	2.34317e+07	0.001	0.009181	45.01	0.00226372	2	819.439	-0.860429	53.0385	0
	High	HGINcFINR	1	4	1	F8VQ14	C5(Carbamidomethyl)	0	4.98199e+06	0.001	0.01604	25.7	0.120312	2	1130.55	0.864201	55.6671	0
	High	NIGVDNPAAK	1	4	1	F8VQ14		0	2.90733e+07	0.003	0.03166	12.47	2.62169	2	998.527	0.556728	42.7031	0
	High	LGGSLADSYLDEGFLLDKK	1	4	1	F8VQ14		0	7.8162e+06	0.009	0.08399	13.6	3.73221	3	2041.05	-0.681903	109.517	1
H0Y4R1	Inosine-5'-monophosphate dehydrogenase 2 (Fragment) OS=Homo sapiens GN=IMPDH2 PE=3 SV=1 - [H0Y4R1_HUMAN]	167.054	24.26	3	11	11	12	1.01776e+08	470	51.0352	8.17725
	A17	Sequence	# PSMs	# Proteins	# Protein Groups	Protein Group Accessions	Modifications	ΔCn	Area	q-Value	PEP	IonScore	Exp Value	Charge	MH+ [Da]	ΔM [ppm]	RT [min]	# Missed Cleavages
	High	KYEQGFITDPVVLSPK	1	2	1	H0Y4R1		0	1.23453e+08	0	1.121e-05	60.17	7.41403e-05	3	1820.98	0.565372	88.0141	1
	High	GMGSLDAMDK	1	2	1	H0Y4R1		0	9.68763e+06	0	0.0001306	49.79	0.000176848	2	1024.44	0.738329	58.288	0
	High	HGFcGIPITDTGR	2	3	1	H0Y4R1	C4(Carbamidomethyl)	0	2.89101e+07	0	0.0007549	30.43	0.0480491	2	1430.68	-1.59136	70.6894	0
	High	RTSSAQVEGGVHSLHSYEK	1	2	1	H0Y4R1		0	9.70645e+07	0	2.897e-05	24.57	0.257491	4	2072.02	1.95593	45.5689	1
	High	TSSAQVEGGVHSLHSYEK	1	2	1	H0Y4R1		0	70030382	0	3.448e-06	24.29	0.232186	4	1915.92	0.864913	50.9235	0
	High	DRVRDVFEAK	1	3	1	H0Y4R1		0	39350036	0.001	0.01646	33.09	0.040279	3	1234.65	0.175451	49.9627	2
	High	LPIVNEDDELVAIIAR	1	3	1	H0Y4R1		0	1.47681e+06	0.001	0.01347	22.4	0.311888	2	1779.98	-2.62641	123.812	0
	High	LVGIISSR	1	3	1	H0Y4R1		0	8.48102e+07	0.002	0.02166	39.04	0.00868803	2	844.525	-0.0583608	60.8919	0
	High	YFSEADKIK	1	2	1	H0Y4R1		0	1.68293e+07	0.002	0.01904	17.97	0.899278	3	1100.56	-0.278461	48.4879	1
	High	GKLPIVNEDDELVAIIAR	1	3	1	H0Y4R1		0	74998212	0.005	0.05079	17.8	0.658856	3	1965.1	1.28687	114.605	1
	High	NLIDAGVDALR	1	2	1	H0Y4R1		0	2.67103e+07	0.008	0.07124	19.44	0.654705	2	1156.63	1.89657	94.5265	0
O75400-2	Isoform 2 of Pre-mRNA-processing factor 40 homolog A OS=Homo sapiens GN=PRPF40A - [PR40A_HUMAN]	163.255	11.29	5	9	9	9	3.63734e+07	930	105.86	7.98682
	A17	Sequence	# PSMs	# Proteins	# Protein Groups	Protein Group Accessions	Modifications	ΔCn	Area	q-Value	PEP	IonScore	Exp Value	Charge	MH+ [Da]	ΔM [ppm]	RT [min]	# Missed Cleavages
	High	RVPSNASWEQAMK	1	4	1	O75400-2		0	7.83828e+06	0	0.000461	57.53	0.000108965	3	1503.73	-2.07833	61.4497	1
	High	TPAEQLLSK	1	5	1	O75400-2		0	2.37865e+07	0	9.325e-05	51.79	0.0005258	2	986.552	-0.234214	57.2254	0
	High	SNLHAMIK	1	3	1	O75400-2		0	1.02876e+07	0	0.003522	45.45	0.00158944	2	913.492	-0.492989	40.4799	0
	High	QAAPPIELDAVWEDIRER	1	3	1	O75400-2		0	35437136	0	0.0001783	35.05	0.027744	3	2108.08	1.34717	118.416	1
	High	LAFNSLLEK	1	3	1	O75400-2		0	3.52977e+07	0.001	0.01121	25.82	0.142298	2	1034.59	1.12093	91.1949	0
	High	FYVEDLK	1	3	1	O75400-2		0	4.33054e+06	0.002	0.03104	31.37	0.0252028	2	913.465	-1.92781	70.8775	0
	High	ELEDLEGYQNTIVAGSLITK	1	3	1	O75400-2		0	6.30045e+06	0.002	0.02112	13.82	3.64745	3	2193.13	-0.295222	109.903	0
	High	TLLEQLDDDQ	1	3	1	O75400-2		0	3.83853e+07	0.008	0.07311	25.8	0.09298	2	1189.56	0.457472	89.9173	0
	High	TYTWNTKEEAK	1	4	1	O75400-2		0	6.95712e+06	0.008	0.07867	11.12	3.66251	3	1370.66	0.366641	45.683	1
J3QL05	Serine/arginine-rich-splicing factor 2 (Fragment) OS=Homo sapiens GN=SRSF2 PE=4 SV=1 - [J3QL05_HUMAN]	162.633	27.69	6	6	6	6	1.84625e+08	130	15.1466	10.9604
	A17	Sequence	# PSMs	# Proteins	# Protein Groups	Protein Group Accessions	Modifications	ΔCn	Area	q-Value	PEP	IonScore	Exp Value	Charge	MH+ [Da]	ΔM [ppm]	RT [min]	# Missed Cleavages
	High	DAEDAMDAMDGAVLDGR	1	4	1	J3QL05		0	45571107	0	2.495e-09	106.94	2.16463e-10	2	1751.72	1.40382	98.4039	0
	High	DAEDAMDAMDGAVLDGRELR	1	4	1	J3QL05		0	1.23565e+07	0	0.001178	31.31	0.0134238	3	2149.95	-0.370239	102.211	1
	High	FHDKRDAEDAMDAMDGAVLDGRELR	1	4	1	J3QL05		0	4.76007e+07	0	9.63e-06	25.47	0.102307	4	2833.3	0.716834	87.806	3
	High	FHDKRDAEDAMDAMDGAVLDGR	1	4	1	J3QL05		0	1.42792e+08	0	0.002903	25.18	0.0584024	4	2435.07	0.435815	81.8522	2
	High	YGRVGDVYIPR	1	6	1	J3QL05		0	3.5904e+07	0.001	0.01163	19.06	0.907648	3	1294.69	1.14683	66.5217	1
	High	VGDVYIPR	1	6	1	J3QL05		0	363482483	0.004	0.03901	31.34	0.0638293	2	918.507	2.72424	61.9727	0
Q15717	ELAV-like protein 1 OS=Homo sapiens GN=ELAVL1 PE=1 SV=2 - [ELAV1_HUMAN]	162.258	33.13	13	10	10	11	2.03816e+07	326	36.0692	9.17334
	A17	Sequence	# PSMs	# Proteins	# Protein Groups	Protein Group Accessions	Modifications	ΔCn	Area	q-Value	PEP	IonScore	Exp Value	Charge	MH+ [Da]	ΔM [ppm]	RT [min]	# Missed Cleavages
	High	VLVDQTTGLSR	1	2	1	Q15717		0	28507264	0	1.537e-05	73.12	4.32438e-06	2	1188.66	-0.273179	57.1847	0
	High	SLFSSIGEVESAK	1	2	1	Q15717		0	1.17016e+07	0	0.0004912	49.1	0.000811362	2	1353.69	0.30271	95.2381	0
	High	ILQVSFK	1	2	1	Q15717		0	1.08766e+07	0	0.004097	46.85	0.000682608	2	834.508	-0.209693	72.6804	0
	High	RFGGPVHHQAQR	1	2	1	Q15717		0	5.09984e+06	0	1.032e-05	24.57	0.340936	4	1389.72	0.0150039	26.0549	1
	High	FGGPVHHQAQR	2	2	1	Q15717		0	8.68859e+06	0	0.0002045	22.06	0.495973	4	1233.63	2.13201	26.9	0
	High	SEAEEAITSFNGHKPPGSSEPITVK	1	2	1	Q15717		0	2.27258e+06	0	0.001536	15.16	2.44746	3	2612.28	0.0928459	76.5824	0
	High	DVEDMFSR	1	2	1	Q15717		0	8.28335e+06	0.001	0.01389	33.32	0.00586638	2	998.425	-0.101244	76.1883	0
	High	AINTLNGLR	1	13	1	Q15717		0	2.09361e+07	0.004	0.0485	27.69	0.113279	2	971.564	0.355027	60.9266	0
	High	NVALLSQLYHSPARR	1	2	1	Q15717		0	0	0.005	0.05064	11.83	3.33978	3	1724.96	1.88589	80.6346	1
	High	FAANPNQNK	1	2	1	Q15717		0	3.03556e+06	0.007	0.06513	21.18	0.416095	2	1003.5	-0.140846	30.1765	0
Q8N554	Zinc finger protein 276 OS=Homo sapiens GN=ZNF276 PE=1 SV=4 - [ZN276_HUMAN]	161.285	18.57	6	8	8	8	2.39468e+07	614	67.1761	8.51416
	A17	Sequence	# PSMs	# Proteins	# Protein Groups	Protein Group Accessions	Modifications	ΔCn	Area	q-Value	PEP	IonScore	Exp Value	Charge	MH+ [Da]	ΔM [ppm]	RT [min]	# Missed Cleavages
	High	RAWGPVGScGDAGEDGADEAGAGR	1	2	1	Q8N554	C9(Carbamidomethyl)	0	3.99662e+07	0	2.078e-05	72.35	6.72329e-07	3	2317.99	0.547478	58.8205	1
	High	NYIcDEcGQTFK	1	4	1	Q8N554	C4(Carbamidomethyl); C7(Carbamidomethyl)	0	9.85178e+06	0	2.752e-05	50.44	3.25314e-05	2	1534.63	-2.36335	62.821	0
	High	TRGRPSLSGGPR	1	2	1	Q8N554		0	4.62835e+06	0	0.001339	31.31	0.0372761	3	1240.69	0.264943	29.7324	1
	High	LLGVAVRQDPTLSPFVcK	1	5	1	Q8N554	C17(Carbamidomethyl)	0	1.25796e+07	0	0.0001481	25.29	0.186503	3	2000.1	-0.100881	96.4166	1
	High	APGASMERPSAEER	1	5	1	Q8N554		0	1.90381e+07	0	0.00109	17.57	0.635194	3	1487.69	0.607492	37.1063	0
	High	HKAETELDFAcDQcGR	1	3	1	Q8N554	C11(Carbamidomethyl); C14(Carbamidomethyl)	0	1.28361e+07	0.001	0.006386	29.62	0.0115693	3	1936.82	-2.16273	54.8482	1
	High	GRPSLSGGPRVDGATAR	1	2	1	Q8N554		0	4.37285e+06	0.001	0.01568	25.06	0.239531	4	1653.86	-10.3883	43.0801	1
	High	GTGTPVGAETK	1	4	1	Q8N554		0	1436121	0.008	0.07002	19.02	0.956773	2	1017.52	0.774352	29.7439	0
P13727	Bone marrow proteoglycan OS=Homo sapiens GN=PRG2 PE=1 SV=2 - [PRG2_HUMAN]	156.73	22.52	2	5	5	7	8.92051e+07	222	25.1893	6.75635
	A17	Sequence	# PSMs	# Proteins	# Protein Groups	Protein Group Accessions	Modifications	ΔCn	Area	q-Value	PEP	IonScore	Exp Value	Charge	MH+ [Da]	ΔM [ppm]	RT [min]	# Missed Cleavages
	High	IQcSVSALNQGQVWIGGR	2	2	1	P13727	C3(Carbamidomethyl)	0	7.03179e+06	0	1.012e-07	80.87	7.11246e-07	2	1973	-1.42324	91.4409	0
	High	SLQTFSQAWFTcR	1	1	1	P13727	C12(Carbamidomethyl)	0	3.8258e+07	0	0.0001801	48.08	0.000806768	2	1631.78	7.43795	109.73	0
	High	GGHcVALcTR	2	2	1	P13727	C4(Carbamidomethyl); C8(Carbamidomethyl)	0	8.28851e+07	0.001	0.007044	30.12	0.0219841	2	1130.52	0.473906	34.7605	0
	High	SLQTFSQAWFTcRR	1	1	1	P13727	C12(Carbamidomethyl)	0	81417716	0.003	0.03555	17.32	1.24001	3	1787.87	0.508094	99.3356	1
	High	FQWVDGSR	1	2	1	P13727		0	1.03313e+08	0.005	0.05556	26.74	0.0964913	2	994.474	0.262986	67.9879	0
P48634	Protein PRRC2A OS=Homo sapiens GN=PRRC2A PE=1 SV=3 - [PRC2A_HUMAN]	156.48	8.3	17	11	12	12	2.16545e+07	2157	228.724	9.45166
	A17	Sequence	# PSMs	# Proteins	# Protein Groups	Protein Group Accessions	Modifications	ΔCn	Area	q-Value	PEP	IonScore	Exp Value	Charge	MH+ [Da]	ΔM [ppm]	RT [min]	# Missed Cleavages
	High	QSSSEISLAVER	1	14	1	P48634		0	0	0	0.0001015	51.36	0.000590395	2	1305.66	-3.04156	64.6142	0
	High	SLEIQKPAVAPR	1	14	1	P48634		0	15879469	0	3.63e-06	42.72	0.00182019	3	1308.76	0.661385	55.4772	0
	High	LAWVGDVFTATPAEPRPLTSPLR	1	15	1	P48634		0	1.07977e+07	0	8.654e-05	26.98	0.121371	3	2494.35	1.11347	116.182	0
	High	AVGTPGGGGGGAVPGISAMSR	1	14	1	P48634		0	9.31267e+06	0	0.0007504	26.71	0.159445	2	1755.88	-0.409378	73.5654	0
	High	ERESAEQSSGPGPSLRPQNSTTWR	1	14	1	P48634		0	0	0	0.0006556	22.7	0.326247	4	2657.27	0.236024	56.9385	1
	High	EGTLTQVPLAPPPPGAPPSPAPAR	1	4	1	P48634		0	0	0	0.005336	15.79	1.57653	3	2318.26	3.03639	84.8234	0
	High	RPPAAPENTPLVPSGVK	1	14	1	P48634		0	4.6243e+06	0	0.001572	11.52	4.25635	3	1729.96	2.60363	62.1985	0
	High	EAPPPVLLTPK	1	14	1	P48634		0	3.82862e+07	0.001	0.009601	34.7	0.0128761	2	1161.69	-1.31223	71.7339	0
	High	ESAEQSSGPGPSLRPQNSTTWR	1	14	1	P48634		0	2.01516e+06	0.001	0.006485	25.11	0.173892	3	2372.12	-1.28125	61.9872	0
	High	HGLQSLGK	1	23	3	P48634;Q9Y520-3;Q5JSZ5-5		0	5.12257e+06	0.002	0.0291	39.68	0.00349851	2	839.474	0.75681	32.9344	0
	High	DGGGRGPDELEGPDSK	1	14	1	P48634		0	8.4909e+06	0.003	0.03345	16.53	0.492463	3	1585.71	0.183746	41.0483	1
	High	SEGSEYEEIPK	1	4	1	P48634		0	4.45179e+06	0.004	0.04792	13.72	1.0573	2	1267.57	-1.1604	55.5434	0
Q13442	28 kDa heat- and acid-stable phosphoprotein OS=Homo sapiens GN=PDAP1 PE=1 SV=1 - [HAP28_HUMAN]	156.1	13.26	1	2	2	3	1.10589e+07	181	20.6176	8.86572
	A17	Sequence	# PSMs	# Proteins	# Protein Groups	Protein Group Accessions	Modifications	ΔCn	Area	q-Value	PEP	IonScore	Exp Value	Charge	MH+ [Da]	ΔM [ppm]	RT [min]	# Missed Cleavages
	High	KVTQLDLDGPK	2	1	1	Q13442		0	1.80622e+07	0	2.528e-06	87.66	1.09522e-07	2	1213.68	-0.388114	53.0504	1
	High	GVEGLIDIENPNR	1	1	1	Q13442		0	4.05556e+06	0	0.0004486	40.03	0.00718023	2	1425.73	-1.53227	87.9086	0
P05109	Protein S100-A8 OS=Homo sapiens GN=S100A8 PE=1 SV=1 - [S10A8_HUMAN]	155.485	54.84	1	6	6	8	1.06738e+08	93	10.8276	7.03467
	A17	Sequence	# PSMs	# Proteins	# Protein Groups	Protein Group Accessions	Modifications	ΔCn	Area	q-Value	PEP	IonScore	Exp Value	Charge	MH+ [Da]	ΔM [ppm]	RT [min]	# Missed Cleavages
	High	ALNSIIDVYHK	1	1	1	P05109		0	4.55983e+07	0	1.409e-05	56.96	0.000158782	2	1272.69	0.229896	78.0066	0
	High	KGADVWFK	1	1	1	P05109		0	5.89198e+06	0	0.0004644	55.8	0.000175176	2	950.509	-0.357138	61.1599	1
	High	KLLETEcPQYIR	2	1	1	P05109	C7(Carbamidomethyl)	0	1.71212e+08	0	0.0007335	37.79	0.0142887	2	1549.81	2.37816	65.0686	1
	High	KLLETEcPQYIRK	1	1	1	P05109	C7(Carbamidomethyl)	0	47528573	0	0.0009891	26.42	0.185164	3	1677.9	-1.2667	54.6761	2
	High	GNFHAVYRDDLK	2	1	1	P05109		0	1.01473e+08	0	9.6e-05	20.37	0.712167	3	1434.71	0.153239	50.6812	1
	High	mLTELEK	1	1	1	P05109	M1(Oxidation)	0	0	0.008	0.07876	32.01	0.0365428	2	879.45	0.369805	43.2676	0
P14618	Pyruvate kinase isozymes M1/M2 OS=Homo sapiens GN=PKM PE=1 SV=4 - [KPYM_HUMAN]	154.7	25.05	14	10	10	10	3.4226e+07	531	57.9	7.84033
	A17	Sequence	# PSMs	# Proteins	# Protein Groups	Protein Group Accessions	Modifications	ΔCn	Area	q-Value	PEP	IonScore	Exp Value	Charge	MH+ [Da]	ΔM [ppm]	RT [min]	# Missed Cleavages
	High	NTGIIcTIGPASR	1	9	1	P14618	C6(Carbamidomethyl)	0	24084800	0	1.369e-05	67.26	1.71206e-05	2	1359.7	-1.50536	69.9193	0
	High	VNFAMNVGK	1	4	1	P14618		0	0	0	0.0007206	36.93	0.0126629	2	979.503	0.453564	66.5302	0
	High	EAEAAIYHLQLFEELRR	1	3	1	P14618		0	8.1905e+06	0	0.0001185	33.03	0.0408393	3	2088.09	1.21001	105.831	1
	High	LNFSHGTHEYHAETIK	1	8	1	P14618		0	4.90451e+07	0	3.745e-05	14.26	2.25359	4	1883.9	-0.0362074	49.6825	0
	High	APIIAVTR	1	6	1	P14618		0	2.95482e+07	0.001	0.01477	41.3	0.00114903	2	840.529	-1.53959	55.9054	0
	High	LDIDSPPITAR	1	11	1	P14618		0	2.15906e+07	0.001	0.007239	21.3	0.446269	2	1197.65	0.769615	73.1483	0
	High	TATESFASDPILYRPVAVALDTK	1	8	1	P14618		0	2.00202e+07	0.002	0.03081	18.37	1.11197	3	2465.3	1.97665	111.309	0
	High	cDENILWLDYK	1	8	1	P14618	C1(Carbamidomethyl)	0	3.53417e+06	0.003	0.03259	23.4	0.180321	2	1468.68	2.8509	104.453	0
	High	GDYPLEAVR	1	7	1	P14618		0	6.56451e+06	0.005	0.05321	20.87	0.574562	2	1019.52	0.0513321	65.8397	0
	High	RFDEILEASDGIMVAR	1	7	1	P14618		0	1.86056e+07	0.009	0.08012	18.38	1.17331	3	1821.92	-0.331864	101.621	1
Q9Y265	RuvB-like 1 OS=Homo sapiens GN=RUVBL1 PE=1 SV=1 - [RUVB1_HUMAN]	153.597	29.82	3	10	10	10	4.25952e+07	456	50.1963	6.41748
	A17	Sequence	# PSMs	# Proteins	# Protein Groups	Protein Group Accessions	Modifications	ΔCn	Area	q-Value	PEP	IonScore	Exp Value	Charge	MH+ [Da]	ΔM [ppm]	RT [min]	# Missed Cleavages
	High	GLGLDESGLAK	1	2	1	Q9Y265		0	6.27112e+07	0	0.0003579	61.1	6.94741e-05	2	1059.57	0.605798	68.0303	0
	High	QAASGLVGQENAR	1	2	1	Q9Y265		0	14253396	0	0.0001078	54.03	0.000270233	2	1300.66	1.10831	41.5116	0
	High	AVLLAGPPGTGK	1	3	1	Q9Y265		0	3.55079e+07	0	0.006116	38.69	0.00361003	2	1080.64	-0.18738	62.8458	0
	High	TISHVIIGLK	1	3	1	Q9Y265		0	0	0	0.0004555	34.81	0.00274207	3	1080.68	0.719529	68.2886	0
	High	TALALAIAQELGSK	1	3	1	Q9Y265		0	3.54598e+06	0	0.002934	34.8	0.0196195	2	1385.8	-2.52345	115.38	0
	High	YSVQLLTPANLLAK	1	1	1	Q9Y265		0	16195587	0.002	0.01901	19.9	0.443598	2	1530.89	-0.382763	113.44	0
	High	AQTEGINISEEALNHLGEIGTK	1	1	1	Q9Y265		0	2.95666e+07	0.002	0.0301	15.39	2.36313	3	2324.17	-2.23415	103.832	0
	High	EAcGVIVELIK	1	2	1	Q9Y265	C3(Carbamidomethyl)	0	8.07173e+06	0.003	0.03374	22.63	0.524473	2	1230.68	-0.883095	98.1094	0
	High	KTEVLMENFR	1	3	1	Q9Y265		0	3.40404e+06	0.004	0.04405	18.55	0.941152	3	1266.65	0.0287505	66.4536	1
	High	ERVEAGDVIYIEANSGAVK	1	3	1	Q9Y265		0	844544	0.004	0.04108	17.26	1.65098	3	2020.03	-3.06172	81.0423	1
Q9BUF5	Tubulin beta-6 chain OS=Homo sapiens GN=TUBB6 PE=1 SV=1 - [TBB6_HUMAN]	152.53	12.78	20	2	5	5	3.60625e+07	446	49.825	4.88135
	A17	Sequence	# PSMs	# Proteins	# Protein Groups	Protein Group Accessions	Modifications	ΔCn	Area	q-Value	PEP	IonScore	Exp Value	Charge	MH+ [Da]	ΔM [ppm]	RT [min]	# Missed Cleavages
	High	LAVNmVPFPR	1	25	3	F8VW92;P68371;Q9BUF5	M5(Oxidation)	0	1.43948e+07	0	0.001306	52.25	0.000592684	2	1159.63	-0.400578	82.6654	0
	High	INVYYNESSSQK	1	9	1	Q9BUF5		0	1.23495e+07	0	0.0001085	50.77	0.000342549	2	1431.67	-0.494033	53.0953	0
	High	LHFFmPGFAPLTSR	1	20	3	F8VW92;P68371;Q9BUF5	M5(Oxidation)	0	4.61835e+07	0	1.133e-05	49.29	0.000980946	3	1636.83	-0.252942	102.189	0
	High	EVDEQMLAIQSK	1	4	1	Q9BUF5		0	3.78472e+06	0	0.005482	34.28	0.0281431	2	1390.69	2.15754	70.1156	0
	High	NMMAAcDPR	1	21	3	F8VW92;P68371;Q9BUF5	C6(Carbamidomethyl)	0	4.76091e+07	0.001	0.00647	29.14	0.00609495	2	1065.43	0.0305353	43.5189	0
H3BRV0	Eukaryotic translation initiation factor 3 subunit C OS=Homo sapiens GN=EIF3C PE=4 SV=1 - [H3BRV0_HUMAN]	151.553	10.52	4	9	9	9	2.41002e+07	903	104.036	5.63037
	A17	Sequence	# PSMs	# Proteins	# Protein Groups	Protein Group Accessions	Modifications	ΔCn	Area	q-Value	PEP	IonScore	Exp Value	Charge	MH+ [Da]	ΔM [ppm]	RT [min]	# Missed Cleavages
	High	TEPTAQQNLALQLAEK	1	3	1	H3BRV0		0	8.40719e+06	0	1.946e-07	88.82	1.06223e-07	2	1754.92	-1.94136	82.3101	0
	High	GTEITHAVVIK	1	3	1	H3BRV0		0	1.84365e+06	0	0.0003152	50.81	0.000309119	2	1167.67	0.952924	52.7782	0
	High	YNRDFESHITSYK	1	3	1	H3BRV0		0	0	0	0.000465	17.28	0.715536	3	1659.78	0.64137	56.9618	1
	High	FEELTNLIR	1	4	1	H3BRV0		0	2.23737e+06	0.001	0.009191	33.34	0.0350598	2	1134.62	1.72381	95.7934	0
	High	DAHNALLDIQSSGR	1	3	1	H3BRV0		0	14420273	0.001	0.006416	23.46	0.28965	3	1496.75	0.742105	68.6674	0
	High	QFHHQLR	1	3	1	H3BRV0		0	2.68513e+06	0.001	0.006968	17.92	1.01059	3	965.507	0.549289	26.9282	0
	High	LGSLVENNER	1	3	1	H3BRV0		0	9.45573e+06	0.002	0.03057	22.78	0.346126	2	1130.58	1.8748	47.1056	0
	High	LGSLVENNERVFDHK	1	3	1	H3BRV0		0	2.21223e+07	0.002	0.01761	10.83	6.10029	4	1756.89	-1.75154	65.2057	1
	High	SIVDKEGVPR	1	4	1	H3BRV0		0	3.57581e+07	0.008	0.07194	10.64	5.41088	3	1099.61	0.0824162	43.0946	1
Q14683	Structural maintenance of chromosomes protein 1A OS=Homo sapiens GN=SMC1A PE=1 SV=2 - [SMC1A_HUMAN]	150.424	14.52	3	15	15	15	2.06957e+07	1233	143.144	7.63525
	A17	Sequence	# PSMs	# Proteins	# Protein Groups	Protein Group Accessions	Modifications	ΔCn	Area	q-Value	PEP	IonScore	Exp Value	Charge	MH+ [Da]	ΔM [ppm]	RT [min]	# Missed Cleavages
	High	RAATLAQELEK	1	2	1	Q14683		0	1.68729e+07	0	0.003928	43.62	0.003752	2	1229.69	0.472563	55.2373	1
	High	LIEIENFK	1	2	1	Q14683		0	1.25156e+07	0	0.004322	41.94	0.00449414	2	1005.56	-0.182355	82.342	0
	High	IIDETMAQLQDLK	1	1	1	Q14683		0	1.55552e+07	0	0.0007388	39.95	0.00825449	2	1517.79	-0.83051	91.8065	0
	High	AQVQLQLFK	1	2	1	Q14683		0	9.87115e+06	0	0.005674	39.31	0.00679873	2	1074.63	-1.1252	87.3916	0
	High	HLALNLQEK	1	1	1	Q14683		0	1.32335e+07	0	0.001333	31.42	0.0321614	2	1065.61	0.676854	55.2258	0
	High	EQRGEPETFLPLDYLEVKPTDEK	1	2	1	Q14683		0	1.42634e+07	0	1.401e-05	29.51	0.0874281	4	2733.36	-1.04699	109.473	1
	High	RIEKLEEYITTSK	1	2	1	Q14683		0	1.57073e+07	0	0.003512	28.96	0.0792838	3	1609.88	0.979826	67.5439	2
	High	LYHNEVEIEK	1	2	1	Q14683		0	2.46979e+07	0	0.002606	22.97	0.34216	3	1273.64	-0.210686	47.8485	0
	High	TALFEEISR	1	2	1	Q14683		0	2.05162e+07	0.001	0.01018	22.74	0.333632	2	1065.56	-0.00805594	81.6716	0
	High	ADQDRLDLEER	1	2	1	Q14683		0	3312255	0.001	0.0136	22.49	0.222919	3	1359.65	-2.06811	50.2479	1
	High	DLTLEENQVK	1	1	1	Q14683		0	2.39771e+06	0.001	0.01215	22.03	0.482179	2	1188.61	0.969791	60.9367	0
	High	ELNQVMEQLGDAR	1	2	1	Q14683		0	1830491	0.002	0.02707	16.96	1.03606	2	1502.73	1.78907	87.52	0
	High	ALQYAcGNALVcDNVEDARR	1	2	1	Q14683	C6(Carbamidomethyl); C12(Carbamidomethyl)	0	3.22105e+06	0.002	0.02076	14.44	1.64226	3	2295.06	1.67618	75.0946	1
	High	SKLESELANFGPR	1	1	1	Q14683		0	1.73168e+06	0.005	0.05386	17.91	1.31712	2	1447.75	-1.57811	82.5381	1
	High	LVIDVIR	1	2	1	Q14683		0	5.64011e+06	0.009	0.08355	24.73	0.110376	2	827.534	-0.591967	81.6146	0
P78527	DNA-dependent protein kinase catalytic subunit OS=Homo sapiens GN=PRKDC PE=1 SV=3 - [PRKDC_HUMAN]	147.226	3.39	3	12	12	12	1.31502e+07	4128	468.788	7.12256
	A17	Sequence	# PSMs	# Proteins	# Protein Groups	Protein Group Accessions	Modifications	ΔCn	Area	q-Value	PEP	IonScore	Exp Value	Charge	MH+ [Da]	ΔM [ppm]	RT [min]	# Missed Cleavages
	High	QITQSALLAEAR	1	3	1	P78527		0	1.37935e+07	0	5.275e-06	60.17	7.62078e-05	2	1300.72	1.10321	72.6107	0
	High	NELEIPGQYDGR	1	3	1	P78527		0	1.33039e+06	0	0.001802	28.28	0.0702105	2	1390.66	0.296657	72.5437	0
	High	ATQQQHDFTLTQTADGR	1	3	1	P78527		0	0	0	0.004388	19.22	0.604952	3	1917.91	0.695491	54.4356	0
	High	LAGANPAVITcDELLLGHEK	1	3	1	P78527	C11(Carbamidomethyl)	0	1.05098e+07	0	0.0016	11.49	6.60262	3	2121.1	0.46559	97.3474	0
	High	DLLLNTMSQEEK	1	1	1	P78527		0	0	0.001	0.008866	21.06	0.535866	2	1420.7	0.263989	85.5294	0
	High	VIAGLYQR	1	3	1	P78527		0	5.69307e+06	0.002	0.02539	32.42	0.0315038	2	919.535	-0.67898	57.1468	0
	High	APGLGAFR	1	3	1	P78527		0	5.65049e+06	0.002	0.03101	31.83	0.0827399	2	788.441	-0.475238	62.6798	0
	High	GIFTSEIGTK	1	3	1	P78527		0	1.51472e+07	0.002	0.01822	26.3	0.136434	2	1052.56	-0.345873	73.0329	0
	High	SIGEYDVLR	1	3	1	P78527		0	7.29203e+06	0.003	0.03736	28.08	0.0981814	2	1051.55	3.97206	74.3132	0
	High	LGLPGDEVDNK	1	3	1	P78527		0	7.27753e+06	0.005	0.05091	23.35	0.272574	2	1156.59	1.48535	61.8617	0
	High	MKQDAQVVLYR	1	3	1	P78527		0	4813804	0.008	0.07089	18.08	1.3498	3	1350.72	-0.910047	55.2095	1
	High	TYSVVPMTSR	1	1	1	P78527		0	2.86365e+06	0.008	0.07191	14.8	1.81625	2	1140.57	0.0119611	63.4008	0
Q13547	Histone deacetylase 1 OS=Homo sapiens GN=HDAC1 PE=1 SV=1 - [HDAC1_HUMAN]	145.325	20.12	12	4	8	9	1.02386e+08	482	55.0677	5.47803
	A17	Sequence	# PSMs	# Proteins	# Protein Groups	Protein Group Accessions	Modifications	ΔCn	Area	q-Value	PEP	IonScore	Exp Value	Charge	MH+ [Da]	ΔM [ppm]	RT [min]	# Missed Cleavages
	High	SIRPDNMSEYSK	1	13	2	B3KRS5;Q13547		0	1.18922e+07	0	0.0001363	52.51	0.000223858	2	1426.66	0.0661029	47.0172	0
	High	mTHNLLLNYGLYR	1	14	2	B3KRS5;Q13547	M1(Oxidation)	0	1.05754e+07	0	0.0003451	44.27	0.00286943	3	1623.83	0.598075	90.1933	0
	High	MTHNLLLNYGLYR	1	14	2	B3KRS5;Q13547		0	8.20445e+07	0	0.002389	30.4	0.0739185	3	1607.84	-0.584636	93.7199	0
	High	DGIDDESYEAIFKPVMSK	1	2	1	Q13547		0	2.37473e+06	0	0.001294	30	0.04085	3	2043.96	-1.2886	106.025	0
	High	LHISPSNMTNQNTNEYLEK	1	2	1	Q13547		0	1.18608e+08	0	0.002882	27.21	0.0904913	3	2233.05	-0.677594	72.6577	0
	High	YGEYFPGTGDLRDIGAGK	1	6	2	B3KRS5;Q13547		0	7.67746e+07	0	0.0002348	22.79	0.338755	3	1915.92	2.00746	89.5499	1
	High	YGEYFPGTGDLR	1	6	2	B3KRS5;Q13547		0	106504913	0.001	0.006437	33.08	0.0154008	2	1374.63	-1.87024	82.3924	0
	High	YHSDDYIK	1	2	1	Q13547		0	1.84709e+07	0.004	0.04455	30.19	0.0244084	3	1040.47	-0.297529	37.6049	0
	High	ISIcSSDKR	1	2	1	Q13547	C4(Carbamidomethyl)	0	3.86672e+06	0.004	0.04489	26.61	0.128126	2	1065.54	-0.412357	34.0149	1
B4DTG6	Protein LSM14 homolog A OS=Homo sapiens GN=LSM14A PE=2 SV=1 - [B4DTG6_HUMAN]	144.409	16.11	13	7	8	9	3.95336e+07	422	46.3831	9.53955
	A17	Sequence	# PSMs	# Proteins	# Protein Groups	Protein Group Accessions	Modifications	ΔCn	Area	q-Value	PEP	IonScore	Exp Value	Charge	MH+ [Da]	ΔM [ppm]	RT [min]	# Missed Cleavages
	High	DFDFESANAQFNK	1	5	1	B4DTG6		0	40336932	0	0.0001828	37.47	0.00274858	2	1532.67	0.111944	86.3282	0
	High	EFADFEYR	1	4	1	B4DTG6		0	2.91221e+07	0	0.002641	36.15	0.0029362	2	1076.47	0.0372401	77.5128	0
	High	SFFDNIScDDNR	1	5	1	B4DTG6	C8(Carbamidomethyl)	0	1.57374e+07	0	0.003425	35.87	0.00115175	2	1489.6	-1.83738	81.7092	0
	High	EFADFEYRK	1	4	1	B4DTG6		0	1.10893e+07	0	0.001793	20.81	0.27551	3	1204.56	-0.940029	64.3203	1
	High	DGPMKFEK	2	5	1	B4DTG6		0	2.38602e+07	0.001	0.01619	50.21	0.000441145	2	951.459	-2.04697	42.466	1
	High	SSPQLDPLRK	1	3	1	B4DTG6		0	7.18902e+06	0.001	0.009584	36.77	0.00960375	2	1140.64	0.902909	50.7146	1
	High	VSRPENEQLR	1	5	1	B4DTG6		0	4.62583e+07	0.001	0.006643	11.35	3.92794	3	1227.64	-1.74351	32.5035	0
	High	ISLISK	1	14	2	B4DTG6;Q9BX40		0	3.20055e+07	0.008	0.07887	37.13	0.0104567	2	660.431	2.74588	52.049	0
Q12906-5	Isoform 5 of Interleukin enhancer-binding factor 3 OS=Homo sapiens GN=ILF3 - [ILF3_HUMAN]	144.172	14.93	15	8	8	9	2.88473e+07	690	74.5603	8.23584
	A17	Sequence	# PSMs	# Proteins	# Protein Groups	Protein Group Accessions	Modifications	ΔCn	Area	q-Value	PEP	IonScore	Exp Value	Charge	MH+ [Da]	ΔM [ppm]	RT [min]	# Missed Cleavages
	High	AYAALAALEK	1	7	1	Q12906-5		0	4.04834e+07	0	0.0005872	52.55	0.000366341	2	1020.57	0.742182	79.6407	0
	High	EATDAIGHLDR	1	7	1	Q12906-5		0	1.7694e+07	0	3.033e-06	48.98	0.000610235	3	1197.59	0.542914	49.2796	0
	High	HSSVYPTQEELEAVQNMVSHTER	1	13	1	Q12906-5		0	6.57421e+06	0	0.0009374	31.79	0.0252636	3	2671.24	-2.11257	105.332	0
	High	QQREDITQSAQHALR	2	7	1	Q12906-5		0	2.83646e+07	0	0.002366	24.01	0.331854	3	1780.9	-1.51354	49.2306	1
	High	NPVMELNEK	1	9	1	Q12906-5		0	1.6722e+06	0.001	0.01509	29.21	0.062254	2	1073.53	1.66587	55.0846	0
	High	VLQDMGLPTGAEGR	1	7	1	Q12906-5		0	8.32208e+06	0.001	0.0131	27.71	0.127499	2	1443.73	3.79827	74.8491	0
	High	RFVMEVEVDGQK	1	9	1	Q12906-5		0	4.29508e+06	0.002	0.0237	23.21	0.348119	3	1436.72	0.870003	70.1821	1
	High	LAAFGQLHK	1	7	1	Q12906-5		0	9660105	0.003	0.03278	26.83	0.0863164	2	984.562	-0.705987	55.7158	0
P35579	Myosin-9 OS=Homo sapiens GN=MYH9 PE=1 SV=4 - [MYH9_HUMAN]	143.454	6.63	5	9	9	9	1.55783e+07	1960	226.392	5.60498
	A17	Sequence	# PSMs	# Proteins	# Protein Groups	Protein Group Accessions	Modifications	ΔCn	Area	q-Value	PEP	IonScore	Exp Value	Charge	MH+ [Da]	ΔM [ppm]	RT [min]	# Missed Cleavages
	High	HSQAVEELAEQLEQTK	1	2	1	P35579		0	1.39545e+07	0	9.387e-06	61.34	5.72186e-05	3	1839.91	0.29206	90.3933	0
	High	IAEFTTNLTEEEEK	1	1	1	P35579		0	9.5475e+06	0	6.049e-07	58.24	7.33346e-05	2	1653.79	0.80389	76.8475	0
	High	LVWVPSDK	1	4	1	P35579		0	5.39927e+06	0	0.0007038	47.51	0.00116564	2	943.525	0.297515	71.6186	0
	High	NSFREQLEEEEEAK	1	1	1	P35579		0	14511152	0	0.00439	11.48	2.47502	3	1737.79	-0.552503	65.2629	1
	High	IAQLEEQLDNETK	1	3	1	P35579		0	1.82693e+07	0.001	0.01056	20.41	0.603727	2	1530.77	2.0163	69.6759	0
	High	THEAQIQEMR	1	1	1	P35579		0	6.32512e+06	0.002	0.02591	16.79	0.85021	3	1242.59	0.566436	37.7165	0
	High	DFSALESQLQDTQELLQEENRQK	1	2	1	P35579		0	1.29698e+07	0.002	0.02331	15.11	2.11198	3	2749.33	1.41663	120.394	1
	High	DLEGLSQRHEEK	1	1	1	P35579		0	1.0615e+07	0.005	0.04886	13.18	2.53643	3	1440.71	0.160105	40.0316	1
	High	RQAQQERDELADEIANSSGK	1	3	1	P35579		0	1.30525e+07	0.009	0.07958	18.34	1.04054	4	2245.08	1.74603	60.5253	2
P49736	DNA replication licensing factor MCM2 OS=Homo sapiens GN=MCM2 PE=1 SV=4 - [MCM2_HUMAN]	143.094	10.07	2	8	8	8	2.58454e+07	904	101.832	5.51611
	A17	Sequence	# PSMs	# Proteins	# Protein Groups	Protein Group Accessions	Modifications	ΔCn	Area	q-Value	PEP	IonScore	Exp Value	Charge	MH+ [Da]	ΔM [ppm]	RT [min]	# Missed Cleavages
	High	VAVGELTDEDVK	1	2	1	P49736		0	4.60825e+07	0	0.0003463	52.33	0.000432745	2	1274.64	-3.64136	64.8315	0
	High	ESMATGSIPITVR	1	2	1	P49736		0	5267218	0	0.003997	43.17	0.00421945	2	1361.71	1.9699	77.2135	0
	High	IFASIAPSIYGHEDIKR	1	1	1	P49736		0	1.3152e+07	0	4.503e-08	36.62	0.0186521	4	1917.02	0.773839	81.1304	1
	High	FVVGSHVR	1	2	1	P49736		0	1.83017e+07	0	0.001396	19.36	0.710331	3	900.506	1.13862	40.9474	0
	High	QLHLNQLIR	1	2	1	P49736		0	3.25354e+06	0.002	0.02326	31.14	0.0276118	3	1134.67	0.0156044	74.861	0
	High	KYIIYAK	1	2	1	P49736		0	3.50956e+06	0.003	0.03528	44.22	0.00117506	2	898.54	-0.0922831	45.4811	1
	High	TSIHEAMEQQSISISK	1	2	1	P49736		0	4.56708e+06	0.003	0.03808	11.45	5.02375	3	1788.88	-0.0556275	66.5113	0
	High	EWVSMAGPR	1	2	1	P49736		0	1.80362e+06	0.006	0.05653	22.54	0.239311	2	1032.49	0.256178	68.5193	0
J3QKS7	SWI/SNF-related matrix-associated actin-dependent regulator of chromatin subfamily E member 1 (Fragment) OS=Homo sapiens GN=SMARCE1 PE=4 SV=1 - [J3QKS7_HUMAN]	143.063	17.71	12	6	6	7	2.95309e+07	288	33.4127	6.82959
	A17	Sequence	# PSMs	# Proteins	# Protein Groups	Protein Group Accessions	Modifications	ΔCn	Area	q-Value	PEP	IonScore	Exp Value	Charge	MH+ [Da]	ΔM [ppm]	RT [min]	# Missed Cleavages
	High	FLESTDSFNNELK	1	10	1	J3QKS7		0	1.60524e+07	0	1.396e-06	68.07	6.46435e-06	2	1543.72	-3.2127	81.8899	0
	High	IAAEIAQAEEQAR	1	10	1	J3QKS7		0	3.61676e+07	0	1.659e-05	50.39	0.000505962	2	1399.71	-2.41499	63.7324	0
	High	SRAEAALEEESRQR	2	10	1	J3QKS7		0	3.41722e+07	0	0.0002599	44.29	0.00297727	4	1631.81	-1.54533	43.3339	2
	High	IAAEIAQAEEQARK	1	10	1	J3QKS7		0	1.82529e+07	0	2.601e-05	34.4	0.025125	3	1527.81	1.41454	60.4459	1
	High	QVQSLMVHQR	1	10	1	J3QKS7		0	7.8557e+06	0	0.001166	18.34	0.911571	3	1225.65	0.785371	43.8436	0
	High	SRAEAALEEESR	1	10	1	J3QKS7		0	1.72188e+07	0.002	0.0238	21.74	0.388533	3	1347.65	-0.456081	40.448	1
B0YJC4	Vimentin OS=Homo sapiens GN=VIM PE=3 SV=1 - [B0YJC4_HUMAN]	142.37	33.87	19	11	12	12	8.92076e+07	431	49.6231	5.24951
	A17	Sequence	# PSMs	# Proteins	# Protein Groups	Protein Group Accessions	Modifications	ΔCn	Area	q-Value	PEP	IonScore	Exp Value	Charge	MH+ [Da]	ΔM [ppm]	RT [min]	# Missed Cleavages
	High	EEAENTLQSFR	1	4	1	B0YJC4		0	0	0	0.001517	40.35	0.00423922	2	1323.62	5.0799	65.0191	0
	High	LLQDSVDFSLADAINTEFK	1	3	1	B0YJC4		0	1.13004e+06	0	0.000247	38.15	0.0127004	2	2126.07	2.15445	129.57	0
	High	SLYASSPGGVYATR	1	2	1	B0YJC4		0	4.49495e+07	0	0.0004358	32.56	0.0313364	2	1428.71	0.874209	64.0428	0
	High	TNEKVELQELNDR	1	4	1	B0YJC4		0	5.81859e+06	0	0.004788	31.88	0.0495232	3	1587.8	-0.207884	58.0604	1
	High	NLQEAEEWYK	1	8	1	B0YJC4		0	3.26107e+07	0	0.004869	26.72	0.0868281	2	1309.61	-0.238912	77.1333	0
	High	FADLSEAANRNNDALR	1	5	1	B0YJC4		0	4.1152e+07	0	0.002538	20.35	0.619045	3	1776.86	0.388886	64.699	1
	High	TYSLGSALRPSTSR	1	2	1	B0YJC4		0	6.57333e+07	0	0.001233	17.44	1.43971	3	1495.79	-0.143293	64.4135	0
	High	DNLAEDIMR	1	3	1	B0YJC4		0	1.95272e+06	0.001	0.01595	26.41	0.0850243	2	1076.5	-0.0700238	85.6654	0
	High	KVESLQEEIAFLK	1	5	1	B0YJC4		0	4.75373e+06	0.001	0.0127	26.17	0.168116	2	1533.85	-0.33058	97.832	1
	High	FLEQQNK	1	58	6	B0YJC4;P02538;P04259;P13647;Q8N1N4;CON_00293665.7		0	1.5694e+08	0.002	0.02772	36.28	0.0188522	2	906.468	0.148833	34.1235	0
	High	LGDLYEEEMR	1	3	1	B0YJC4		0	6.82798e+06	0.002	0.03152	11.86	1.85388	2	1254.57	-0.353358	72.0049	0
	High	QDVDNASLAR	1	5	1	B0YJC4		0	6.9887e+06	0.008	0.07873	16.19	1.19016	2	1088.53	1.11899	38.4253	0
P13010	X-ray repair cross-complementing protein 5 OS=Homo sapiens GN=XRCC5 PE=1 SV=3 - [XRCC5_HUMAN]	140.303	11.34	3	6	6	6	2.79541e+07	732	82.6523	5.80811
	A17	Sequence	# PSMs	# Proteins	# Protein Groups	Protein Group Accessions	Modifications	ΔCn	Area	q-Value	PEP	IonScore	Exp Value	Charge	MH+ [Da]	ΔM [ppm]	RT [min]	# Missed Cleavages
	High	ETVYcLNDDDETEVLKEDIIQGFR	1	1	1	P13010	C5(Carbamidomethyl)	0	4.34972e+07	0	2.88e-08	57.33	8.05356e-05	3	2901.34	-0.737628	120.26	1
	High	KYAPTEAQLNAVDALIDSMSLAK	1	1	1	P13010		0	1.62792e+07	0	0.0001719	44.27	0.00355966	3	2449.27	0.704755	133.155	1
	High	TWTVVDAK	1	1	1	P13010		0	2.4086e+07	0.003	0.03257	35.8	0.0224099	2	919.488	-0.80897	60.9746	0
	High	RANPQVGVAFPHIK	1	1	1	P13010		0	0	0.004	0.03994	28.73	0.0762946	3	1533.87	1.33402	67.4522	1
	High	VITmFVQR	1	3	1	P13010	M4(Oxidation)	0	1.90726e+06	0.004	0.03865	22.98	0.266604	2	1009.55	-0.415224	59.744	0
	High	KFLAPK	1	1	1	P13010		0	4.07719e+06	0.005	0.05002	40.36	0.00258646	2	703.451	0.723373	33.3403	1
F8VZJ2	Nascent polypeptide-associated complex subunit alpha OS=Homo sapiens GN=NACA PE=4 SV=1 - [F8VZJ2_HUMAN]	140.294	30.15	10	3	3	3	1.62972e+07	136	15.0068	4.90674
	A17	Sequence	# PSMs	# Proteins	# Protein Groups	Protein Group Accessions	Modifications	ΔCn	Area	q-Value	PEP	IonScore	Exp Value	Charge	MH+ [Da]	ΔM [ppm]	RT [min]	# Missed Cleavages
	High	IEDLSQQAQLAAAEK	1	8	1	F8VZJ2		0	3.47717e+07	0	3.708e-07	78.95	1.00543e-06	2	1614.83	-0.302173	69.37	0
	High	DIELVMSQANVSR	1	6	1	F8VZJ2		0	9844383	0	2.258e-06	72.94	4.10085e-06	2	1461.74	-0.710113	84.9074	0
	High	NILFVITKPDVYK	1	10	1	F8VZJ2		0	4.27539e+06	0	0.0003394	39.79	0.00357894	2	1549.9	-2.3163	98.8304	0
P26641	Elongation factor 1-gamma OS=Homo sapiens GN=EEF1G PE=1 SV=3 - [EF1G_HUMAN]	139.95	20.37	3	6	6	7	2.67191e+07	437	50.0871	6.66846
	A17	Sequence	# PSMs	# Proteins	# Protein Groups	Protein Group Accessions	Modifications	ΔCn	Area	q-Value	PEP	IonScore	Exp Value	Charge	MH+ [Da]	ΔM [ppm]	RT [min]	# Missed Cleavages
	High	ALIAAQYSGAQVR	1	2	1	P26641		0	4.31905e+07	0	4.729e-05	53.86	0.000357495	2	1347.74	-1.01016	66.9333	0
	High	KLDPGSEETQTLVR	1	2	1	P26641		0	0	0	9.568e-05	41.23	0.00679903	3	1572.83	1.39562	56.1959	1
	High	KAAAPAPEEEMDEcEQALAAEPK	1	2	1	P26641	C14(Carbamidomethyl)	0	3118099	0	0.001979	37.54	0.00550618	3	2485.12	0.418437	80.3984	1
	High	VLSAPPHFHFGQTNR	1	2	1	P26641		0	1.01378e+07	0	4.983e-06	25.69	0.222968	4	1707.87	-1.34669	68.8068	0
	High	STFVLDEFKR	2	3	1	P26641		0	2.41256e+07	0	0.002931	13.46	2.88297	3	1241.65	-0.951149	81.7894	1
	High	EYFSWEGAFQHVGK	1	3	1	P26641		0	1.28411e+07	0.001	0.008154	26.83	0.078328	3	1684.78	0.902429	101.502	0
Q96JP5	E3 ubiquitin-protein ligase ZFP91 OS=Homo sapiens GN=ZFP91 PE=1 SV=1 - [ZFP91_HUMAN]	139.53	8.95	3	4	4	4	1.39138e+07	570	63.4057	7.35693
	A17	Sequence	# PSMs	# Proteins	# Protein Groups	Protein Group Accessions	Modifications	ΔCn	Area	q-Value	PEP	IonScore	Exp Value	Charge	MH+ [Da]	ΔM [ppm]	RT [min]	# Missed Cleavages
	High	TGSLQLIcK	1	3	1	Q96JP5	C8(Carbamidomethyl)	0	1.11281e+07	0	8.595e-05	77.75	1.44461e-06	2	1019.56	1.0493	63.0334	0
	High	AAAAAAAAAVSR	1	2	1	Q96JP5		0	2.0041e+07	0	5.072e-06	61.86	4.68847e-05	2	1000.56	2.82914	40.4696	0
	High	VSLMADGK	1	1	1	Q96JP5		0	1.37494e+06	0	0.001329	58.09	0.000112315	2	820.424	1.28438	45.7538	0
	High	PGETEEPRPPEQQDQEGGEAAK	1	2	1	Q96JP5		0	1.05724e+07	0	0.002504	17.58	0.397175	3	2379.06	-2.03393	40.2872	0
Q15029-2	Isoform 2 of 116 kDa U5 small nuclear ribonucleoprotein component OS=Homo sapiens GN=EFTUD2 - [U5S1_HUMAN]	139.52	17.18	4	12	12	12	3.53329e+07	937	105.317	5.22412
	A17	Sequence	# PSMs	# Proteins	# Protein Groups	Protein Group Accessions	Modifications	ΔCn	Area	q-Value	PEP	IonScore	Exp Value	Charge	MH+ [Da]	ΔM [ppm]	RT [min]	# Missed Cleavages
	High	STPVTVVLPDTK	1	3	1	Q15029-2		0	3.0536e+07	0	0.0001859	54.04	0.000289532	2	1256.71	0.147342	74.3251	0
	High	GLSEDVSISK	1	4	1	Q15029-2		0	3.85466e+07	0	0.001647	44.2	0.00289894	2	1034.54	1.1251	55.9378	0
	High	GNEEAQIFRPLK	1	3	1	Q15029-2		0	1.36832e+07	0	0.0006504	28.95	0.11557	3	1401.75	0.419364	70.9869	0
	High	VLSGTIHAGQPVK	1	3	1	Q15029-2		0	3.55153e+07	0	0.003901	21.53	0.36841	3	1306.75	-0.571918	46.2264	0
	High	YHIEVNRVPAGNWVLIEGVDQPIVK	1	3	1	Q15029-2		0	1.25264e+07	0.001	0.006929	16.41	1.24108	4	2845.53	-1.55134	108.585	1
	High	LGEFFQTK	1	4	1	Q15029-2		0	9.262e+06	0.002	0.01711	35.13	0.0126597	2	969.506	1.72518	73.9472	0
	High	SIWAFGPDATGPNILVDDTLPSEVDK	1	4	1	Q15029-2		0	2.27114e+06	0.002	0.02087	11.42	6.38541	3	2757.36	-0.309788	131.673	0
	High	ILDAVVAQEPLHR	1	4	1	Q15029-2		0	2.25081e+07	0.003	0.03614	16.21	1.68968	3	1460.82	-0.233674	73.0971	0
	High	FNTTSVIK	1	3	1	Q15029-2		0	2.07051e+07	0.004	0.0452	39.27	0.00545974	2	909.502	-1.97519	55.6771	0
	High	ITMIAEPLEK	1	4	1	Q15029-2		0	31936753	0.008	0.07523	15.05	2.75095	2	1144.63	1.432	76.739	0
	High	FFDDPMLLELAK	1	4	1	Q15029-2		0	2.87262e+07	0.008	0.06596	13.33	3.5698	2	1438.73	-1.06403	123.102	0
	High	DSIVQGFQWGTR	1	4	1	Q15029-2		0	3.19125e+06	0.009	0.08267	17.41	1.24726	2	1393.68	-1.92021	95.9287	0
Q92841-1	Isoform 2 of Probable ATP-dependent RNA helicase DDX17 OS=Homo sapiens GN=DDX17 - [DDX17_HUMAN]	139.297	14	7	5	8	8	7.14965e+07	650	72.326	8.5874
	A17	Sequence	# PSMs	# Proteins	# Protein Groups	Protein Group Accessions	Modifications	ΔCn	Area	q-Value	PEP	IonScore	Exp Value	Charge	MH+ [Da]	ΔM [ppm]	RT [min]	# Missed Cleavages
	High	SSQSSSQQFSGIGR	1	7	1	Q92841-1		0	22540498	0	2.707e-05	55.65	0.00011272	2	1455.68	-0.679604	49.4481	0
	High	APILIATDVASR	1	9	2	B4DLW8;Q92841-1		0	1.36521e+08	0	0.0001913	45.24	0.0010428	2	1226.71	-0.104852	78.0374	0
	High	DMVGIAQTGSGK	1	6	1	Q92841-1		0	4.52708e+06	0	0.003116	34.4	0.0239087	2	1163.57	-1.58563	53.1926	0
	High	MLDMGFEPQIR	1	16	3	B4DLW8;O00571-2;Q92841-1		0	8.18957e+06	0.001	0.01556	20.58	0.521053	2	1336.64	-1.77243	96.1163	0
	High	GTAYTFFTPGNLK	1	6	1	Q92841-1		0	8.90851e+06	0.002	0.01712	26.12	0.168475	2	1416.71	-1.35985	96.8546	0
	High	TIIFVETK	1	6	1	Q92841-1		0	1.8514e+07	0.002	0.02023	23.18	0.153628	2	950.556	0.728819	72.5903	0
	High	SQPERDWVLNEFR	1	6	1	Q92841-1		0	1.6905e+07	0.005	0.05613	10.01	7.23831	3	1675.82	1.195	91.1875	1
	High	GLDVEDVK	1	7	2	B4DLW8;Q92841-1		0	55428560	0.009	0.08127	35.27	0.0279782	2	874.452	-0.120779	53.8229	0
P08238	Heat shock protein HSP 90-beta OS=Homo sapiens GN=HSP90AB1 PE=1 SV=4 - [HS90B_HUMAN]	138.581	17.13	15	5	10	10	3.31221e+07	724	83.2121	5.03369
	A17	Sequence	# PSMs	# Proteins	# Protein Groups	Protein Group Accessions	Modifications	ΔCn	Area	q-Value	PEP	IonScore	Exp Value	Charge	MH+ [Da]	ΔM [ppm]	RT [min]	# Missed Cleavages
	High	YIDQEELNK	1	7	2	Q86U12;P08238		0	4.92397e+07	0	0.0003397	49.17	0.000688225	2	1151.56	1.04062	48.1658	0
	High	GVVDSEDLPLNISR	1	12	2	P08238;Q86U12		0	2.02808e+07	0	0.0008589	48.59	0.000998243	2	1513.79	2.87052	89.3516	0
	High	NPDDITQEEYGEFYK	1	1	1	P08238		0	4466139	0	6.401e-05	46.97	0.000258168	2	1847.79	-1.53385	83.6845	0
	High	VILHLKEDQTEYLEER	1	7	2	Q86U12;P08238		0	7816562	0	0.002961	19.16	1.04291	4	2015.04	-0.190175	74.5119	1
	High	LGIHEDSTNR	1	4	1	P08238		0	1.10502e+07	0	0.002646	17.48	0.816425	3	1141.56	0.636516	33.9025	0
	High	YHTSQSGDEmTSLSEYVSR	1	4	1	P08238	M10(Oxidation)	0	2.07039e+06	0.001	0.009576	24.42	0.0354182	3	2192.93	-2.60151	65.525	0
	High	KHLEINPDHPIVETLR	1	1	1	P08238		0	18207333	0.001	0.00739	16.78	1.25307	4	1911.04	-1.17743	67.3306	1
	High	EGLELPEDEEEK	1	8	2	Q86U12;P08238		0	2.61283e+07	0.002	0.02343	21.08	0.171953	2	1416.64	1.03516	67.4971	0
	High	LSELLR	1	10	2	P08238;Q86U12		0	2.39983e+07	0.007	0.06314	31.82	0.0771761	2	730.446	-0.269781	55.9684	0
	High	ALLFIPR	1	1	1	P08238		0	5.09613e+06	0.008	0.07897	26.94	0.130282	2	829.528	-1.41577	92.5631	0
P09874	Poly [ADP-ribose] polymerase 1 OS=Homo sapiens GN=PARP1 PE=1 SV=4 - [PARP1_HUMAN]	138.056	9.96	1	8	8	9	4.69434e+07	1014	113.012	8.88037
	A17	Sequence	# PSMs	# Proteins	# Protein Groups	Protein Group Accessions	Modifications	ΔCn	Area	q-Value	PEP	IonScore	Exp Value	Charge	MH+ [Da]	ΔM [ppm]	RT [min]	# Missed Cleavages
	High	TLGDFAAEYAK	1	1	1	P09874		0	6.03986e+07	0	1.756e-05	61.02	4.11153e-05	2	1185.58	1.63018	80.9483	0
	High	VVSEDFLQDVSASTK	1	1	1	P09874		0	5.82008e+06	0	0.0002268	41.7	0.00429313	2	1624.8	-4.11067	93.6769	0
	High	AEPVEVVAPR	1	1	1	P09874		0	2.0921e+07	0	0.003029	32.79	0.027011	2	1066.59	1.33366	55.0486	0
	High	NREELGFRPEYSASQLK	2	1	1	P09874		0	4.17249e+07	0	3.863e-06	29.87	0.0869646	4	2024.02	0.18722	68.8463	1
	High	VVDRDSEEAEIIR	1	1	1	P09874		0	7.57e+06	0	0.001344	27.79	0.118352	3	1530.78	1.4166	54.0329	1
	High	GGAAVDPDSGLEHSAHVLEK	1	1	1	P09874		0	3.87066e+07	0	5.488e-05	23.09	0.315899	4	1988.97	-0.125481	64.7613	0
	High	VVDRDSEEAEIIRK	1	1	1	P09874		0	12172433	0	0.004441	10.57	6.76168	3	1658.87	1.87793	47.4438	2
	High	KPPLLNNADSVQAK	1	1	1	P09874		0	6.23809e+06	0.008	0.0789	16.18	1.42907	3	1494.83	-0.505369	49.9423	0
H0Y6E7	RNA-binding motif protein, X chromosome, N-terminally processed (Fragment) OS=Homo sapiens GN=RBMX PE=4 SV=2 - [H0Y6E7_HUMAN]	137.5	21.58	12	5	5	6	3.66726e+07	292	31.8364	9.84717
	A17	Sequence	# PSMs	# Proteins	# Protein Groups	Protein Group Accessions	Modifications	ΔCn	Area	q-Value	PEP	IonScore	Exp Value	Charge	MH+ [Da]	ΔM [ppm]	RT [min]	# Missed Cleavages
	High	IVEVLLMK	1	7	1	H0Y6E7		0	2.1135e+07	0	8.37e-05	61.09	3.31444e-05	2	944.585	0.437702	89.1556	0
	High	GFAFVTFESPADAK	1	8	1	H0Y6E7		0	1.56302e+07	0	0.000107	50.36	0.000596912	2	1486.73	2.96242	104.081	0
	High	LFIGGLNTETNEK	1	8	1	H0Y6E7		0	6.68356e+07	0	0.0009218	42.83	0.00412526	2	1435.75	2.07128	80.5676	0
	High	AIKVEQATKPSFESGR	2	4	1	H0Y6E7		0	2.20471e+07	0	8.015e-07	38.34	0.0116071	4	1747.93	-0.0427784	50.0516	1
	High	DYAPPPRDYTYR	1	7	1	H0Y6E7		0	1.93532e+06	0.002	0.02585	12.99	2.08221	3	1513.71	0.553658	54.9088	1
O96019-2	Isoform 2 of Actin-like protein 6A OS=Homo sapiens GN=ACTL6A - [ACL6A_HUMAN]	135.98	19.12	5	6	6	6	2.09059e+07	387	43.2084	6.13818
	A17	Sequence	# PSMs	# Proteins	# Protein Groups	Protein Group Accessions	Modifications	ΔCn	Area	q-Value	PEP	IonScore	Exp Value	Charge	MH+ [Da]	ΔM [ppm]	RT [min]	# Missed Cleavages
	High	SPLAGDFITMQcR	1	2	1	O96019-2	C12(Carbamidomethyl)	0	10715936	0	4.125e-06	60.48	4.38281e-05	2	1495.71	2.13491	91.1313	0
	High	ENMEAISPLK	1	4	1	O96019-2		0	1.62615e+07	0	0.0009366	45.63	0.00217591	2	1131.57	-2.84242	69.1152	0
	High	TAVLTAFANGR	1	3	1	O96019-2		0	1.94363e+07	0	0.002346	38.37	0.0108286	2	1120.61	0.343048	74.1741	0
	High	SEASLHPVLmSEAPWNTR	1	3	1	O96019-2	M10(Oxidation)	0	1.15743e+07	0	0.0004211	29.65	0.0674745	3	2040.98	0.190606	81.556	0
	High	LIANNTTVER	1	2	1	O96019-2		0	2.05475e+07	0.002	0.02027	24.67	0.325157	2	1130.62	-1.15105	42.1967	0
	High	EAVREGSPANWK	1	2	1	O96019-2		0	2.2734e+07	0.002	0.03105	14.68	1.90969	3	1343.67	-1.51357	44.3751	1
P14317	Hematopoietic lineage cell-specific protein OS=Homo sapiens GN=HCLS1 PE=1 SV=3 - [HCLS1_HUMAN]	134.954	20.99	3	8	8	9	6.92887e+07	486	53.981	4.80518
	A17	Sequence	# PSMs	# Proteins	# Protein Groups	Protein Group Accessions	Modifications	ΔCn	Area	q-Value	PEP	IonScore	Exp Value	Charge	MH+ [Da]	ΔM [ppm]	RT [min]	# Missed Cleavages
	High	RSPEAPQPVIAmEEPAVPAPLPK	1	2	1	P14317	M12(Oxidation)	0	1.56774e+07	0	0.000218	40.03	0.00713554	3	2440.29	-0.643646	80.6972	1
	High	RSPEAPQPVIAMEEPAVPAPLPK	1	2	1	P14317		0	7.19996e+07	0	2.301e-06	39.85	0.00656798	3	2424.29	-3.6266	91.2815	1
	High	SAVGFDYKGEVEK	1	2	1	P14317		0	58007946	0	6.859e-05	32.71	0.0285848	3	1428.7	2.58066	59.605	1
	High	NKVSEEHDVLR	1	3	1	P14317		0	1.35247e+07	0	0.0005104	29.1	0.0867339	3	1325.68	0.176244	33.6435	1
	High	AALGYDYKGETEKHESQR	1	1	1	P14317		0	1.53858e+07	0	2.366e-07	25.43	0.190754	4	2081.99	1.02024	43.6495	2
	High	TIEGSGRTEHINIHQLR	1	3	1	P14317		0	1.50676e+07	0	2.61e-07	21.03	0.623988	4	1961.03	-0.348294	52.4567	1
	High	AALGYDYKGETEK	1	1	1	P14317		0	29088277	0	7.038e-05	17.2	0.947014	3	1444.69	-0.67739	49.4143	1
	High	AKFESMAEEK	1	2	1	P14317		0	1.10446e+07	0.004	0.04806	26.48	0.0949101	2	1169.55	-3.18639	40.6885	1
	High	GFGGQYGIQK	1	2	1	P14317		0	7.78584e+07	0.004	0.04364	18.68	0.604414	2	1054.53	-0.460652	57.2076	0
Q6SPF0	Atherin OS=Homo sapiens GN=SAMD1 PE=1 SV=1 - [SAMD1_HUMAN]	134.518	9.85	2	5	5	7	7.41975e+06	538	56.0177	7.57666
	A17	Sequence	# PSMs	# Proteins	# Protein Groups	Protein Group Accessions	Modifications	ΔCn	Area	q-Value	PEP	IonScore	Exp Value	Charge	MH+ [Da]	ΔM [ppm]	RT [min]	# Missed Cleavages
	High	LGALALPR	1	2	1	Q6SPF0		0	3.15022e+06	0	0.001833	59.85	1.0662e-05	2	810.519	-0.993034	73.3404	0
	High	AAAAAATAPPSPGPAQPGPR	3	1	1	Q6SPF0		0	8.12559e+06	0	1.308e-05	49.26	0.00101087	3	1755.91	-0.996544	47.1026	0
	High	AGGAARPVSLR	1	2	1	Q6SPF0		0	6.72988e+06	0	0.001548	18.96	0.440889	3	1054.61	-2.43438	35.2146	0
	High	VQGLLEEEAAAR	1	2	1	Q6SPF0		0	7.40378e+06	0.001	0.01355	24.04	0.269217	2	1285.67	-0.190736	67.3251	0
	High	GRVQGLLEEEAAAR	1	2	1	Q6SPF0		0	6.33603e+06	0.001	0.01384	20.44	0.642495	3	1498.8	-0.417515	68.588	1
P52597	Heterogeneous nuclear ribonucleoprotein F OS=Homo sapiens GN=HNRNPF PE=1 SV=3 - [HNRPF_HUMAN]	134.268	25.54	1	5	7	8	7.60879e+07	415	45.6429	5.57959
	A17	Sequence	# PSMs	# Proteins	# Protein Groups	Protein Group Accessions	Modifications	ΔCn	Area	q-Value	PEP	IonScore	Exp Value	Charge	MH+ [Da]	ΔM [ppm]	RT [min]	# Missed Cleavages
	High	TEMDWVLK	1	1	1	P52597		0	13156883	0	0.001738	41.05	0.00520611	2	1021.5	1.80781	88.4909	0
	High	ITGEAFVQFASQELAEK	1	1	1	P52597		0	1.58504e+07	0	0.0003746	38.72	0.00927851	2	1867.94	-0.947123	122.113	0
	High	HSGPNSADSANDGFVR	1	1	1	P52597		0	4.446e+07	0	0.0005557	36.47	0.00412526	3	1630.72	1.29885	41.6227	0
	High	ATENDIYNFFSPLNPVR	1	8	2	P31943;P52597		0	4.65575e+07	0	0.0004148	36.2	0.0178113	2	1996.98	2.31015	125.905	0
	High	VHIEIGPDGR	2	9	3	P31943;P52597;P55795		0	137246298	0	0.002678	31.57	0.0518638	3	1092.58	0.832212	54.2148	0
	High	YGDSEFTVQSTTGHcVHMR	1	1	1	P52597	C15(Carbamidomethyl)	0	4.832e+06	0	0.001016	17.42	0.249965	4	2211.95	0.0213928	62.9051	0
	High	EGRQSGEAFVELGSEDDVK	1	1	1	P52597		0	4.772e+06	0	0.005466	15.55	1.16042	3	2051.95	-0.761651	72.103	1
P01834	Ig kappa chain C region OS=Homo sapiens GN=IGKC PE=1 SV=1 - [IGKC_HUMAN]	134.26	32.08	1	2	2	3	1.14953e+07	106	11.6017	5.87158
	A17	Sequence	# PSMs	# Proteins	# Protein Groups	Protein Group Accessions	Modifications	ΔCn	Area	q-Value	PEP	IonScore	Exp Value	Charge	MH+ [Da]	ΔM [ppm]	RT [min]	# Missed Cleavages
	High	DSTYSLSSTLTLSK	1	1	1	P01834		0	1.60332e+07	0	4.961e-07	85.83	1.87423e-07	2	1502.76	0.561396	88.3783	0
	High	VDNALQSGNSQESVTEQDSK	2	1	1	P01834		0	6.95744e+06	0	4.91e-05	50.5	0.000283418	3	2135.97	2.41615	47.1538	0
E9PC52	Histone-binding protein RBBP7 OS=Homo sapiens GN=RBBP7 PE=4 SV=1 - [E9PC52_HUMAN]	134.24	14.9	11	3	7	7	8.15168e+07	416	46.9088	5.07178
	A17	Sequence	# PSMs	# Proteins	# Protein Groups	Protein Group Accessions	Modifications	ΔCn	Area	q-Value	PEP	IonScore	Exp Value	Charge	MH+ [Da]	ΔM [ppm]	RT [min]	# Missed Cleavages
	High	EMFEDTVEER	1	2	1	E9PC52		0	25389202	0	0.0002052	49.68	8.77319e-05	2	1284.54	0.361487	65.3215	0
	High	LNVWDLSK	1	14	2	E9PC52;Q09028-3		0	63081472	0	0.001983	46.9	0.00205501	2	974.53	-0.788632	88.9183	0
	High	YmPQNPHIIATK	1	4	1	E9PC52	M2(Oxidation)	0	1.20151e+07	0	0.003022	22.92	0.348675	3	1428.73	0.338656	49.192	0
	High	TVALWDLR	1	13	2	E9PC52;Q09028-3		0	8.00959e+07	0.001	0.007111	38.07	0.0148235	2	973.547	0.15222	95.8329	0
	High	LMIWDTR	1	12	2	E9PC52;Q09028-3		0	31216136	0.004	0.04009	36.68	0.0169249	2	934.48	-1.82598	85.4647	0
	High	RLNVWDLSK	1	13	2	E9PC52;Q09028-3		0	101372876	0.004	0.04005	33.48	0.0373132	2	1130.63	0.683324	76.3849	1
	High	HPAKPDPSGEcNPDLR	1	4	1	E9PC52	C11(Carbamidomethyl)	0	2.23452e+07	0.004	0.0449	14.51	1.46555	3	1789.84	4.26998	35.9269	0
Q9Y3A3	MOB-like protein phocein OS=Homo sapiens GN=MOB4 PE=1 SV=1 - [PHOCN_HUMAN]	132.26	42.67	6	7	7	8	4.2175e+07	225	26.0156	5.78271
	A17	Sequence	# PSMs	# Proteins	# Protein Groups	Protein Group Accessions	Modifications	ΔCn	Area	q-Value	PEP	IonScore	Exp Value	Charge	MH+ [Da]	ΔM [ppm]	RT [min]	# Missed Cleavages
	High	AQDFYNWPDESFDEMDSTLAVQQYIQQNIR	1	1	1	Q9Y3A3		0	2.95247e+06	0	4.066e-06	60.48	2.47568e-05	3	3651.65	4.14371	142.388	0
	High	VMAEGTAVLR	1	4	1	Q9Y3A3		0	1.27822e+07	0	0.00138	41.36	0.00759654	2	1046.57	-0.144847	56.4865	0
	High	HTLDGAAcLLNSNK	1	4	1	Q9Y3A3	C8(Carbamidomethyl)	0	56853905	0	1.917e-05	38.7	0.00815448	3	1513.74	-2.14613	64.8642	0
	High	IFSHAYFHHR	1	4	1	Q9Y3A3		0	2.84968e+07	0	5.643e-06	19.63	0.515608	4	1314.65	0.369329	44.358	0
	High	EcPAIDYTR	1	4	1	Q9Y3A3	C2(Carbamidomethyl)	0	2.61541e+07	0.004	0.03893	24.79	0.0945899	2	1124.51	2.34429	51.7253	0
	High	VmAEGTAVLRR	1	4	1	Q9Y3A3	M2(Oxidation)	0	1.02208e+07	0.004	0.04548	17.53	1.61416	3	1218.66	0.268377	42.4408	1
	High	VMAEGTAVLRR	1	4	1	Q9Y3A3		0	4.11743e+07	0.005	0.04875	14.6	3.03741	3	1202.67	0.281455	49.9773	1
	High	DNLIVPILEEEVQNSVSGESEA	1	4	1	Q9Y3A3		0	1.43228e+07	0.008	0.07332	21.92	0.420318	2	2371.15	-1.25692	142.661	0
P12314	High affinity immunoglobulin gamma Fc receptor I OS=Homo sapiens GN=FCGR1A PE=1 SV=2 - [FCGR1_HUMAN]	132.198	16.31	8	6	6	7	4.87819e+07	374	42.605	7.97217
	A17	Sequence	# PSMs	# Proteins	# Protein Groups	Protein Group Accessions	Modifications	ΔCn	Area	q-Value	PEP	IonScore	Exp Value	Charge	MH+ [Da]	ΔM [ppm]	RT [min]	# Missed Cleavages
	High	REDSGLYWcEAATEDGNVLK	1	3	1	P12314	C9(Carbamidomethyl)	0	4.17016e+07	0	5.082e-06	48.9	0.000479229	3	2313.05	2.17108	91.2153	1
	High	VFTEGEPLALR	2	4	1	P12314		0	7.51554e+07	0	0.0003178	47.91	0.00147488	2	1231.67	-2.31434	81.1822	0
	High	SDPIQLEIHR	1	6	1	P12314		0	2.94886e+07	0	1.76e-05	47.88	0.00119672	3	1207.64	-0.02717	65.8382	0
	High	EEQLQEGVHR	1	5	1	P12314		0	8.99424e+06	0	0.002735	32.35	0.0263984	3	1224.6	0.385315	34.5126	0
	High	LVYNVLYYR	1	8	1	P12314		0	1.96388e+07	0.002	0.01661	19.62	1.02486	2	1202.66	-0.545269	92.5153	0
	High	REDSGLYWcEAATEDGNVLKR	1	3	1	P12314	C9(Carbamidomethyl)	0	0	0.003	0.0329	15.11	1.27182	3	2469.14	-1.61843	85.4453	2
Q9UMS4	Pre-mRNA-processing factor 19 OS=Homo sapiens GN=PRPF19 PE=1 SV=1 - [PRP19_HUMAN]	132.02	20.63	3	8	8	8	1.48582e+08	504	55.1463	6.60986
	A17	Sequence	# PSMs	# Proteins	# Protein Groups	Protein Group Accessions	Modifications	ΔCn	Area	q-Value	PEP	IonScore	Exp Value	Charge	MH+ [Da]	ΔM [ppm]	RT [min]	# Missed Cleavages
	High	SSEQILATLK	1	1	1	Q9UMS4		0	99510246	0	0.0002431	54.2	0.000275257	2	1089.61	-0.693721	74.3791	0
	High	TLQLDNNFEVK	1	1	1	Q9UMS4		0	9.40699e+07	0	6.039e-05	46	0.0020924	2	1320.68	1.13161	80.5866	0
	High	KVTSVVFHPSQDLVFSASPDATIR	1	1	1	Q9UMS4		0	4.64769e+07	0	4.507e-07	39.19	0.00951376	4	2601.37	-0.0596472	93.7214	1
	High	VAHPIRPKPPSATSIPAILK	1	2	1	Q9UMS4		0	3.87601e+07	0	0.0003791	24.43	0.0293872	4	2093.26	0.330223	72.36	0
	High	TVPEELVKPEELSK	1	2	1	Q9UMS4		0	2.52167e+08	0	0.00113	13.35	2.89451	3	1597.87	0.0958313	71.3914	0
	High	FIASTGMDR	1	2	1	Q9UMS4		0	4.61446e+07	0.001	0.01653	30.6	0.0315724	2	997.477	0.0191987	51.0847	0
	High	IWDLKER	1	1	1	Q9UMS4		0	2.5031e+06	0.002	0.02174	23.83	0.362664	3	959.531	0.198289	58.9747	1
	High	ATVLTTERK	1	2	1	Q9UMS4		0	7.12721e+06	0.008	0.06687	12.07	3.65692	3	1018.59	1.58271	30.7238	1
E9PFH8	Lupus La protein OS=Homo sapiens GN=SSB PE=4 SV=1 - [E9PFH8_HUMAN]	128.353	22.16	5	7	7	7	5.00759e+07	361	41.7987	5.96045
	A17	Sequence	# PSMs	# Proteins	# Protein Groups	Protein Group Accessions	Modifications	ΔCn	Area	q-Value	PEP	IonScore	Exp Value	Charge	MH+ [Da]	ΔM [ppm]	RT [min]	# Missed Cleavages
	High	EVTWEVLEGEVEK	1	2	1	E9PFH8		0	6.68547e+07	0	4.075e-05	55.36	0.000191525	2	1546.76	-0.482503	104.128	0
	High	IIEDQQESLNK	1	2	1	E9PFH8		0	5.07864e+07	0	6.34e-05	53.64	0.000336928	2	1316.67	-0.504759	43.8929	0
	High	RSPSKPLPEVTDEYKNDVK	1	5	1	E9PFH8		0	3.25866e+07	0	0.001771	16.79	2.07631	4	2202.14	-1.50752	54.7597	2
	High	SPSKPLPEVTDEYKNDVK	1	5	1	E9PFH8		0	1.41615e+07	0	0.00211	16.01	2.17906	3	2046.04	0.40508	60.5268	1
	High	LTTDFNVIVEALSK	1	5	1	E9PFH8		0	0	0.001	0.01613	25.97	0.166428	2	1549.85	-0.508537	130.438	0
	High	IcHQIEYYFGDFNLPR	1	4	1	E9PFH8	C2(Carbamidomethyl)	0	8.64654e+06	0.001	0.007575	17.23	0.837362	3	2071.97	1.65024	110.832	0
	High	EGIILFK	1	2	1	E9PFH8		0	7.7906e+06	0.008	0.06843	47.73	0.00063583	2	819.495	-2.49097	87.2436	0
Q15052-2	Isoform 2 of Rho guanine nucleotide exchange factor 6 OS=Homo sapiens GN=ARHGEF6 - [ARHG6_HUMAN]	127.58	12.7	12	6	6	6	2.14898e+07	622	70.7459	6.55127
	A17	Sequence	# PSMs	# Proteins	# Protein Groups	Protein Group Accessions	Modifications	ΔCn	Area	q-Value	PEP	IonScore	Exp Value	Charge	MH+ [Da]	ΔM [ppm]	RT [min]	# Missed Cleavages
	High	STAALEEDAQILK	1	12	1	Q15052-2		0	4.11385e+07	0	1.372e-07	100.11	8.64816e-09	2	1388.73	-0.415785	80.1878	0
	High	SLVDTVYALKDEVR	1	3	1	Q15052-2		0	0	0	0.000396	24.77	0.255238	3	1607.86	0.0793347	103.759	1
	High	KPSEEEYVIRK	1	3	1	Q15052-2		0	5.16761e+06	0.001	0.01644	18.26	1.38233	3	1377.74	-0.77743	39.6547	1
	High	VIEAYcTSANFQQGHGSSTRK	1	3	1	Q15052-2	C6(Carbamidomethyl)	0	1.3557e+07	0.001	0.007444	16.89	1.22377	4	2341.11	3.11761	51.8108	1
	High	LIIEETR	1	3	1	Q15052-2		0	9.77383e+06	0.002	0.02241	43.09	0.00577062	2	873.504	0.0980582	52.9643	0
	High	DSIPQVLLPEEEK	1	3	1	Q15052-2		0	1.70291e+06	0.004	0.03834	20.09	0.74882	2	1496.78	0.00538258	92.2272	0
P17096	High mobility group protein HMG-I/HMG-Y OS=Homo sapiens GN=HMGA1 PE=1 SV=3 - [HMGA1_HUMAN]	124.52	23.36	3	2	3	4	3.88443e+08	107	11.6691	10.3159
	A17	Sequence	# PSMs	# Proteins	# Protein Groups	Protein Group Accessions	Modifications	ΔCn	Area	q-Value	PEP	IonScore	Exp Value	Charge	MH+ [Da]	ΔM [ppm]	RT [min]	# Missed Cleavages
	High	KQPPVSPGTALVGSQK	1	3	1	P17096		0	2.75437e+06	0	4.722e-06	53.56	0.000223582	3	1593.9	0.655945	52.7374	1
	High	KQPPVSPGTALVGSQKEPSEVPTPK	1	3	1	P17096		0	1.12943e+09	0	7.71e-13	46.63	0.00123735	4	2558.38	-0.422481	65.5409	2
	High	EPSEVPTPK	2	4	2	P17096;P17096-2		0	3.31415e+07	0.002	0.02008	43.01	0.00234516	2	983.506	1.10773	40.0095	0
F8WJN3	Cleavage and polyadenylation-specificity factor subunit 6 OS=Homo sapiens GN=CPSF6 PE=4 SV=1 - [F8WJN3_HUMAN]	124.153	16.11	5	5	5	5	1.4843e+07	478	52.2378	6.43018
	A17	Sequence	# PSMs	# Proteins	# Protein Groups	Protein Group Accessions	Modifications	ΔCn	Area	q-Value	PEP	IonScore	Exp Value	Charge	MH+ [Da]	ΔM [ppm]	RT [min]	# Missed Cleavages
	High	TPLSEAEFEEIMNR	1	4	1	F8WJN3		0	1.6802e+07	0	5.313e-06	59.11	6.01445e-05	2	1665.78	1.70165	104.995	0
	High	GAAPNVVYTYTGK	1	5	1	F8WJN3		0	1.35356e+07	0	0.0002982	41.32	0.00480745	2	1340.69	0.519856	67.7293	0
	High	AVSDASAGDYGSAIETLVTAISLIK	1	4	1	F8WJN3		0	2281085	0	0.0002712	36.51	0.0174889	3	2452.28	-1.77032	153.112	0
	High	VLISSLQDcLHGIESK	1	4	1	F8WJN3	C9(Carbamidomethyl)	0	1.41912e+07	0	0.0005797	23.16	0.370506	3	1798.94	2.66168	97.7671	0
	High	AISSSAISR	1	4	1	F8WJN3		0	9.70109e+06	0.001	0.006767	40.8	0.00649192	2	891.49	0.8521	38.0761	0
P82979	SAP domain-containing ribonucleoprotein OS=Homo sapiens GN=SARNP PE=1 SV=3 - [SARNP_HUMAN]	120.09	29.52	5	5	5	5	5.71123e+07	210	23.6564	6.41748
	A17	Sequence	# PSMs	# Proteins	# Protein Groups	Protein Group Accessions	Modifications	ΔCn	Area	q-Value	PEP	IonScore	Exp Value	Charge	MH+ [Da]	ΔM [ppm]	RT [min]	# Missed Cleavages
	High	FGLNVSSISR	1	4	1	P82979		0	8.15575e+07	0	0.0001531	48.93	0.000814326	2	1079.59	1.21311	80.3214	0
	High	FGIVTSSAGTGTTEDTEAK	1	3	1	P82979		0	2.18722e+07	0	0.0001033	48.57	0.000802698	2	1871.89	3.99354	64.6347	0
	High	GIKQDLIHR	1	4	1	P82979		0	1.39499e+07	0	0.003476	36.48	0.0072532	3	1079.63	-0.789711	43.3817	1
	High	GLSSDNKPmVNLDK	1	4	1	P82979	M9(Oxidation)	0	9.1511e+06	0	0.0003411	27.73	0.12413	3	1533.76	2.52684	48.3325	0
	High	ITSEIPQTER	1	4	1	P82979		0	6.79074e+07	0.002	0.02814	33.58	0.0345124	2	1173.61	1.01304	47.3295	0
P04083	Annexin A1 OS=Homo sapiens GN=ANXA1 PE=1 SV=2 - [ANXA1_HUMAN]	118.72	17.34	3	5	5	5	5.16095e+07	346	38.69	7.02002
	A17	Sequence	# PSMs	# Proteins	# Protein Groups	Protein Group Accessions	Modifications	ΔCn	Area	q-Value	PEP	IonScore	Exp Value	Charge	MH+ [Da]	ΔM [ppm]	RT [min]	# Missed Cleavages
	High	GVDEATIIDILTK	1	3	1	P04083		0	0	0	3.602e-05	55.85	0.000204763	2	1387.77	1.42946	124.525	0
	High	GDRSEDFGVNEDLADSDAR	1	1	1	P04083		0	1.16662e+08	0	4.384e-05	40.49	0.000687845	3	2067.88	-2.57095	68.4663	1
	High	VLDLELKGDIEK	1	1	1	P04083		0	1.75013e+07	0	0.0002817	26.1	0.196254	3	1371.77	-0.60569	78.5572	1
	High	NALLSLAK	1	2	1	P04083		0	2.06649e+07	0.002	0.02038	38.88	0.0114019	2	829.515	0.572306	72.0588	0
	High	ALYEAGER	1	1	1	P04083		0	1.22816e+07	0.004	0.04225	24.6	0.164873	2	908.447	-0.278775	40.9418	0
B3KRS5	Histone deacetylase OS=Homo sapiens GN=HDAC2 PE=2 SV=1 - [B3KRS5_HUMAN]	118.04	12.23	12	1	5	6	8.84413e+07	458	51.9653	5.74463
	A17	Sequence	# PSMs	# Proteins	# Protein Groups	Protein Group Accessions	Modifications	ΔCn	Area	q-Value	PEP	IonScore	Exp Value	Charge	MH+ [Da]	ΔM [ppm]	RT [min]	# Missed Cleavages
	High	SIRPDNMSEYSK	1	13	2	B3KRS5;Q13547		0	1.18922e+07	0	0.0001363	52.51	0.000223858	2	1426.66	0.0661029	47.0172	0
	High	mTHNLLLNYGLYR	1	14	2	B3KRS5;Q13547	M1(Oxidation)	0	1.05754e+07	0	0.0003451	44.27	0.00286943	3	1623.83	0.598075	90.1933	0
	High	MTHNLLLNYGLYR	1	14	2	B3KRS5;Q13547		0	8.20445e+07	0	0.002389	30.4	0.0739185	3	1607.84	-0.584636	93.7199	0
	High	YGEYFPGTGDLRDIGAGK	1	6	2	B3KRS5;Q13547		0	7.67746e+07	0	0.0002348	22.79	0.338755	3	1915.92	2.00746	89.5499	1
	High	YGEYFPGTGDLR	1	6	2	B3KRS5;Q13547		0	106504913	0.001	0.006437	33.08	0.0154008	2	1374.63	-1.87024	82.3924	0
	High	ARIEEDKKETEDK	1	3	1	B3KRS5		0	1.05419e+06	0.002	0.02122	22.49	0.448374	4	1590.8	-0.0147874	25.1098	3
P08621-2	Isoform 2 of U1 small nuclear ribonucleoprotein 70 kDa OS=Homo sapiens GN=SNRNP70 - [RU17_HUMAN]	117.454	12.15	4	7	7	7	2.27976e+07	428	50.5873	9.89111
	A17	Sequence	# PSMs	# Proteins	# Protein Groups	Protein Group Accessions	Modifications	ΔCn	Area	q-Value	PEP	IonScore	Exp Value	Charge	MH+ [Da]	ΔM [ppm]	RT [min]	# Missed Cleavages
	High	MWDPHNDPNAQGDAFK	1	3	1	P08621-2		0	0	0	1.572e-05	38.34	0.00165607	3	1842.79	0.348509	65.6586	0
	High	GYAFIEYEHER	1	3	1	P08621-2		0	1.39796e+07	0	2.149e-05	32.1	0.018652	3	1413.65	1.37025	71.3267	0
	High	EFEVYGPIKR	1	3	1	P08621-2		0	9.15479e+06	0	0.0007379	29.48	0.0700553	3	1237.66	0.242623	68.187	1
	High	IHMVYSKR	1	3	1	P08621-2		0	1.51952e+06	0	0.005368	23.36	0.429487	3	1033.56	1.10224	33.75	1
	High	EFEVYGPIK	1	3	1	P08621-2		0	8.67624e+06	0.001	0.00811	30.79	0.0522718	2	1081.56	0.304186	79.3782	0
	High	RIHMVYSK	1	3	1	P08621-2		0	4.66751e+06	0.003	0.03246	19.52	1.03924	3	1033.56	1.63371	36.267	1
	High	VLVDVER	1	3	1	P08621-2		0	4.52584e+07	0.006	0.05946	50.51	0.000776273	2	829.477	-0.6749	52.7359	0
I3L2P8	Protein disulfide-isomerase OS=Homo sapiens GN=P4HB PE=3 SV=1 - [I3L2P8_HUMAN]	115.796	10	12	4	4	4	5.20071e+06	450	50.9936	4.90674
	A17	Sequence	# PSMs	# Proteins	# Protein Groups	Protein Group Accessions	Modifications	ΔCn	Area	q-Value	PEP	IonScore	Exp Value	Charge	MH+ [Da]	ΔM [ppm]	RT [min]	# Missed Cleavages
	High	VDATEESDLAQQYGVR	1	6	1	I3L2P8		0	3.74051e+06	0	3.936e-06	82.77	2.65544e-07	2	1780.84	1.79073	77.6046	0
	High	QLAPIWDK	1	5	1	I3L2P8		0	6.46905e+06	0	0.004271	44.82	0.00150961	2	970.536	0.441072	76.6777	0
	High	SNFAEALAAHK	1	11	1	I3L2P8		0	5.04035e+06	0	0.002116	29.38	0.082991	3	1158.59	-0.427647	63.1893	0
	High	NFEDVAFDEK	1	5	1	I3L2P8		0	4.09274e+06	0.002	0.03032	15.54	0.504054	2	1213.54	-0.354779	76.6792	0
O60841	Eukaryotic translation initiation factor 5B OS=Homo sapiens GN=EIF5B PE=1 SV=4 - [IF2P_HUMAN]	115.55	7.05	1	5	5	5	2.89464e+07	1220	138.742	5.49072
	A17	Sequence	# PSMs	# Proteins	# Protein Groups	Protein Group Accessions	Modifications	ΔCn	Area	q-Value	PEP	IonScore	Exp Value	Charge	MH+ [Da]	ΔM [ppm]	RT [min]	# Missed Cleavages
	High	LLQAQGVEVPSK	1	1	1	O60841		0	3.79553e+07	0	2.354e-06	68.42	6.93501e-06	2	1268.72	-0.823719	62.4764	0
	High	VTVDTGVIPASEEK	1	1	1	O60841		0	14921274	0	0.0003924	38.73	0.0114073	2	1444.75	-0.635753	64.905	0
	High	ADRETVAVKPTENNEEEFTSK	1	1	1	O60841		0	3.01122e+07	0	4.792e-05	32.92	0.0329531	4	2394.14	1.09548	51.6832	1
	High	NKSEDSTKDDIDLDALAAEIEGAGAAK	1	1	1	O60841		0	18771883	0	0.001321	18.73	0.921028	4	2747.32	-0.88544	112.778	2
	High	KKQDFDEDDILK	1	1	1	O60841		0	1.2643e+07	0.002	0.02914	15.95	1.86889	3	1493.75	0.124824	58.8659	2
Q9Y228	TRAF3-interacting JNK-activating modulator OS=Homo sapiens GN=TRAF3IP3 PE=1 SV=2 - [T3JAM_HUMAN]	115.427	18.33	7	5	8	8	2.98602e+07	551	63.5868	8.51416
	A17	Sequence	# PSMs	# Proteins	# Protein Groups	Protein Group Accessions	Modifications	ΔCn	Area	q-Value	PEP	IonScore	Exp Value	Charge	MH+ [Da]	ΔM [ppm]	RT [min]	# Missed Cleavages
	High	EQVTGTSSEVFPAQHPPPSGIcR	1	2	1	Q9Y228	C22(Carbamidomethyl)	0	2.70929e+07	0	5.179e-05	31.24	0.0451725	3	2481.18	-2.25139	68.6689	0
	High	SLENQLYTcTQK	1	4	1	Q9Y228	C9(Carbamidomethyl)	0	0	0	0.003755	30.61	0.0436653	2	1484.71	1.88991	66.031	0
	High	VQQLQGLLQNQSLQLQEQEK	1	4	2	B1AJU2;Q9Y228		0	3.76058e+07	0	0.0001122	27.44	0.133694	3	2352.25	1.1995	96.0183	0
	High	DLQMNQALR	1	5	2	B1AJU2;Q9Y228		0	2.48819e+07	0.001	0.006526	41.13	0.00538476	2	1088.55	-1.4173	62.114	0
	High	ELESQLHVLQSK	1	6	2	B1AJU2;Q9Y228		0	0	0.001	0.006828	18.71	0.818956	3	1410.76	-0.525634	65.8748	0
	High	WAESYEAK	1	5	1	Q9Y228		0	1.36058e+07	0.002	0.01812	36.04	0.00709324	2	983.446	-1.09098	46.9605	0
	High	NLELEEK	1	4	1	Q9Y228		0	7763915	0.003	0.03798	31.4	0.0682056	2	874.452	0.100051	46.0715	0
	High	RcRPNVTTcR	1	4	1	Q9Y228	C2(Carbamidomethyl); C9(Carbamidomethyl)	0	3.9095e+06	0.006	0.05691	11.61	4.10348	3	1319.64	-1.51673	26.5558	1
E9PES6	High mobility group protein B3 (Fragment) OS=Homo sapiens GN=HMGB3 PE=4 SV=1 - [E9PES6_HUMAN]	113.885	58.17	5	7	7	8	8.84411e+07	153	17.511	9.78857
	A17	Sequence	# PSMs	# Proteins	# Protein Groups	Protein Group Accessions	Modifications	ΔCn	Area	q-Value	PEP	IonScore	Exp Value	Charge	MH+ [Da]	ΔM [ppm]	RT [min]	# Missed Cleavages
	High	STNPGISIGDVAK	1	4	1	E9PES6		0	169417971	0	0.0001189	49.99	0.000811867	2	1258.66	-1.80722	67.7794	0
	High	MSAYAFFVQTcREEHK	1	5	1	E9PES6	C11(Carbamidomethyl)	0	0	0	2.634e-06	37.68	0.00545093	3	2003.91	0.61274	88.0414	1
	High	KKNPEVPVNFAEFSKK	1	4	1	E9PES6		0	1.57863e+07	0	1.093e-05	29.5	0.0761851	4	1862.02	-0.54635	67.4871	3
	High	KNPEVPVNFAEFSK	1	4	1	E9PES6		0	71484045	0	0.003195	22.24	0.527779	3	1605.83	-0.892076	84.9615	1
	High	RPPSGFFLFcSEFRPK	2	4	1	E9PES6	C10(Carbamidomethyl)	0	1.14816e+07	0	0.001467	18.74	1.13343	3	1971.99	-0.584512	103.033	0
	High	SKFDEMAK	1	4	1	E9PES6		0	2.44214e+07	0.002	0.01699	30.39	0.0358789	2	955.456	0.222622	37.0016	1
	High	KLGEMWNNLNDSEKQPYITK	1	4	1	E9PES6		0	1.85487e+07	0.002	0.03157	14	3.14903	4	2408.18	-3.05064	81.12	2
Q15365	Poly(rC)-binding protein 1 OS=Homo sapiens GN=PCBP1 PE=1 SV=2 - [PCBP1_HUMAN]	113.86	20.22	23	5	5	5	1.79483e+07	356	37.4739	7.09326
	A17	Sequence	# PSMs	# Proteins	# Protein Groups	Protein Group Accessions	Modifications	ΔCn	Area	q-Value	PEP	IonScore	Exp Value	Charge	MH+ [Da]	ΔM [ppm]	RT [min]	# Missed Cleavages
	High	QGANINEIR	1	1	1	Q15365		0	1.54683e+07	0	0.0002445	64.55	1.83443e-05	2	1014.53	-1.53349	45.3951	0
	High	INISEGNcPER	1	23	1	Q15365	C8(Carbamidomethyl)	0	6.59726e+06	0	0.001617	40.02	0.00292151	2	1288.59	-0.146724	46.8725	0
	High	IITLTGPTNAIFK	1	1	1	Q15365		0	11931922	0	0.002709	29.9	0.045997	2	1388.81	-0.421019	102.063	0
	High	QQSHFAMMHGGTGFAGIDSSSPEVK	1	1	1	Q15365		0	2.35103e+07	0.001	0.01037	17	0.659434	4	2606.17	-0.917206	78.5367	0
	High	LVVPATQcGSLIGK	1	1	1	Q15365	C8(Carbamidomethyl)	0	1.48663e+07	0.002	0.02545	27.99	0.121603	2	1442.8	-1.4375	77.7401	0
Q13422-2	Isoform Ik2 of DNA-binding protein Ikaros OS=Homo sapiens GN=IKZF1 - [IKZF1_HUMAN]	112.574	24.77	9	9	9	10	9.17616e+07	432	48.258	6.69775
	A17	Sequence	# PSMs	# Proteins	# Protein Groups	Protein Group Accessions	Modifications	ΔCn	Area	q-Value	PEP	IonScore	Exp Value	Charge	MH+ [Da]	ΔM [ppm]	RT [min]	# Missed Cleavages
	High	GLSDTPYDSSASYEK	1	8	1	Q13422-2		0	7.63909e+07	0	6.933e-07	76.19	4.78468e-07	2	1619.72	5.8906	60.3348	0
	High	SDRVVGERPFQcNQcGASFTQK	1	1	1	Q13422-2	C12(Carbamidomethyl); C15(Carbamidomethyl)	0	0	0	0.0003554	15.22	1.13479	4	2571.18	-0.406777	60.2928	1
	High	cHLcNYAcR	2	6	1	Q13422-2	C1(Carbamidomethyl); C4(Carbamidomethyl); C8(Carbamidomethyl)	0	1.13148e+07	0.001	0.009738	29.74	0.00323817	3	1253.5	-1.32764	38.9201	0
	High	EETNHSEMAEDLcK	1	4	1	Q13422-2	C13(Carbamidomethyl)	0	3495293	0.001	0.007188	23.21	0.0207725	3	1692.69	0.973481	46.1682	0
	High	VVGERPFQcNQcGASFTQK	1	1	1	Q13422-2	C9(Carbamidomethyl); C12(Carbamidomethyl)	0	8.24915e+06	0.001	0.007202	11.77	2.83074	3	2213.02	0.169967	61.7065	0
	High	SLVLDRLASNVAK	1	3	1	Q13422-2		0	1.17797e+07	0.002	0.02768	25.59	0.122294	2	1385.81	-0.320936	80.1543	1
	High	NGLSLKEEHR	1	7	1	Q13422-2		0	1.17013e+07	0.002	0.01732	17.31	1.05616	3	1182.62	0.861681	33.6172	1
	High	EEHRAYDLLR	1	7	1	Q13422-2		0	3.92049e+06	0.004	0.0461	18.77	0.855506	3	1301.66	-0.249186	53.3001	1
	High	SNHSAQDSAVENLLLLSK	1	7	1	Q13422-2		0	1.87114e+08	0.008	0.0707	14.4	2.74487	3	1925.99	-1.10933	99.273	0
P11387	DNA topoisomerase 1 OS=Homo sapiens GN=TOP1 PE=1 SV=2 - [TOP1_HUMAN]	111.97	7.84	6	6	6	6	1.86038e+07	765	90.6689	9.30518
	A17	Sequence	# PSMs	# Proteins	# Protein Groups	Protein Group Accessions	Modifications	ΔCn	Area	q-Value	PEP	IonScore	Exp Value	Charge	MH+ [Da]	ΔM [ppm]	RT [min]	# Missed Cleavages
	High	AEEVATFFAK	1	1	1	P11387		0	2.22316e+07	0	0.0007162	48.05	0.000854663	2	1112.56	0.322111	81.8784	0
	High	cDFTQMSQYFK	1	1	1	P11387	C1(Carbamidomethyl)	0	4.62888e+06	0	0.0005891	37.2	0.00189593	2	1454.61	0.00856244	98.7696	0
	High	RPRDEDDADYKPK	1	1	1	P11387		0	3.77389e+06	0	0.003539	30.46	0.0502369	4	1604.77	-0.699046	26.9382	1
	High	AVALYFIDK	1	4	1	P11387		0	1.53775e+07	0	0.003669	28.69	0.0579363	2	1039.58	0.607975	92.6071	0
	High	MLDHEYTTK	1	6	1	P11387		0	4.60726e+06	0.001	0.006588	13.82	1.69301	3	1137.52	-0.117905	37.1807	0
	High	NIITNLSK	1	1	1	P11387		0	1.82022e+07	0.002	0.01997	33.17	0.0417126	2	902.53	-1.1786	66.5595	0
Q8WXF1	Paraspeckle component 1 OS=Homo sapiens GN=PSPC1 PE=1 SV=1 - [PSPC1_HUMAN]	111.465	23.52	2	9	9	9	3.18299e+07	523	58.7062	6.66846
	A17	Sequence	# PSMs	# Proteins	# Protein Groups	Protein Group Accessions	Modifications	ΔCn	Area	q-Value	PEP	IonScore	Exp Value	Charge	MH+ [Da]	ΔM [ppm]	RT [min]	# Missed Cleavages
	High	FAQPGTFEFEYASR	1	2	1	Q8WXF1		0	23117964	0	2.581e-05	54.22	0.000108235	2	1649.76	-1.29685	91.9724	0
	High	LFVGNLPTDITEEDFK	1	2	1	Q8WXF1		0	9.65424e+06	0	0.0005248	32.57	0.043106	2	1837.92	-2.45131	112.086	0
	High	QQEGFKPNYMENR	1	1	1	Q8WXF1		0	1.93861e+07	0	6.408e-05	29.17	0.0376496	3	1640.75	-1.04217	53.4964	0
	High	TGSETPQAPMSGVGPVSGGPGGFGR	1	1	1	Q8WXF1		0	4.57034e+07	0	7.035e-05	27.16	0.108366	3	2287.08	0.58421	81.6731	0
	High	GFVEFAAKPPARK	1	2	1	Q8WXF1		0	0	0	0.001554	14.2	2.67273	3	1417.8	1.16786	58.5421	1
	High	YGEPSEVFINRDR	1	2	1	Q8WXF1		0	7.45942e+06	0.001	0.01017	15.18	1.85219	3	1581.77	2.69971	66.0951	1
	High	TLAEIAKAELDGTILK	1	2	1	Q8WXF1		0	4.73899e+06	0.002	0.03048	19.08	0.538255	3	1685.97	-0.212658	114.622	1
	High	AELDGTILK	1	2	1	Q8WXF1		0	2.66682e+07	0.005	0.04872	20.51	0.793167	2	959.541	-0.341197	66.2052	0
	High	GSQGGNFEGPNKR	1	1	1	Q8WXF1		0	6.45779e+06	0.006	0.05712	10.76	5.02837	3	1347.65	7.977	29.4561	1
Q14980-2	Isoform 2 of Nuclear mitotic apparatus protein 1 OS=Homo sapiens GN=NUMA1 - [NUMA1_HUMAN]	111.153	5.05	7	7	7	8	1.16127e+07	2101	236.372	5.79541
	A17	Sequence	# PSMs	# Proteins	# Protein Groups	Protein Group Accessions	Modifications	ΔCn	Area	q-Value	PEP	IonScore	Exp Value	Charge	MH+ [Da]	ΔM [ppm]	RT [min]	# Missed Cleavages
	High	VAGIESHSELQISR	1	4	1	Q14980-2		0	7.86857e+06	0	1.198e-07	47.41	0.00138978	3	1525.8	0.785866	60.5941	0
	High	LGSPDYGNSALLSLPGYRPTTR	1	4	1	Q14980-2		0	1.46063e+07	0	2.689e-05	44.64	0.00304221	3	2335.21	0.977965	96.2343	0
	High	LLQAETASNSAR	1	5	1	Q14980-2		0	7.12693e+06	0	0.004389	26.19	0.24825	2	1260.66	0.704131	40.8766	0
	High	YVQELAAVR	1	6	1	Q14980-2		0	0	0.001	0.01466	42.17	0.00442918	2	1048.58	2.14275	60.4972	0
	High	AQELGHSQSALASAQR	1	5	1	Q14980-2		0	1.23633e+07	0.001	0.01481	12.35	4.57533	3	1653.83	-0.0210917	42.7591	0
	High	IATTTASAATAAAIGATPR	2	4	1	Q14980-2		0	4.98607e+06	0.003	0.03721	13.53	3.95699	3	1715.93	-1.16577	74.8209	0
	High	QDHAQQLATAAEER	1	4	1	Q14980-2		0	2.74825e+06	0.007	0.06456	10.98	4.28523	3	1567.75	0.748973	48.3593	0
Q15291	Retinoblastoma-binding protein 5 OS=Homo sapiens GN=RBBP5 PE=1 SV=2 - [RBBP5_HUMAN]	110.85	11.52	2	5	5	5	1.26417e+07	538	59.1157	5.09717
	A17	Sequence	# PSMs	# Proteins	# Protein Groups	Protein Group Accessions	Modifications	ΔCn	Area	q-Value	PEP	IonScore	Exp Value	Charge	MH+ [Da]	ΔM [ppm]	RT [min]	# Missed Cleavages
	High	SAPVMLTLSDSK	1	2	1	Q15291		0	1.65155e+07	0	3.908e-05	61.92	6.05733e-05	2	1248.65	0.356549	77.0438	0
	High	TDSQDLVASFR	1	2	1	Q15291		0	1.23947e+07	0	0.003463	33.67	0.0246124	2	1238.6	-1.25491	77.0992	0
	High	GDRGLPLEGSAK	1	1	1	Q15291		0	2.51642e+06	0	0.001862	28.7	0.0858615	3	1199.64	0.552812	45.9791	1
	High	HVVLPVDDDSDLNVVASFDR	1	2	1	Q15291		0	9.01488e+06	0	0.001927	15.39	2.10152	3	2212.09	-0.824306	106.198	0
	High	LQDLVNR	1	2	1	Q15291		0	2.07836e+06	0.002	0.0192	39.97	0.00651988	2	857.483	-0.837765	46.6447	0
Q7L014	Probable ATP-dependent RNA helicase DDX46 OS=Homo sapiens GN=DDX46 PE=1 SV=2 - [DDX46_HUMAN]	110.839	8.34	3	8	8	8	2.1524e+07	1031	117.29	9.29053
	A17	Sequence	# PSMs	# Proteins	# Protein Groups	Protein Group Accessions	Modifications	ΔCn	Area	q-Value	PEP	IonScore	Exp Value	Charge	MH+ [Da]	ΔM [ppm]	RT [min]	# Missed Cleavages
	High	AMENIGELKK	1	2	1	Q7L014		0	1.78002e+07	0	0.001318	42.63	0.00503462	3	1132.6	-2.41465	49.2321	1
	High	TIAEQLAEK	1	1	1	Q7L014		0	3.45043e+07	0	0.00523	41.4	0.00730231	2	1002.55	0.39237	53.9538	0
	High	VTYVVLDEADR	1	1	1	Q7L014		0	1.72046e+06	0	0.001342	37.38	0.0129795	2	1279.65	1.59693	74.8298	0
	High	KWSLEDDDDDEDDPAEAEK	1	2	1	Q7L014		0	1.57754e+06	0.001	0.01078	25.46	0.0102401	3	2221.89	1.39828	67.4292	1
	High	ISEYSEAAITIR	1	1	1	Q7L014		0	4.08543e+06	0.001	0.01427	21.36	0.496443	2	1352.71	-0.313081	74.9026	0
	High	LLEPVDHGK	1	2	1	Q7L014		0	4.63411e+06	0.001	0.01099	14.94	2.06163	3	1007.55	0.661712	38.6584	0
	High	LIKEELIR	1	2	1	Q7L014		0	1.22675e+07	0.002	0.03112	30.23	0.0340482	3	1013.64	0.540771	57.4287	1
	High	LNYVPLEK	1	1	1	Q7L014		0	1.02982e+07	0.005	0.05592	25.68	0.20523	2	975.551	-0.166523	66.7198	0
F5H0H3	Scaffold attachment factor B1 OS=Homo sapiens GN=SAFB PE=4 SV=1 - [F5H0H3_HUMAN]	110.733	4.95	8	3	3	3	1.93238e+07	848	95.1232	6.45557
	A17	Sequence	# PSMs	# Proteins	# Protein Groups	Protein Group Accessions	Modifications	ΔCn	Area	q-Value	PEP	IonScore	Exp Value	Charge	MH+ [Da]	ΔM [ppm]	RT [min]	# Missed Cleavages
	High	ADSLLAVVK	1	7	1	F5H0H3		0	17864661	0	5.545e-05	70.35	7.07612e-06	2	915.553	2.00066	77.8188	0
	High	AIEDEGGNPDEIEITSEGNKK	1	5	1	F5H0H3		0	3.09886e+07	0	3.885e-07	44.62	0.00159456	3	2245.04	-2.92468	62.7537	1
	High	NFWVSGLSSTTR	1	6	1	F5H0H3		0	9.1181e+06	0	0.002297	28.43	0.0872778	2	1354.67	-0.499969	91.2402	0
Q7RTV0	PHD finger-like domain-containing protein 5A OS=Homo sapiens GN=PHF5A PE=1 SV=1 - [PHF5A_HUMAN]	109.262	40.91	1	5	5	5	2.04309e+07	110	12.397	8.41162
	A17	Sequence	# PSMs	# Proteins	# Protein Groups	Protein Group Accessions	Modifications	ΔCn	Area	q-Value	PEP	IonScore	Exp Value	Charge	MH+ [Da]	ΔM [ppm]	RT [min]	# Missed Cleavages
	High	IcDEcNYGSYQGR	1	1	1	Q7RTV0	C2(Carbamidomethyl); C5(Carbamidomethyl)	0	5.92942e+06	0	0.0002096	42.44	0.000159646	2	1621.64	-0.300371	49.5256	0
	High	IVNLGSSK	1	1	1	Q7RTV0		0	1.5446e+07	0	0.005128	41.74	0.00736873	2	817.477	-0.896563	38.8845	0
	High	QAGVAIGR	1	1	1	Q7RTV0		0	5.52806e+06	0.001	0.007089	47.76	0.000722738	2	771.447	-0.659058	36.2061	0
[truncated: 2,085 more rows]

## Sheet: NB4-IP
Accession	Description	Score	Coverage	# Proteins	# Unique Peptides	# Peptides	# PSMs	Area	# AAs	MW [kDa]	calc. pI
Q15652	Probable JmjC domain-containing histone demethylation protein 2C OS=Homo sapiens GN=JMJD1C PE=1 SV=2 - [JHD2C_HUMAN]	6597.59	58.86	6	166	166	335	1.97625e+10	2540	284.349	7.86963
	A17	Sequence	# PSMs	# Proteins	# Protein Groups	Protein Group Accessions	Modifications	ΔCn	Area	q-Value	PEP	IonScore	Exp Value	Charge	MH+ [Da]	ΔM [ppm]	RT [min]	# Missed Cleavages
	High	TDNVSDFSESSDSENSNK	2	3	1	Q15652		0	3.72054e+08	0	1.425e-14	116.23	8.69547e-12	2	1961.79	0.496802	47.7504	0
	High	SPTHLTVSSTNTLR	2	3	1	Q15652		0	4266749841	0	9.848e-12	100.28	6.90046e-09	3	1513.8	0.381956	51.9347	0
	High	QSNALAAAAANPQTLTSFITSLSKPPPLIK	5	3	1	Q15652		0	3.95725e+09	0	1.106e-19	96.93	4.96782e-09	3	3050.69	1.05068	142.078	0
	High	VAQENSSTFGLQTLQK	4	3	1	Q15652		0	13127178239	0	8.68e-11	91.43	6.14409e-08	2	1750.89	-2.051	78.2316	0
	High	QTGESFLQDDSccEIGPNLQK	1	2	1	Q15652	C12(Carbamidomethyl); C13(Carbamidomethyl)	0	9.73137e+07	0	1.244e-12	89.16	1.91109e-08	2	2426.07	2.4716	87.0028	0
	High	SVASTSAKNDLDLNR	2	3	1	Q15652		0	1154304746	0	5.413e-10	86.68	1.71397e-07	2	1590.8	-2.06314	51.0864	1
	High	VDLTQSSVTNASSGNDHLNMEK	2	3	1	Q15652		0	8.06408e+09	0	2.096e-15	83.13	1.81673e-07	3	2347.08	-1.36856	66.1544	0
	High	KDSDQSWVSDVVK	1	3	1	Q15652		0	387189357	0	1.626e-10	81.5	4.16272e-07	2	1492.73	-1.42403	72.3613	1
	High	HSVPQSLPQSNYFTTLSNSVVNEPPR	2	3	1	Q15652		0	152506856	0	3.747e-13	78.78	1.07272e-06	3	2898.44	2.33508	101.941	0
	High	YVSYISPLSAVSVMEDK	2	3	1	Q15652		0	11306419012	0	2.491e-11	78.7	1.03128e-06	2	1887.95	3.19697	117.597	0
	High	AESISLDFGDHQADLLNcK	2	3	1	Q15652	C18(Carbamidomethyl)	0	1.46085e+09	0	1.642e-09	77.4	8.47981e-07	2	2132.99	-0.141877	96.104	0
	High	LRVGSTDAGIAFAPVYSMGAPSSK	2	3	1	Q15652		0	2065248317	0	1.703e-10	74.92	2.92312e-06	2	2382.21	-1.79493	97.7605	1
	High	LRTDNVSDFSESSDSENSNK	1	3	1	Q15652		0	207329064	0	1.276e-09	74.54	7.64644e-07	3	2230.97	2.25964	52.0841	1
	High	DSDQSWVSDVVK	2	3	1	Q15652		0	11262451375	0	7.708e-07	73.99	1.66393e-06	2	1364.63	-0.663691	85.5775	0
	High	SKATYVNSQATGER	2	3	1	Q15652		0	1.3497e+08	0	1.085e-07	73.23	3.0065e-06	2	1511.75	1.62114	32.91	1
	High	SHIIKQDMDVER	2	3	1	Q15652		0	2.31629e+09	0	1.09e-06	72.81	3.51074e-06	2	1470.74	-0.432148	42.9895	1
	High	LQAAMASVIVRPSSSTK	2	3	1	Q15652		0	6816293992	0	7.771e-10	72.62	4.0698e-06	2	1745.95	-2.37025	68.2669	0
	High	IIDNSSEQKPENELK	2	3	1	Q15652		0	5528632636	0	2.999e-09	70.96	6.14085e-06	2	1743.88	-0.272623	45.3735	0
	High	TGSVVQPSSGFSGTTDFIHLK	2	4	1	Q15652		0	7.3063e+09	0	2.32e-13	70.62	7.82e-06	3	2165.08	-2.21543	93.9352	0
	High	FLETAKKDSDQSWVSDVVK	1	3	1	Q15652		0	3.38803e+08	0	1.646e-11	70.09	7.91428e-06	3	2182.1	-1.13992	80.8898	2
	High	KFEEEDLDDILRK	2	3	1	Q15652		0	6.71041e+08	0	5.063e-07	68.21	1.30395e-05	2	1649.84	0.962505	84.0013	2
	High	IILPNVNSDSVHTK	2	4	1	Q15652		0	11119694448	0	4.954e-08	68.02	1.10669e-05	3	1536.84	-1.22037	68.177	0
	High	LNTSVDTHK	2	3	1	Q15652		0	330422096	0	8.33e-06	67.13	9.27546e-06	2	1014.52	0.771886	29.1355	0
	High	TDSmPAMQLASK	5	4	1	Q15652	M4(Oxidation)	0	1.76739e+08	0	4.412e-06	66.78	7.60866e-06	2	1295.6	-0.740482	50.6701	0
	High	VDLTQSSVTNASSGNDHLNmEK	5	3	1	Q15652	M20(Oxidation)	0	743210900	0	2.926e-15	66.75	6.12912e-06	3	2363.08	0.379297	57.9438	0
	High	cGFVVcLDcYK	1	3	1	Q15652	C1(Carbamidomethyl); C6(Carbamidomethyl); C9(Carbamidomethyl)	0	2.925e+08	0	7.252e-08	66.57	2.8638e-06	2	1420.6	-1.00351	93.0069	0
	High	HQPESEGLVGK	2	3	1	Q15652		0	1.15499e+09	0	2.471e-07	65.41	2.02281e-05	2	1180.6	0.0164525	34.8218	0
	High	LAEAGETGR	1	4	1	Q15652		0	1.3824e+07	0	1.54e-05	63.93	2.63986e-05	2	903.454	0.83312	28.5977	0
	High	MKEEKYDYISR	1	3	1	Q15652		0	2.78588e+08	0	5.429e-07	63.45	2.48747e-05	3	1461.7	-0.377856	45.7055	2
	High	VGSTDAGIAFAPVYSMGAPSSK	2	3	1	Q15652		0	1.96389e+08	0	2.458e-11	62.42	4.15277e-05	3	2113.03	0.37194	98.6912	0
	High	LANKIEHELSR	3	3	1	Q15652		0	4065297607	0	8.101e-08	62.19	3.7475e-05	2	1309.72	0.750464	45.8903	1
	High	NSQPPWDQIQEDKKHEEAEK	2	3	1	Q15652		0	7.25004e+09	0	2.935e-11	59.94	5.60693e-05	3	2436.15	1.16194	58.1474	2
	High	cVIDITNDTNLEK	4	3	1	Q15652	C1(Carbamidomethyl)	0	11711989990	0	3.035e-09	59.91	5.69684e-05	2	1534.74	-1.874	79.3436	0
	High	TmPNILDDIIASVVENK	2	3	1	Q15652	M2(Oxidation)	0	1.96712e+07	0	7.303e-07	59.87	9.11377e-05	2	1887.98	1.10335	150.894	0
	High	FEEEDLDDILR	1	3	1	Q15652		0	4.3985e+07	0	9.086e-07	59.73	4.09695e-05	2	1393.65	-0.175426	102.118	0
	High	DSDQSWVSDVVKVDLTQSSVTNASSGNDHLNMEK	1	3	1	Q15652		0	1.24399e+09	0	2.735e-16	58.74	4.37735e-05	4	3692.69	-1.67195	108.089	1
	High	IPEHLPHQIASHSVTTFR	3	3	1	Q15652		0	1.17703e+09	0	2.343e-13	58	0.000133052	4	2070.09	-0.10243	65.6633	0
	High	ATYVNSQATGER	2	3	1	Q15652		0	1.93875e+09	0	2.103e-06	57.34	8.51475e-05	2	1296.62	0.23165	37.2512	0
	High	ITHSPDSVK	1	3	1	Q15652		0	1.44931e+06	0	8.175e-06	56.7	0.000109571	2	983.515	-0.371028	27.1301	0
	High	NIPSSVTAVEFLVDK	1	1	1	Q15652		0	5.93945e+08	0	1.949e-07	56.69	0.000172288	2	1618.87	1.33174	114.592	0
	High	YVSYISPLSAVSVmEDK	8	3	1	Q15652	M14(Oxidation)	0	9.16417e+07	0	6.934e-05	56.07	0.000173886	2	1903.93	-2.30167	104.38	0
	High	ITAHSSPPLTK	3	3	1	Q15652		0	7.31581e+09	0	1.905e-06	55.84	0.000129135	3	1151.64	-0.662836	36.6296	0
	High	SSPSPEVVKPK	2	3	1	Q15652		0	7.53266e+09	0	2.503e-05	55.77	0.000139576	2	1154.64	-0.0815916	35.1995	0
	High	cSFHPIPTR	2	3	1	Q15652	C1(Carbamidomethyl)	0	11748915566	0	9.622e-05	55.3	0.00012218	2	1114.55	1.24689	50.9124	0
	High	ILQESIDVAPFTTK	3	3	1	Q15652		0	15946710732	0	1.156e-06	55.21	0.000224921	2	1561.85	1.44931	93.0692	0
	High	HSVPQSLPQSNYFTTLSNSVVNEPPRSYPSK	4	3	1	Q15652		0	49535096	0	4.66797e-20	54.61	0.000243368	4	3460.71	-0.844753	98.2083	1
	High	NSQPPWDQIQEDK	4	3	1	Q15652		0	8903635586	0	9.188e-07	53.6	0.000163912	2	1584.73	0.300629	76.1524	0
	High	IHEDEVEDMEEN	1	2	1	Q15652		0	259234746	0	7.27e-05	53.4	8.91322e-06	2	1488.58	0.372451	54.257	0
	High	WVHPENAVNAEASLRR	3	3	1	Q15652		0	14887785867	0	9.132e-07	52.66	0.000473167	4	1848.94	-0.797376	65.0281	1
	High	THTMELLPK	5	3	1	Q15652		0	8975585263	0	0.001063	52.36	0.000324357	3	1069.57	0.616285	57.7421	0
	High	EFWDGFEEVSKR	2	3	1	Q15652		0	4.76414e+08	0	2.709e-05	52.34	0.000195746	2	1528.7	-1.70873	93.0039	1
	High	APVFHPPIHHSLER	2	3	1	Q15652		0	2.69422e+09	0	1.086e-09	52.03	0.000501604	3	1636.87	-0.428886	52.762	0
	High	TMPNILDDIIASVVENKIPPSK	2	3	1	Q15652		0	6.63651e+07	0	2.635e-13	51.23	0.000472354	3	2394.3	0.134043	150.594	1
	High	GENIGITSR	1	3	1	Q15652		0	388123354	0	0.006342	50.62	0.000872597	2	946.495	0.0703561	44.8873	0
	High	DSIISNANVK	1	3	1	Q15652		0	9.87617e+08	0	0.0003965	50.6	0.000856157	2	1060.56	-2.83903	52.673	0
	High	YILDIIGDK	1	2	1	Q15652		0	551475175	0	8.346e-05	50.58	0.000514053	2	1049.59	0.498419	97.1001	0
	High	LLKEEINYDDK	3	2	1	Q15652		0	179094698	0	2.963e-05	49.91	0.000829003	3	1379.7	-1.11711	55.382	1
	High	LQSNSNTGIPR	1	2	1	Q15652		0	964593349	0	0.0002891	49.72	0.000822879	2	1186.62	2.43349	40.382	0
	High	RLANKIEHELSR	2	3	1	Q15652		0	3.19306e+09	0	4.959e-08	49.41	0.000582493	4	1465.82	0.1213	48.8453	2
	High	NQTLSASLPLDSTVIcSTINK	1	4	1	Q15652	C16(Carbamidomethyl)	0	0	0	3.649e-08	48.61	0.0012629	2	2262.17	1.90862	105.399	0
	High	VQEIFMQGPYSLNGYR	2	1	1	Q15652		0	1.02589e+08	0	3.141e-05	48.37	0.000921306	3	1901.92	-1.87675	103.001	0
	High	AALAAAQYK	1	4	1	Q15652		0	2.27143e+09	0	6.754e-05	48.29	0.000872462	2	906.506	1.68303	42.8422	0
	High	RSPPPETIK	4	3	1	Q15652		0	6.06105e+08	0	0.0001395	47.55	0.000675922	2	1024.58	0.515198	30.5647	1
	High	TMPNILDDIIASVVENK	2	3	1	Q15652		0	9.78076e+07	0	1.426e-05	47.47	0.00148531	2	1871.98	-0.299415	152.092	0
	High	THTmELLPK	18	3	1	Q15652	M4(Oxidation)	0	8.54166e+08	0	0.0003751	47.33	0.000905217	3	1085.56	-2.43945	53.5024	0
	High	RIIDNSSEQKPENELK	3	3	1	Q15652		0	1.9872e+10	0	1.208e-11	46.58	0.00196269	3	1899.98	-0.0565278	44.4838	1
	High	NDLDLNRSQTGK	2	3	1	Q15652		0	3.72108e+08	0	9.063e-07	46.53	0.00146961	2	1360.68	-3.96585	39.1054	1
	High	SSSEQSLTEMWRPNNNLSK	1	3	1	Q15652		0	7909692032	0	6.771e-10	45.91	0.00135661	3	2208.04	0.860095	81.9832	0
	High	SPLIIDKNEHFTVYR	1	3	1	Q15652		0	42969415	0	3.527e-07	45.83	0.0022556	3	1831.97	-1.19031	75.7106	1
	High	QDMDVERSVSDLYK	2	3	1	Q15652		0	82225146	0	5.972e-06	45.69	0.00112091	2	1684.78	-2.19485	79.332	1
	High	HFVDPVLNQLQRPPQETGER	5	3	1	Q15652		0	9.77852e+09	0	8.588e-11	44.62	0.00331683	3	2360.21	-1.57951	79.1323	0
	High	TALSWVKK	2	2	1	Q15652		0	221138302	0	0.003139	44.31	0.00148828	2	932.557	0.286228	54.187	1
	High	VGSTDAGIAFAPVYSmGAPSSK	1	3	1	Q15652	M16(Oxidation)	0	1.60026e+07	0	6.08e-06	41.74	0.00416333	2	2129.02	-0.0169303	85.8923	0
	High	TGSVVQPSSGFSGTTDFIHLKK	1	4	1	Q15652		0	1206385027	0	8.016e-09	41.46	0.00608751	3	2293.18	0.277453	83.7177	1
	High	TLVDHHKEELER	3	3	1	Q15652		0	1.04955e+09	0	0.001045	41.19	0.00637534	2	1505.77	1.17364	35.6981	1
	High	MDPNVSDSK	1	3	1	Q15652		0	5.60513e+08	0	0.002808	40.6	0.0017637	2	992.437	1.37323	32.0493	0
	High	TmPNILDDIIASVVENKIPPSK	2	3	1	Q15652	M2(Oxidation)	0	0	0	2.812e-06	40.02	0.00719678	3	2410.29	-0.745226	147.068	1
	High	HFVDPVLNQLQRPPQETGERLNK	1	3	1	Q15652		0	5.90126e+09	0	1.203e-14	39.98	0.00810725	4	2715.43	-0.0462088	77.7892	1
	High	QIQWPALTFKPLVER	1	1	1	Q15652		0	1.20032e+08	0	1.073e-09	39.39	0.00497721	3	1826.03	1.22658	114.964	0
	High	MKEEKYDYISRGENPK	1	3	1	Q15652		0	1.47599e+08	0	3.445e-07	38.43	0.00969673	3	1986.96	0.577211	44.4318	3
	High	TDNVSDFSESSDSENSNKR	1	3	1	Q15652		0	1.20287e+08	0	7.939e-09	38.21	0.00105706	3	2117.88	-1.00873	43.7011	1
	High	FVSRPPTPK	5	3	1	Q15652		0	23468809788	0	0.004693	38.2	0.0100425	2	1028.59	-0.354656	39.61	0
	High	SRANQNVNAVHSHYTR	1	3	1	Q15652		0	3.32092e+08	0	1.843e-08	37.44	0.0130809	4	1853.91	0.190176	29.8938	1
	High	SHIIKQDmDVER	2	3	1	Q15652	M8(Oxidation)	0	2.01578e+08	0	4.298e-06	36.98	0.0140614	3	1486.73	1.75211	33.9928	1
	High	LYSDIPHSWIcEK	2	3	1	Q15652	C11(Carbamidomethyl)	0	1.80324e+09	0	1.26e-06	36.74	0.0118628	2	1647.78	-3.10437	85.0912	0
	High	EKTEWHVEK	2	3	1	Q15652		0	9.52515e+08	0	0.0006748	36.71	0.012553	2	1185.59	0.292057	35.0017	1
	High	EEINYDDKLQVK	1	2	1	Q15652		0	135983052	0	7.498e-08	36.66	0.0154494	3	1493.75	1.97693	60.3518	1
	High	INVKPELKEEPEESIISAVDENNK	4	3	1	Q15652		0	60464360	0	4.526e-10	36.06	0.0216651	4	2724.4	0.989522	88.7306	1
	High	QGQPAVVSGVHK	2	3	1	Q15652		0	767537472	0	4.68e-07	35.41	0.0223862	3	1206.66	0.884286	36.0614	0
	High	EMcDAcEATLFNIHWVcQK	1	3	1	Q15652	C3(Carbamidomethyl); C6(Carbamidomethyl); C17(Carbamidomethyl)	0	1.34496e+08	0	2.078e-07	35.06	0.00265106	3	2412.02	-1.71296	108.913	0
	High	IEHELSR	1	3	1	Q15652		0	3.08088e+07	0	0.005439	34.97	0.0132622	2	883.464	0.416894	29.4231	0
	High	SSSEQSLTEmWRPNNNLSK	4	3	1	Q15652	M10(Oxidation)	0	917284964	0	1.777e-06	34.77	0.0147708	3	2224.03	-1.00367	69.3181	0
	High	VSTTAPVTLASSK	1	4	1	Q15652		0	4.09868e+09	0	0.0005765	34.12	0.029238	2	1261.7	0.108957	54.9386	0
	High	EVSNIYGDK	1	3	1	Q15652		0	2101375048	0	0.002173	33.73	0.0208009	2	1024.5	1.74153	42.3389	0
	High	ANQNVNAVHSHYTR	1	3	1	Q15652		0	6.80387e+08	0	5.035e-07	33.46	0.0256289	4	1610.78	1.33781	31.5323	0
	High	VQESQKPPTLIPEPK	3	3	1	Q15652		0	13850692791	0	3.346e-08	33.06	0.0270882	3	1690.94	1.79402	62.3915	0
	High	KEGSYSSLSPPTLTPVMPVNAGGK	2	3	1	Q15652		0	725225651	0	3.828e-06	32.68	0.0483941	3	2417.25	3.12769	89.4493	1
	High	QLDFLTEDSAFQPYQDDIDSLNPVLR	1	1	1	Q15652		0	2.10084e+07	0	2.397e-05	32.6	0.0368742	3	3039.46	0.292925	137.293	0
	High	IIVDKYVKDDK	1	4	1	Q15652		0	3.08599e+07	0	4.632e-05	32.5	0.0370583	3	1335.75	0.475607	50.5608	2
	High	DSSEIPGALWHIYAGK	2	3	1	Q15652		0	1.84613e+08	0	8.44e-07	32.15	0.0439476	3	1743.87	0.186491	109.209	0
	High	AFMEPLRSVASTSAK	2	3	1	Q15652		0	2.12515e+09	0	1.851e-05	31.94	0.0512428	3	1594.83	0.266965	72.73	1
	High	KFEEEDLDDILRKR	1	3	1	Q15652		0	3.54889e+07	0	0.0008782	31.34	0.0648208	4	1805.94	1.10944	80.9931	3
	High	WVHPENAVNAEASLR	3	3	1	Q15652		0	3201085186	0	1.533e-05	30.88	0.059488	3	1692.84	-0.835917	69.2861	0
	High	DLLTTTAGK	1	3	1	Q15652		0	3.39374e+08	0	0.00277	30.87	0.0707972	2	919.509	-0.423555	54.3434	0
	High	SVASTSAKNDLDLNRSQTGK	1	3	1	Q15652		0	2.08821e+07	0	2.666e-05	30.82	0.0635446	3	2092.07	1.00682	46.47	2
	High	LRVGSTDAGIAFAPVYSmGAPSSK	2	3	1	Q15652	M18(Oxidation)	0	3.89768e+08	0	1.056e-06	30.52	0.0785133	3	2398.22	5.85446	87.3264	1
	High	IKSSPSPEVVKPK	1	3	1	Q15652		0	10043171	0	0.000708	30.37	0.0275041	3	1395.82	-0.40033	34.981	1
	High	QGQPAVVSGVHKK	2	3	1	Q15652		0	1.43051e+08	0	3.094e-07	30.2	0.0508056	3	1334.75	-0.480425	29.2269	1
	High	NSQPPWDQIQEDKK	1	3	1	Q15652		0	294429623	0	6.649e-07	30.06	0.0534563	3	1712.82	-0.798321	66.0521	1
	High	ELTLENQIK	1	3	1	Q15652		0	430179047	0	0.003081	29.21	0.125348	2	1087.6	1.01155	66.064	0
	High	LKQTGESFLQDDSccEIGPNLQK	1	2	1	Q15652	C14(Carbamidomethyl); C15(Carbamidomethyl)	0	0	0	0.0003677	29.18	0.0535062	3	2667.24	-1.19837	81.7701	1
	High	SVSQPVAQK	1	4	1	Q15652		0	3.32634e+07	0	0.00481	28.59	0.0781023	2	943.52	-0.541657	28.4641	0
	High	VYRQDSATQWFTGIITHHDLFTR	1	2	1	Q15652		0	8.90438e+06	0	1.249e-05	28.15	0.128611	4	2792.41	5.37347	117.884	1
	High	LAEAGETGRIILPNVNSDSVHTK	2	4	1	Q15652		0	4.5621e+08	0	8.643e-10	28.11	0.10894	4	2421.28	1.00618	74.3469	1
	High	AQANSPRPAMNSQAAVPK	2	3	1	Q15652		0	1.21672e+09	0	0.007068	28.04	0.133245	2	1837.93	-2.63265	44.2605	0
	High	RILQESIDVAPFTTK	1	3	1	Q15652		0	3.96844e+08	0	8.528e-06	27.97	0.115302	3	1717.95	-0.102445	87.4764	1
	High	RKGEIEEDLKPNGVLSR	1	4	1	Q15652		0	4.58219e+08	0	3.042e-06	27.9	0.0956868	4	1940.06	2.00299	58.0259	2
	High	IKGLEGERENYSR	1	3	1	Q15652		0	2.08689e+08	0	3.613e-05	27.35	0.149195	4	1550.79	0.18692	41.787	2
	High	MENSGNSVSEIIKPcSVNLIASTSSDIQNSVDSK	1	4	1	Q15652	C15(Carbamidomethyl)	0	44556700	0	0.0001522	26.84	0.103093	4	3610.7	-6.19882	111.773	0
	High	LKKAWLTR	1	4	1	Q15652		0	7.88871e+07	0	0.005711	26.54	0.0551222	3	1015.64	0.437061	42.3289	2
	High	VQEIFMQGPYSLNGYRVR	1	1	1	Q15652		0	7.38953e+06	0	7.089e-05	26.38	0.192055	3	2157.09	0.135111	98.5208	1
	High	NFQAVSQGSVPSSVMSAVNTMcNTK	1	4	1	Q15652	C22(Carbamidomethyl)	0	3.70301e+07	0	0.000116	26.23	0.0863591	3	2644.21	-3.03913	108.708	0
	High	SVLKDWR	1	2	1	Q15652		0	5.40115e+06	0	0.003146	26.11	0.233028	3	903.504	-0.830522	53.3936	1
	High	LLKEEINYDDKLQVK	2	2	1	Q15652		0	320090267	0	5.918e-09	26.11	0.178047	3	1848.01	0.663467	68.8105	2
	High	SKATYVNSQATGERR	1	3	1	Q15652		0	2.13395e+07	0	0.001419	25.71	0.205966	4	1667.85	1.05988	29.6268	2
	High	KGEIEEDLKPNGVLSR	1	4	1	Q15652		0	7.13127e+07	0	0.0008617	25.57	0.211327	3	1783.95	-4.2891	64.1499	1
	High	TLVDHHKEELERK	4	3	1	Q15652		0	5.82701e+09	0	0.005473	25.33	0.253962	2	1633.87	0.0360831	31.6	2
	High	IILPNVNSDSVHTKSEK	1	4	1	Q15652		0	38578085	0	4.285e-06	25.31	0.212293	4	1881.01	2.4766	60.668	1
	High	YDYISRGENPK	3	3	1	Q15652		0	14225509811	0	0.0006122	24.68	0.167991	2	1341.64	-1.93541	44.9479	1
	High	LQAAmASVIVRPSSSTK	1	3	1	Q15652	M5(Oxidation)	0	2.52758e+07	0	1.023e-06	24.27	0.323044	3	1761.95	1.04925	56.5427	0
	High	KGEEPAHSPVFcR	2	2	1	Q15652	C12(Carbamidomethyl)	0	650694649	0	0.0001432	23.88	0.216499	4	1513.72	1.85814	42.1145	1
	High	SSGKLQAAMASVIVRPSSSTK	1	3	1	Q15652		0	6.99174e+07	0	2.115e-05	23.71	0.29877	3	2105.14	2.5417	74.0611	1
	High	HKAALAAAQYK	1	4	1	Q15652		0	1.60244e+07	0	0.0009915	23.41	0.395384	3	1171.66	-0.775852	31.5481	1
	High	VDLTQSSVTNASSGNDHLNMEKEK	1	3	1	Q15652		0	5.65452e+07	0	4.562e-07	23.24	0.202976	4	2604.22	-0.229558	61.22	1
	High	SKLNTSVDTHKIK	1	3	1	Q15652		0	2.34154e+07	0	0.002008	23.15	0.379107	4	1470.82	-5.30211	34.5349	2
	High	AFmEPLRSVASTSAK	1	3	1	Q15652	M3(Oxidation)	0	1.97292e+08	0	0.001544	22.48	0.403647	3	1610.82	-2.18674	59.5239	1
	High	IIVDKYVK	1	4	1	Q15652		0	0	0	0.002141	22.14	0.0940851	3	977.603	-0.0315456	54.5344	1
	High	SHIIKQDMDVERSVSDLYK	1	3	1	Q15652		0	56226583	0	2.106e-05	21.05	0.629366	3	2263.14	-1.0939	75.5983	2
	High	SKKGEEPAHSPVFcR	1	2	1	Q15652	C14(Carbamidomethyl)	0	1.13381e+08	0	1.123e-06	20.35	0.598288	4	1728.85	-1.01268	36.4821	2
	High	LTPPESQSPLHWLADLAEQK	1	3	1	Q15652		0	86592368	0	3.759e-06	19.6	0.988475	3	2260.16	-0.998504	128.542	0
	High	APVFHPPIHHSLERK	1	3	1	Q15652		0	1.56749e+09	0	2.935e-08	19.23	0.719378	4	1764.97	0.701629	45.8803	1
	High	QRLLEEYGVR	1	2	1	Q15652		0	5.81828e+07	0	0.002766	18.75	1.08282	3	1262.68	-1.59236	63.9417	1
	High	AGEETLKNSQPPWDQIQEDK	1	3	1	Q15652		0	1.0497e+07	0	1.033e-05	18.7	0.703484	3	2313.1	0.135877	77.3225	1
	High	RLRTDNVSDFSESSDSENSNK	2	3	1	Q15652		0	4.47459e+09	0	0.006607	18.67	0.395948	3	2387.07	-0.898886	48.0343	2
	High	LKDWPSGEDFK	1	3	1	Q15652		0	296891244	0	0.001833	18.58	0.773116	3	1321.64	1.02116	67.0731	1
	High	EVSNIYGDKQSNALAAAAANPQTLTSFITSLSKPPPLIK	1	3	1	Q15652		0	76494744	0	1.146e-09	18.3	0.459263	4	4056.17	0.347032	139.576	1
	High	EQGLEVLPEHDPIRDQSWYVNK	1	2	1	Q15652		0	213995173	0	4.216e-08	18.27	1.13266	3	2652.31	0.978474	91.144	1
	High	SVLKDWRK	1	2	1	Q15652		0	4.73808e+07	0	0.006675	18	1.02146	3	1031.6	0.367849	43.9845	2
	High	FNLASHLPGFFVRPDLGPR	1	3	1	Q15652		0	2.63959e+08	0	6.017e-06	17.42	1.48439	3	2140.15	0.14935	112.876	0
	High	EGSYSSLSPPTLTPVmPVNAGGK	1	3	1	Q15652	M16(Oxidation)	0	8.25984e+07	0	4.656e-05	17.34	1.49446	3	2305.14	2.06979	87.8773	0
	High	NDLDLNRSQTGKDcHLHR	1	3	1	Q15652	C14(Carbamidomethyl)	0	9.69859e+06	0	9.872e-05	17.11	1.34424	4	2179.04	0.527923	40.2965	2
	High	TALSWVKKDAK	1	2	1	Q15652		0	9.82237e+06	0	0.0001272	16.95	1.25946	3	1246.71	-0.859603	49.9377	2
	High	AQANSPRPAmNSQAAVPK	2	3	1	Q15652	M10(Oxidation)	0	1.76955e+07	0	4.989e-05	16.07	1.99962	3	1853.93	1.47544	36.131	0
	High	NILYHAVK	2	2	1	Q15652		0	665754394	0	0.005031	15.55	2.06312	3	957.552	0.87992	47.4019	0
	High	HLMPTQIIPGSVLTDLLDAMHTLR	1	3	1	Q15652		0	3.00157e+06	0	0.0001443	15.26	1.82732	4	2672.43	0.837543	150.483	0
	High	MDPNVSDSKHSIANAK	2	3	1	Q15652		0	136933856	0	0.0001875	14.95	1.85376	3	1713.82	-0.247767	40.0968	1
	High	VAQENSSTFGLQTLQKMDPNVSDSK	1	3	1	Q15652		0	3.07763e+07	0	0.0002712	14.89	2.21362	3	2724.32	0.242055	95.6263	1
	High	QDmDVERSVSDLYK	1	3	1	Q15652	M3(Oxidation)	0	1.33064e+08	0	0.0006801	14.14	1.30677	3	1700.78	0.771808	68.8867	1
	High	EGSYSSLSPPTLTPVMPVNAGGK	2	3	1	Q15652		0	2213681112	0	1.926e-06	13.29	4.20057	3	2289.14	-0.0304508	98.6258	0
	High	HQPESEGLVGKIPEHLPHQIASHSVTTFR	1	3	1	Q15652		0	64711602	0	2.06e-08	11.04	6.13109	4	3231.66	-0.295081	80.6384	1
	High	DVDKIREFLQK	1	3	1	Q15652		0	7.7875e+07	0	0.0004267	10.88	5.84265	3	1390.77	1.97037	77.1481	2
	High	EKFVSRPPTPK	1	3	1	Q15652		0	1.32669e+08	0	0.007384	10.72	5.94754	3	1285.73	0.372935	38.8173	1
	High	mKEEKYDYISRGENPK	1	3	1	Q15652	M1(Oxidation)	0	4.86899e+06	0	0.0009713	10.61	4.65763	4	2002.95	-0.643488	41.8331	3
	High	YVSYISPLSAVSVMEDKLHKR	1	3	1	Q15652		0	3.73949e+07	0	0.0009845	10.31	7.13229	4	2422.28	0.179547	110.693	2
	High	MNISLWK	1	3	1	Q15652		0	762916404	0.001	0.01332	44.78	0.0024334	2	891.475	-0.588923	87.7552	0
	High	LLEEYGVR	1	2	1	Q15652		0	3.83028e+08	0.001	0.02006	41.46	0.00516581	2	978.525	-0.261804	63.2383	0
	High	AFmEPLR	2	3	1	Q15652	M3(Oxidation)	0	6.13856e+07	0.001	0.007871	39.12	0.00811308	2	879.44	0.650039	56.569	0
	High	KAFMEPLR	2	3	1	Q15652		0	2.12184e+08	0.001	0.01412	37.21	0.0153132	3	991.54	0.482895	55.2599	1
	High	HILWLK	1	5	1	Q15652		0	1266656046	0.001	0.01478	31.76	0.0102021	2	809.503	-0.338496	74.6403	0
	High	KFEEEDLDDILR	1	3	1	Q15652		0	4.26891e+08	0.001	0.0141	21.65	0.515327	3	1521.75	2.21743	92.3806	1
	High	EKYVSYISPLSAVSVMEDK	1	3	1	Q15652		0	260432918	0.001	0.008641	19.59	0.952289	3	2145.09	3.69104	108.668	1
	High	ATYVNSQATGERR	1	3	1	Q15652		0	2.38833e+09	0.001	0.01941	12.34	3.76906	3	1452.72	0.628146	32.897	1
	High	GLEGERENYSR	1	3	1	Q15652		0	0	0.001	0.01145	11.59	3.06494	3	1309.61	-0.379323	37.7684	1
	High	SVSDLYK	1	3	1	Q15652		0	2375489557	0.002	0.03926	40.74	0.00329744	2	811.419	-0.184994	47.6223	0
	High	AFMEPLR	1	3	1	Q15652		0	5.41406e+09	0.002	0.03942	34.17	0.0319084	2	863.445	1.06411	69.0861	0
	High	KAFmEPLR	1	3	1	Q15652	M4(Oxidation)	0	9399754	0.002	0.02335	30.68	0.0737923	2	1007.53	-0.522325	43.3189	1
	High	SVSQPVAQKQEcK	1	4	1	Q15652	C12(Carbamidomethyl)	0	5.64326e+06	0.002	0.03222	25.41	0.218682	2	1488.75	-0.464504	28.0313	1
	High	TEWHVEK	1	3	1	Q15652		0	1.46157e+08	0.002	0.03544	21.8	0.195565	2	928.451	-1.27402	38.9754	0
	High	GSDSSIPDEEK	1	3	1	Q15652		0	4.08003e+07	0.002	0.03282	16.37	0.328711	2	1163.51	-0.347507	36.9629	0
	High	SPLIIDK	1	3	1	Q15652		0	3512832057	0.003	0.05837	35.88	0.0106647	2	785.477	0.105591	53.6931	0
	High	LNKYKEEHRR	1	3	1	Q15652		0	265750	0.003	0.05659	21.82	0.573806	3	1372.74	0.0431039	23.5657	3
	High	NKSGETVVLK	1	3	1	Q15652		0	6.01903e+06	0.003	0.05646	15.69	2.20675	2	1074.62	-0.111041	34.4987	1
	High	mDPNVSDSK	2	3	1	Q15652	M1(Oxidation)	0	1.00795e+06	0.003	0.04886	11.75	1.25314	2	1008.43	0.038823	30.2839	0
	High	DWPSGEDFK	3	3	1	Q15652		0	714974916	0.004	0.06008	20.2	0.150889	2	1080.47	2.131	72.3977	0
O75164	Lysine-specific demethylase 4A OS=Homo sapiens GN=KDM4A PE=1 SV=2 - [KDM4A_HUMAN]	3346.4	63.53	13	78	78	183	1.56988e+10	1064	120.585	5.84619
	A17	Sequence	# PSMs	# Proteins	# Protein Groups	Protein Group Accessions	Modifications	ΔCn	Area	q-Value	PEP	IonScore	Exp Value	Charge	MH+ [Da]	ΔM [ppm]	RT [min]	# Missed Cleavages
	High	DSISSDSETSEPLScR	2	1	1	O75164	C15(Carbamidomethyl)	0	676750030	0	1.5e-10	108.99	1.08517e-10	2	1769.75	-0.716913	55.5891	0
	High	cSANALEEDccLcSLR	2	2	1	O75164	C1(Carbamidomethyl); C10(Carbamidomethyl); C11(Carbamidomethyl); C13(Carbamidomethyl)	0	9.11254e+08	0	3.171e-11	88.68	5.08196e-09	2	1957.79	-0.31703	79.4354	0
	High	DNTVIDHTLPTPEAAEFLK	4	1	1	O75164		0	3164211840	0	5.807e-12	77.46	1.50309e-06	2	2111.06	-0.415163	103.356	0
	High	FVASHPIQMYQVEFEDGSQLVVK	4	2	1	O75164		0	3.19272e+09	0	3.837e-15	73.55	3.73569e-06	3	2651.32	-0.403912	107.32	0
	High	AKGALQSITAGQK	1	2	1	O75164		0	5.03346e+07	0	1.158e-08	72.64	3.93403e-06	2	1272.73	-0.186262	45.0132	1
	High	QVEDGLTFPDYSDSTEVKFEELK	5	1	1	O75164		0	15119456588	0	2.127e-10	69.77	5.55662e-06	2	2676.26	1.72727	105.188	1
	High	DDVYTLDEELPKR	2	2	1	O75164		0	5.43099e+07	0	7.187e-07	68.24	1.05353e-05	2	1592.78	-1.67996	76.7965	1
	High	NLTFNPPIYGADVNGTLYEK	1	1	1	O75164		0	682689144	0	2.186e-11	67.09	1.62112e-05	2	2226.11	1.05732	106.012	0
	High	EDLSSEQYEMTEcPAALAPVRPTHSSVR	2	1	1	O75164	C13(Carbamidomethyl)	0	1.32417e+09	0	3.901e-10	67.08	8.56995e-06	3	3160.47	-0.625228	81.5109	0
	High	RDDVYTLDEELPK	3	2	1	O75164		0	5733691381	0	4.291e-09	65.87	1.87387e-05	2	1592.78	-1.29676	79.5042	1
	High	FVASHPIQMYQVEFEDGSQLVVKR	1	2	1	O75164		0	3.56021e+06	0	1.842e-08	65.73	2.32284e-05	3	2807.42	0.906679	101.986	1
	High	SRLSVASDMR	2	2	1	O75164		0	2.53492e+09	0	9.502e-06	62.66	4.1436e-05	2	1121.57	0.160985	45.6501	1
	High	YSEFEELERK	2	1	1	O75164		0	7.75177e+09	0	1.435e-06	60.33	3.37366e-05	2	1329.63	-0.76727	63.716	1
	High	ESELPPRAGNEEEcPEEDMEGVEDGEEGDLK	7	1	1	O75164	C14(Carbamidomethyl)	0	498362360	0	2.48e-15	59.92	4.53273e-06	3	3475.43	1.08193	81.6595	1
	High	ASEDWMcSR	1	2	1	O75164	C7(Carbamidomethyl)	0	1144263013	0	5.8e-05	59.75	3.01887e-06	2	1141.44	1.77054	58.0827	0
	High	VcLEIPQEVSQSELFPK	2	1	1	O75164	C2(Carbamidomethyl)	0	2.27899e+09	0	4.753e-10	58.8	0.000102363	2	2003.02	-0.2162	111.705	0
	High	cSANALEEDccLcSLRGGALQR	1	2	1	O75164	C1(Carbamidomethyl); C10(Carbamidomethyl); C11(Carbamidomethyl); C13(Carbamidomethyl)	0	984777318	0	1.381e-08	58.31	3.16539e-05	3	2540.11	1.0808	81.1828	1
	High	YIAYIESQGAHR	4	1	1	O75164		0	14442066216	0	2.58e-08	56.99	0.000134091	3	1407.7	1.60491	56.0718	0
	High	AQGQTGVLTVHSYAK	1	1	1	O75164		0	10939319938	0	8.308e-10	56.82	0.000187277	3	1559.82	1.12181	52.9411	0
	High	SFSERELAEVADEYMFSLEENKK	3	1	1	O75164		0	3772912562	0	4.638e-10	54.65	0.000168128	3	2751.28	-0.856377	126.597	2
	High	ESELPPRAGNEEEcPEEDmEGVEDGEEGDLK	4	1	1	O75164	C14(Carbamidomethyl); M19(Oxidation)	0	0	0	5.478e-09	53.98	9.99862e-06	3	3491.42	0.470585	65.7329	1
	High	SPVDVSKIPLPR	2	2	1	O75164		0	9.254e+08	0	1.633e-07	53.71	0.000127254	3	1307.77	-0.823378	79.2814	1
	High	QVEDGLTFPDYSDSTEVK	2	1	1	O75164		0	526780322	0	1.105e-05	51.29	0.00024111	2	2029.93	2.34644	90.0995	0
	High	RQPLSKLPR	1	2	1	O75164		0	8.94857e+08	0	1.393e-06	50.71	0.000108695	3	1094.68	0.0965526	36.7964	2
	High	FVASHPIQmYQVEFEDGSQLVVK	1	2	1	O75164	M9(Oxidation)	0	2.95516e+07	0	1.045e-09	50.61	0.000686913	3	2667.31	-2.1563	101.717	0
	High	ELAEVADEYMFSLEENK	1	1	1	O75164		0	5.75209e+07	0	2.601e-07	50.1	0.000283887	2	2016.91	-0.579006	117.186	0
	High	ISmDVFVR	2	5	1	O75164	M3(Oxidation)	0	1.16051e+08	0	0.001359	49.79	0.000580397	2	982.504	1.10375	63.0602	0
	High	LSVASDMR	1	2	1	O75164		0	1324274877	0	0.002815	48.6	0.000784748	2	878.44	-0.382992	49.4511	0
	High	ASYDDIDDLVIPAPIQQLVTGQSGLFTQYNIQKK	1	1	1	O75164		0	7.02272e+08	0	9.372e-12	44.89	0.00194279	4	3778.95	-1.40573	148.759	1
	High	KIANSDKYcTPR	1	1	1	O75164	C9(Carbamidomethyl)	0	5.02416e+07	0	4.612e-07	44.13	0.00248048	3	1452.73	1.08428	31.734	2
	High	RDDVYTLDEELPKR	1	2	1	O75164		0	428687500	0	1.067e-09	42.91	0.00419835	3	1748.88	0.460294	69.2075	2
	High	ANDDRWVHVScAVAILEAR	1	2	1	O75164	C11(Carbamidomethyl)	0	1.43017e+09	0	5.443e-07	42.73	0.00414135	4	2182.08	0.499261	101.321	1
	High	DDVYTLDEELPK	1	2	1	O75164		0	381007074	0	2.192e-05	42.19	0.00322509	2	1436.68	0.973279	88.2271	0
	High	VHAScYGVPPAK	10	2	1	O75164	C5(Carbamidomethyl)	0	1.22607e+09	0	7.757e-07	42.18	0.00268771	3	1285.63	-0.908587	42.6055	0
	High	mTLISPLMLK	3	1	1	O75164	M1(Oxidation)	0	1.94321e+08	0	0.0006003	41.1	0.00450223	2	1162.66	-0.917409	101.81	0
	High	ISMDVFVRK	2	1	1	O75164		0	985034362	0	0.0001849	39.71	0.00558047	2	1094.6	-0.141274	74.5122	1
	High	FNEIFTEK	1	2	1	O75164		0	6255834871	0	0.003878	39.2	0.00506153	2	1027.51	3.00682	69.1872	0
	High	ISMDVFVR	1	5	1	O75164		0	0	0	0.006361	39.18	0.00632291	2	966.509	1.60748	89.7757	0
	High	IMTFYPTMEEFR	2	1	1	O75164		0	4.06329e+09	0	0.0004369	38.66	0.00389373	2	1564.71	-2.77299	110.078	0
	High	ESGITIEGVNTPYLYFGmWK	2	1	1	O75164	M18(Oxidation)	0	6.04917e+07	0	3.214e-06	37.4	0.0112548	2	2321.12	1.19065	126.046	0
	High	MTLISPLMLKK	1	1	1	O75164		0	6.66955e+08	0	6.98e-06	37.31	0.00519256	3	1274.76	1.29289	93.0303	1
	High	TSFAWHTEDmDLYSINYLHFGEPK	1	1	1	O75164	M10(Oxidation)	0	38629274	0	4.153e-07	35.92	0.00784207	3	2917.32	2.40963	111.845	0
	High	MTLISPLMLK	1	1	1	O75164		0	1780140716	0	0.0006384	34.39	0.0216529	2	1146.66	0.916151	109.937	0
	High	FVASHPIQMYQVEFEDGSQLVVKRDDVYTLDEELPK	1	2	1	O75164		0	3.49531e+08	0	1.223e-14	33.76	0.0246125	4	4225.08	0.981247	115.793	2
	High	FNEIFTEKEVK	1	2	1	O75164		0	62116100	0	1.453e-05	33.61	0.0291575	3	1383.72	0.218721	66.7168	1
	High	WTDGQVYGAK	2	2	1	O75164		0	6114332308	0	0.0002579	33.22	0.0214632	2	1124.54	-0.854476	52.719	0
	High	VVPPKEWKPR	4	1	1	O75164		0	134965109	0	2.389e-06	33.06	0.01651	4	1235.73	-0.492664	45.8528	1
	High	SRLSVASDMRFNEIFTEK	2	2	1	O75164		0	413883646	0	2.414e-06	32.98	0.0399779	4	2130.07	2.25418	94.4429	2
	High	ASEDWmcSR	1	2	1	O75164	M6(Oxidation); C7(Carbamidomethyl)	0	29492799	0	0.0007962	32.87	0.000981191	2	1157.44	0.444235	41.6261	0
	High	ELAEVADEYMFSLEENKK	1	1	1	O75164		0	1.827e+09	0	5.584e-08	32.79	0.0270636	3	2145.01	-0.208915	107.223	1
	High	TAGccVQcSHGR	1	2	1	O75164	C4(Carbamidomethyl); C5(Carbamidomethyl); C8(Carbamidomethyl)	0	1.24096e+06	0	9.053e-05	31.47	0.0019247	3	1392.56	-0.518457	26.3093	0
	High	SRLSVASDmR	6	2	1	O75164	M9(Oxidation)	0	4.99566e+07	0	0.001927	31.28	0.0515727	3	1137.57	0.727043	33.8454	1
	High	HVDEWNIGR	2	1	1	O75164		0	4803273518	0	0.001467	30.92	0.039403	2	1125.54	-0.654814	55.7809	0
	High	LSVASDMRFNEIFTEK	3	2	1	O75164		0	608532702	0	7.544e-05	30.36	0.0647996	3	1886.94	2.27777	101.765	1
	High	SWYSVPPEHGKR	2	1	1	O75164		0	9.50737e+07	0	2.153e-05	30.29	0.0535052	3	1442.72	0.100323	51.3558	1
	High	FVNIAERSPVDVSK	2	2	1	O75164		0	1.01318e+09	0	0.0001655	29.8	0.0910478	2	1560.84	1.29686	68.971	1
	High	GDGRVTVGEPcTRK	2	1	1	O75164	C11(Carbamidomethyl)	0	7.97696e+08	0	5.391e-07	29.73	0.0841737	3	1531.77	1.68449	33.0634	2
	High	HKMTLISPLMLKK	1	1	1	O75164		0	7.44101e+07	0	0.0001192	29.57	0.0322943	4	1539.91	-0.887334	71.5551	2
	High	SWYSVPPEHGK	8	1	1	O75164		0	715118317	0	5.66e-05	29.25	0.0490851	3	1286.62	1.2866	66.5297	0
	High	SFSERELAEVADEYmFSLEENKK	1	1	1	O75164	M15(Oxidation)	0	1.68598e+08	0	3.005e-10	28.45	0.0604422	4	2767.27	-1.09201	109.665	2
	High	FYQcEVVR	1	2	1	O75164	C4(Carbamidomethyl)	0	3.12533e+09	0	0.005095	27.7	0.0478056	2	1100.52	-0.702409	54.7934	0
	High	YIAYIESQGAHRAGLAK	2	1	1	O75164		0	2.37052e+08	0	1.928e-08	26.36	0.201381	3	1847.98	-0.379448	62.5567	1
	High	ImTFYPTMEEFRNFSR	3	1	1	O75164	M2(Oxidation)	0	375928908	0	2.696e-05	25.95	0.0956676	3	2084.96	-0.699205	106.961	1
	High	MTLISPLmLKK	2	1	1	O75164	M8(Oxidation)	0	6.58242e+07	0	0.002339	25.22	0.128961	3	1290.75	-0.788951	87.3697	1
	High	GFFPGSAQScEAFLR	1	1	1	O75164	C10(Carbamidomethyl)	0	9.224e+06	0	0.0001296	25.15	0.118073	3	1673.77	0.259883	101.514	0
	High	EDLSSEQYEmTEcPAALAPVRPTHSSVR	2	1	1	O75164	M10(Oxidation); C13(Carbamidomethyl)	0	1.20073e+07	0	1.194e-05	23.8	0.166331	4	3176.47	1.95448	77.1277	0
	High	GALQSITAGQK	1	2	1	O75164		0	7363180994	0	0.0004695	22.45	0.564302	2	1073.59	-0.211568	52.7706	0
	High	YREDYIEPALYR	1	2	1	O75164		0	17534878811	0	9.847e-05	22.14	0.384588	3	1587.78	-0.0225349	75.1061	1
	High	NGRFYQcEVVR	1	2	1	O75164	C7(Carbamidomethyl)	0	6.02428e+08	0	0.004488	21.97	0.289076	3	1427.68	-4.5216	52.8893	1
	High	FNEIFTEKEVKQEK	1	2	1	O75164		0	18985947	0	2.602e-05	20.72	0.673546	4	1768.91	0.949444	59.9291	2
	High	QPLSKLPR	1	2	1	O75164		0	2.17637e+08	0	0.005894	20.52	0.131743	3	938.578	0.161388	43.3089	1
	High	ImTFYPTmEEFR	1	1	1	O75164	M2(Oxidation); M8(Oxidation)	0	35734541	0	0.003238	20.43	0.175712	2	1596.7	-2.15837	86.3493	0
	High	TSFAWHTEDMDLYSINYLHFGEPK	2	1	1	O75164		0	1.14033e+09	0	0.0005136	20.16	0.323365	3	2901.32	1.51175	118.699	0
	High	ImTFYPTMEEFR	7	1	1	O75164	M2(Oxidation)	0	358064686	0	0.002754	18.53	0.38367	2	1580.71	-1.22697	104.325	0
	High	GRRQPLSKLPR	1	2	1	O75164		0	5.53957e+08	0	0.005648	17.72	0.283149	4	1307.8	0.256537	34.0277	3
	High	RHRVcLEIPQEVSQSELFPK	2	1	1	O75164	C5(Carbamidomethyl)	0	1.1067e+09	0	0.0008064	16.39	1.71867	4	2452.28	3.32973	89.5265	2
	High	GDGRVTVGEPcTR	1	1	1	O75164	C11(Carbamidomethyl)	0	3.43941e+09	0	0.002412	16.22	1.10317	3	1403.67	1.03329	38.3951	1
	High	VTVGEPcTRK	2	1	1	O75164	C7(Carbamidomethyl)	0	197442853	0	0.001367	16.14	1.96036	3	1146.59	0.0586953	32.6077	1
	High	FVASHPIQmYQVEFEDGSQLVVKR	1	2	1	O75164	M9(Oxidation)	0	0	0	0.003991	15.02	2.5906	4	2823.41	0.146927	95.6293	1
	High	AGKDNTVIDHTLPTPEAAEFLK	1	1	1	O75164		0	3.092e+09	0	0.005524	12.51	5.22336	4	2367.22	-0.225017	91.9478	1
	High	YREDYIEPALYRAIME	1	2	1	O75164		0	8.00771e+07	0	0.000441	12.33	4.01751	3	2031.98	-0.170419	110.76	2
	High	LVFSGSKK	1	1	1	O75164		0	6.02509e+07	0.001	0.01373	34.76	0.00878933	2	865.514	-0.650321	35.2013	1
	High	QAVLcScR	1	1	1	O75164	C5(Carbamidomethyl); C7(Carbamidomethyl)	0	1.10664e+08	0.001	0.007907	33.45	0.018752	2	993.459	-1.46692	36.8645	0
	High	LRTILDLVEK	2	1	1	O75164		0	1.5259e+08	0.001	0.01111	32.96	0.016414	3	1199.73	-0.777963	96.4002	1
	High	RWIEYGK	1	1	1	O75164		0	341014936	0.001	0.01266	29.07	0.0677622	2	951.505	-0.218743	51.3587	1
	High	LSVASDmR	3	2	1	O75164	M7(Oxidation)	0	8.25164e+06	0.001	0.01125	28.56	0.0670108	2	894.435	0.532295	38.6294	0
	High	TILDLVEK	1	1	1	O75164		0	5808814078	0.002	0.02763	43.08	0.0040298	2	930.553	2.46496	88.7626	0
	High	KYGIPFDK	1	8	1	O75164		0	256849658	0.002	0.03365	41.97	0.00353562	3	967.526	0.854327	63.5197	1
	High	SFSERELAEVADEYmFSLEENK	1	1	1	O75164	M15(Oxidation)	0	0	0.002	0.02768	20.28	0.23861	3	2639.18	-2.57403	116.324	1
	High	VTVGEPcTR	1	1	1	O75164	C7(Carbamidomethyl)	0	5.06667e+08	0.002	0.0369	19.43	0.736031	2	1018.5	0.408185	39.0487	0
	High	HKIPNLER	1	2	1	O75164		0	1.85299e+09	0.002	0.03816	17.12	0.888926	3	1006.58	0.249502	36.7668	1
	High	FVNIAER	1	2	1	O75164		0	2.63965e+09	0.003	0.05348	27.43	0.153881	2	848.462	-0.299911	54.2674	0
	High	mTLISPLmLK	1	1	1	O75164	M1(Oxidation); M8(Oxidation)	0	3932521	0.003	0.0585	17.95	1.07818	2	1178.65	2.16647	90.3001	0
Q9UMZ2-5	Isoform 4 of Synergin gamma OS=Homo sapiens GN=SYNRG - [SYNRG_HUMAN]	2644.95	45.16	4	2	54	87	1.88754e+09	1302	139.135	5.0083
	A17	Sequence	# PSMs	# Proteins	# Protein Groups	Protein Group Accessions	Modifications	ΔCn	Area	q-Value	PEP	IonScore	Exp Value	Charge	MH+ [Da]	ΔM [ppm]	RT [min]	# Missed Cleavages
	High	SVSTPQSTGSAATMTALAATK	2	6	2	Q9UMZ2-4;Q9UMZ2-5		0	9.01174e+08	0	1.847e-13	121.94	5.0667e-11	2	1980.99	-1.83401	75.2455	0
	High	SGSLDDSFSDFQELPASSK	2	6	2	Q9UMZ2-4;Q9UMZ2-5		0	1.24547e+09	0	7.374e-13	109.24	3.36526e-10	2	2016.9	0.608514	94.824	0
	High	NAQELAcGVcLLNVDSR	2	6	2	Q9UMZ2-4;Q9UMZ2-5	C7(Carbamidomethyl); C10(Carbamidomethyl)	0	267336197	0	8.194e-11	98.73	6.59791e-09	2	1918.9	-3.74855	96.0042	0
	High	GGQNSTAASTKYDVFR	2	6	2	Q9UMZ2-4;Q9UMZ2-5		0	5.51702e+08	0	9.538e-11	98.34	6.92471e-09	2	1701.82	-2.01542	59.2063	1
	High	QLSLEGSGLGVEDLK	1	6	2	Q9UMZ2-4;Q9UMZ2-5		0	1.20473e+09	0	1.798e-10	96.86	1.7299e-08	2	1544.82	-0.0876356	93.9045	0
	High	KLSPFVLSAGSGSPSATSILQK	1	5	2	Q9UMZ2-4;Q9UMZ2-5		0	1.40849e+08	0	1.217e-11	94.2	2.09865e-08	3	2175.2	-0.224835	96.3856	1
	High	LSPFVLSAGSGSPSATSILQK	2	5	2	Q9UMZ2-4;Q9UMZ2-5		0	5.33403e+08	0	1.978e-11	91.84	5.43675e-08	2	2047.1	-1.2464	105.905	0
	High	ELEQTAENKPLGESFAEFR	1	6	2	Q9UMZ2-4;Q9UMZ2-5		0	1110376149	0	3.452e-14	86.33	1.6157e-07	3	2195.06	-1.27573	86.7578	0
	High	ETSFGSSENITMTSLSK	1	7	3	Q9UMZ2-4;K7ERE7;Q9UMZ2-5		0	493537803	0	2.104e-10	81.31	2.75133e-07	2	1818.84	-0.381977	82.0157	0
	High	FLVScDISTSGQEQIK	3	2	1	Q9UMZ2-5	C5(Carbamidomethyl)	0	3.1729e+08	0	3.708e-10	80.03	6.69857e-07	2	1811.89	0.326767	79.9214	0
	High	TADSVSPLEPPTK	3	6	2	Q9UMZ2-4;Q9UMZ2-5		0	1352400575	0	1.686e-08	79.6	7.47798e-07	2	1341.69	1.12426	58.629	0
	High	ILETTmTPTGIDTAK	1	6	2	Q9UMZ2-4;Q9UMZ2-5	M6(Oxidation)	0	5.23218e+07	0	3.449e-08	79.55	9.45017e-07	2	1607.82	-0.605239	61.9109	0
	High	SELATFDLSVQGSHK	1	6	2	Q9UMZ2-4;Q9UMZ2-5		0	1.44681e+08	0	1.264e-09	77.57	1.31064e-06	2	1618.81	0.971158	78.1605	0
	High	KETSFGSSENITMTSLSK	1	6	2	Q9UMZ2-4;Q9UMZ2-5		0	4.87963e+08	0	1.076e-10	75.84	1.61842e-06	3	1946.94	1.07868	72.3378	1
	High	cLGSALNVIKK	2	7	3	Q9UMZ2-4;K7ERE7;Q9UMZ2-5	C1(Carbamidomethyl)	0	1.2871e+08	0	5.647e-09	74.51	2.42311e-06	2	1202.69	-0.153729	65.8968	1
	High	ETLGQIWALANR	1	6	2	Q9UMZ2-4;Q9UMZ2-5		0	107671504	0	1.513e-07	72.19	5.13356e-06	2	1371.74	-0.0208948	109.508	0
	High	LSPFVLSAGSGSPSATSILQKK	1	5	2	Q9UMZ2-4;Q9UMZ2-5		0	498927930	0	1.744e-14	66.36	1.2647e-05	3	2175.2	0.0277007	97.3965	1
	High	SVSTPQSTGSAATmTALAATK	2	6	2	Q9UMZ2-4;Q9UMZ2-5	M14(Oxidation)	0	4.8007e+07	0	5.996e-07	63.75	3.1311e-05	2	1996.98	-2.32935	66.1891	0
	High	SRDDALEAIK	2	7	2	Q9UMZ2-4;Q9UMZ2-5		0	1.0415e+09	0	0.0007489	61.98	5.80942e-05	2	1117.59	0.914228	49.2549	1
	High	FDFLVATSQSK	1	7	3	Q9UMZ2-4;K7ERE7;Q9UMZ2-5		0	1.33441e+09	0	3.564e-07	61.3	4.71103e-05	2	1242.64	1.95738	89.2956	0
	High	SDDDFADFHSSK	2	6	2	Q9UMZ2-4;Q9UMZ2-5		0	5.05451e+08	0	3.418e-08	60.83	4.83232e-06	2	1370.55	2.43168	55.5279	0
	High	MPPWIYNESLVPDAYKK	2	6	2	Q9UMZ2-4;Q9UMZ2-5		0	1130683190	0	2.916e-12	58.1	0.000129636	3	2051.03	-0.866143	105.741	1
	High	VTTFVSEDALPETTFPALASFK	3	7	3	Q9UMZ2-4;K7ERE7;Q9UMZ2-5		0	3.38594e+08	0	6.548e-10	57.14	0.000166149	3	2371.21	-0.411422	128.009	0
	High	TSNSQHGNSAPSLLMPLPGTK	2	6	2	Q9UMZ2-4;Q9UMZ2-5		0	1548564724	0	2.053e-07	55.7	0.000202942	2	2137.08	2.34427	82.9914	0
	High	cLGSALNVIK	1	7	3	Q9UMZ2-4;K7ERE7;Q9UMZ2-5	C1(Carbamidomethyl)	0	2.19422e+08	0	1.358e-05	55.37	0.000295194	2	1074.6	0.395273	77.5152	0
	High	DNTPSGKSDDDFADFHSSK	4	6	2	Q9UMZ2-4;Q9UMZ2-5		0	1240240503	0	9.35e-11	54.86	3.73943e-05	4	2069.87	1.85605	53.9219	1
	High	ISKFDFLVATSQSK	2	7	3	Q9UMZ2-4;K7ERE7;Q9UMZ2-5		0	1.63269e+09	0	1.513e-06	53.24	0.000355207	2	1570.84	-1.95518	85.3187	1
	High	AFNSETDSFK	1	6	2	Q9UMZ2-4;Q9UMZ2-5		0	625384726	0	0.0001704	49.52	0.00018149	2	1145.51	-0.069352	54.2132	0
	High	TFPPSFPSGTIQQK	8	6	2	Q9UMZ2-4;Q9UMZ2-5		0	3.67176e+06	0	5.007e-05	47.33	0.00151917	2	1534.79	-0.950934	87.7116	0
	High	SAGTDDGFTDFK	1	6	2	Q9UMZ2-4;Q9UMZ2-5		0	1.52626e+09	0	4.399e-05	47.28	0.000120659	2	1260.54	-1.50171	66.0862	0
	High	SSPSPALEQPFR	1	6	2	Q9UMZ2-4;Q9UMZ2-5		0	1.29254e+08	0	5.934e-05	46.03	0.00160402	2	1315.66	-1.23749	69.5318	0
	High	DLTGEVEENER	1	7	3	Q9UMZ2-4;K7ERE7;Q9UMZ2-5		0	88504858	0	6.052e-05	44.61	0.00062961	2	1290.58	1.49543	58.0564	0
	High	SNTLNEKPALPVIRDK	1	7	3	Q9UMZ2-4;K7ERE7;Q9UMZ2-5		0	3.12006e+08	0	2.407e-07	44.37	0.0016141	4	1795.01	-0.661323	63.0705	1
	High	LYPILMSSGLPR	1	6	2	Q9UMZ2-4;Q9UMZ2-5		0	1.04663e+08	0	0.0001818	37.44	0.01492	2	1346.75	-2.96266	103.905	0
	High	LRLLSSVKPK	1	7	2	Q9UMZ2-4;Q9UMZ2-5		0	7.0116e+08	0	5.142e-06	36.91	0.00193519	3	1140.75	0.838738	51.9552	1
	High	RSLSLGDK	1	6	2	Q9UMZ2-4;Q9UMZ2-5		0	222800612	0	0.001657	35.21	0.0230796	2	875.495	0.631016	35.4359	1
	High	SELATFDLSVQGSHKR	1	6	2	Q9UMZ2-4;Q9UMZ2-5		0	60233674	0	1.192e-06	33.35	0.0394873	4	1774.91	-1.35602	69.9105	1
	High	SSEEMIKSELATFDLSVQGSHKR	1	6	2	Q9UMZ2-4;Q9UMZ2-5		0	3.78891e+07	0	7.485e-07	31.93	0.0562661	4	2579.27	-2.78883	99.4625	2
	High	SLDLPSIGGSSVGKEDSEDALSVQFDMK	1	6	2	Q9UMZ2-4;Q9UMZ2-5		0	3.51235e+06	0	9.456e-08	31.89	0.0406406	3	2911.39	0.325205	111.355	1
	High	SLSLGDKEISR	1	6	2	Q9UMZ2-4;Q9UMZ2-5		0	43648129	0	0.002853	31.87	0.0523354	2	1204.65	0.603462	54.2088	1
	High	YSAFRELEQTAENKPLGESFAEFR	1	6	2	Q9UMZ2-4;Q9UMZ2-5		0	882705368	0	1.646e-09	30.78	0.0612079	4	2819.36	0.449594	107.505	1
	High	SRDDALEAIKGNLDGFSR	2	7	2	Q9UMZ2-4;Q9UMZ2-5		0	8.16142e+07	0	1.942e-06	30.14	0.0818195	4	1963.99	1.98679	90.2421	2
	High	GNLDGFSRDAK	1	7	2	Q9UMZ2-4;Q9UMZ2-5		0	2.85978e+07	0	0.0006182	30.13	0.0601716	3	1179.58	1.97492	45.4883	1
	High	LLSSVKPK	1	7	2	Q9UMZ2-4;Q9UMZ2-5		0	101341731	0	0.005222	28.96	0.0560958	2	871.561	-0.171623	35.0365	0
	High	NPLNLADLDMFSSVNcSSEKPLSFSAVFSTSK	1	6	2	Q9UMZ2-4;Q9UMZ2-5	C16(Carbamidomethyl)	0	0	0	2.409e-07	26.76	0.124198	3	3492.67	0.154018	136.572	0
	High	DLTGEVEENERYAYEWQR	1	7	3	Q9UMZ2-4;K7ERE7;Q9UMZ2-5		0	3.57027e+08	0	1.158e-07	26.42	0.0625954	3	2287.03	0.328108	98.6333	1
	High	MPPWIYNESLVPDAYK	1	6	2	Q9UMZ2-4;Q9UMZ2-5		0	1.65384e+07	0	1.07e-05	25.61	0.197986	2	1922.94	-0.155438	115.629	0
	High	SLDLPSIGGSSVGKEDSEDALSVQFDmK	1	6	2	Q9UMZ2-4;Q9UMZ2-5	M27(Oxidation)	0	1.78168e+07	0	0.001865	23.31	0.229363	3	2927.38	-2.02608	103.526	1
	High	AVAFRHTKEDSASVK	1	6	2	Q9UMZ2-4;Q9UMZ2-5		0	3.15069e+07	0	0.001603	15.96	2.06486	4	1645.87	0.384244	31.5408	2
	High	SSPSPALEQPFRDR	1	6	2	Q9UMZ2-4;Q9UMZ2-5		0	2481363457	0	0.001743	13.8	3.05357	3	1586.8	2.83889	62.4277	1
	High	KPGPSLEEK	1	2	1	Q9UMZ2-5		0	0	0.001	0.01216	40.92	0.00340225	2	984.537	1.26839	31.6401	0
	High	YAYEWQR	1	7	3	Q9UMZ2-4;K7ERE7;Q9UMZ2-5		0	5.11924e+07	0.001	0.01012	34.24	0.00800496	2	1015.46	1.16377	62.4102	0
	High	FSSINSDK	1	6	2	Q9UMZ2-4;Q9UMZ2-5		0	1.16121e+08	0.001	0.01414	19.31	0.354589	2	897.432	0.464574	34.4356	0
	High	SRAFNSETDSFK	1	2	2	Q9UMZ2-4;Q9UMZ2-5		0	1.55804e+08	0.001	0.009178	13.91	1.21933	3	1388.65	2.34922	48.2824	1
	High	SSENTVPPGDPGDK	2	6	2	Q9UMZ2-4;Q9UMZ2-5		0	2.82489e+07	0.002	0.03621	19.11	0.363322	2	1399.63	-0.0419963	34.7943	0
	High	LLEEERK	1	8	2	Q9UMZ2-4;Q9UMZ2-5		0	5.38713e+07	0.005	0.07265	33.75	0.0441727	2	916.509	-0.995701	30.1244	1
	High	TSNSQHGNSAPSLLmPLPGTK	1	6	2	Q9UMZ2-4;Q9UMZ2-5	M15(Oxidation)	0	0	0.005	0.0687	15.39	2.48454	3	2153.07	1.84756	78.0034	0
Q9UMZ2-4	Isoform 3 of Synergin gamma OS=Homo sapiens GN=SYNRG - [SYNRG_HUMAN]	2550.15	47.3	6	1	53	84	1.88754e+09	1224	131.139	5.05908
	A17	Sequence	# PSMs	# Proteins	# Protein Groups	Protein Group Accessions	Modifications	ΔCn	Area	q-Value	PEP	IonScore	Exp Value	Charge	MH+ [Da]	ΔM [ppm]	RT [min]	# Missed Cleavages
	High	SVSTPQSTGSAATMTALAATK	2	6	2	Q9UMZ2-4;Q9UMZ2-5		0	9.01174e+08	0	1.847e-13	121.94	5.0667e-11	2	1980.99	-1.83401	75.2455	0
	High	SGSLDDSFSDFQELPASSK	2	6	2	Q9UMZ2-4;Q9UMZ2-5		0	1.24547e+09	0	7.374e-13	109.24	3.36526e-10	2	2016.9	0.608514	94.824	0
	High	NAQELAcGVcLLNVDSR	2	6	2	Q9UMZ2-4;Q9UMZ2-5	C7(Carbamidomethyl); C10(Carbamidomethyl)	0	267336197	0	8.194e-11	98.73	6.59791e-09	2	1918.9	-3.74855	96.0042	0
	High	GGQNSTAASTKYDVFR	2	6	2	Q9UMZ2-4;Q9UMZ2-5		0	5.51702e+08	0	9.538e-11	98.34	6.92471e-09	2	1701.82	-2.01542	59.2063	1
	High	QLSLEGSGLGVEDLK	1	6	2	Q9UMZ2-4;Q9UMZ2-5		0	1.20473e+09	0	1.798e-10	96.86	1.7299e-08	2	1544.82	-0.0876356	93.9045	0
	High	KLSPFVLSAGSGSPSATSILQK	1	5	2	Q9UMZ2-4;Q9UMZ2-5		0	1.40849e+08	0	1.217e-11	94.2	2.09865e-08	3	2175.2	-0.224835	96.3856	1
	High	LSPFVLSAGSGSPSATSILQK	2	5	2	Q9UMZ2-4;Q9UMZ2-5		0	5.33403e+08	0	1.978e-11	91.84	5.43675e-08	2	2047.1	-1.2464	105.905	0
	High	ELEQTAENKPLGESFAEFR	1	6	2	Q9UMZ2-4;Q9UMZ2-5		0	1110376149	0	3.452e-14	86.33	1.6157e-07	3	2195.06	-1.27573	86.7578	0
	High	ETSFGSSENITMTSLSK	1	7	3	Q9UMZ2-4;K7ERE7;Q9UMZ2-5		0	493537803	0	2.104e-10	81.31	2.75133e-07	2	1818.84	-0.381977	82.0157	0
	High	TADSVSPLEPPTK	3	6	2	Q9UMZ2-4;Q9UMZ2-5		0	1352400575	0	1.686e-08	79.6	7.47798e-07	2	1341.69	1.12426	58.629	0
	High	ILETTmTPTGIDTAK	1	6	2	Q9UMZ2-4;Q9UMZ2-5	M6(Oxidation)	0	5.23218e+07	0	3.449e-08	79.55	9.45017e-07	2	1607.82	-0.605239	61.9109	0
	High	SELATFDLSVQGSHK	1	6	2	Q9UMZ2-4;Q9UMZ2-5		0	1.44681e+08	0	1.264e-09	77.57	1.31064e-06	2	1618.81	0.971158	78.1605	0
	High	KETSFGSSENITMTSLSK	1	6	2	Q9UMZ2-4;Q9UMZ2-5		0	4.87963e+08	0	1.076e-10	75.84	1.61842e-06	3	1946.94	1.07868	72.3378	1
	High	cLGSALNVIKK	2	7	3	Q9UMZ2-4;K7ERE7;Q9UMZ2-5	C1(Carbamidomethyl)	0	1.2871e+08	0	5.647e-09	74.51	2.42311e-06	2	1202.69	-0.153729	65.8968	1
	High	ETLGQIWALANR	1	6	2	Q9UMZ2-4;Q9UMZ2-5		0	107671504	0	1.513e-07	72.19	5.13356e-06	2	1371.74	-0.0208948	109.508	0
	High	LSPFVLSAGSGSPSATSILQKK	1	5	2	Q9UMZ2-4;Q9UMZ2-5		0	498927930	0	1.744e-14	66.36	1.2647e-05	3	2175.2	0.0277007	97.3965	1
	High	SVSTPQSTGSAATmTALAATK	2	6	2	Q9UMZ2-4;Q9UMZ2-5	M14(Oxidation)	0	4.8007e+07	0	5.996e-07	63.75	3.1311e-05	2	1996.98	-2.32935	66.1891	0
	High	SRDDALEAIK	2	7	2	Q9UMZ2-4;Q9UMZ2-5		0	1.0415e+09	0	0.0007489	61.98	5.80942e-05	2	1117.59	0.914228	49.2549	1
	High	FDFLVATSQSK	1	7	3	Q9UMZ2-4;K7ERE7;Q9UMZ2-5		0	1.33441e+09	0	3.564e-07	61.3	4.71103e-05	2	1242.64	1.95738	89.2956	0
	High	SDDDFADFHSSK	2	6	2	Q9UMZ2-4;Q9UMZ2-5		0	5.05451e+08	0	3.418e-08	60.83	4.83232e-06	2	1370.55	2.43168	55.5279	0
	High	MPPWIYNESLVPDAYKK	2	6	2	Q9UMZ2-4;Q9UMZ2-5		0	1130683190	0	2.916e-12	58.1	0.000129636	3	2051.03	-0.866143	105.741	1
	High	VTTFVSEDALPETTFPALASFK	3	7	3	Q9UMZ2-4;K7ERE7;Q9UMZ2-5		0	3.38594e+08	0	6.548e-10	57.14	0.000166149	3	2371.21	-0.411422	128.009	0
	High	KPGVGVFPSQDPAQPR	1	4	1	Q9UMZ2-4		0	2.27047e+08	0	4.649e-08	56.12	0.000201339	3	1679.88	-1.10402	59.493	0
	High	TSNSQHGNSAPSLLMPLPGTK	2	6	2	Q9UMZ2-4;Q9UMZ2-5		0	1548564724	0	2.053e-07	55.7	0.000202942	2	2137.08	2.34427	82.9914	0
	High	cLGSALNVIK	1	7	3	Q9UMZ2-4;K7ERE7;Q9UMZ2-5	C1(Carbamidomethyl)	0	2.19422e+08	0	1.358e-05	55.37	0.000295194	2	1074.6	0.395273	77.5152	0
	High	DNTPSGKSDDDFADFHSSK	4	6	2	Q9UMZ2-4;Q9UMZ2-5		0	1240240503	0	9.35e-11	54.86	3.73943e-05	4	2069.87	1.85605	53.9219	1
	High	ISKFDFLVATSQSK	2	7	3	Q9UMZ2-4;K7ERE7;Q9UMZ2-5		0	1.63269e+09	0	1.513e-06	53.24	0.000355207	2	1570.84	-1.95518	85.3187	1
	High	AFNSETDSFK	1	6	2	Q9UMZ2-4;Q9UMZ2-5		0	625384726	0	0.0001704	49.52	0.00018149	2	1145.51	-0.069352	54.2132	0
	High	TFPPSFPSGTIQQK	8	6	2	Q9UMZ2-4;Q9UMZ2-5		0	3.67176e+06	0	5.007e-05	47.33	0.00151917	2	1534.79	-0.950934	87.7116	0
	High	SAGTDDGFTDFK	1	6	2	Q9UMZ2-4;Q9UMZ2-5		0	1.52626e+09	0	4.399e-05	47.28	0.000120659	2	1260.54	-1.50171	66.0862	0
	High	SSPSPALEQPFR	1	6	2	Q9UMZ2-4;Q9UMZ2-5		0	1.29254e+08	0	5.934e-05	46.03	0.00160402	2	1315.66	-1.23749	69.5318	0
	High	DLTGEVEENER	1	7	3	Q9UMZ2-4;K7ERE7;Q9UMZ2-5		0	88504858	0	6.052e-05	44.61	0.00062961	2	1290.58	1.49543	58.0564	0
	High	SNTLNEKPALPVIRDK	1	7	3	Q9UMZ2-4;K7ERE7;Q9UMZ2-5		0	3.12006e+08	0	2.407e-07	44.37	0.0016141	4	1795.01	-0.661323	63.0705	1
	High	LYPILMSSGLPR	1	6	2	Q9UMZ2-4;Q9UMZ2-5		0	1.04663e+08	0	0.0001818	37.44	0.01492	2	1346.75	-2.96266	103.905	0
	High	LRLLSSVKPK	1	7	2	Q9UMZ2-4;Q9UMZ2-5		0	7.0116e+08	0	5.142e-06	36.91	0.00193519	3	1140.75	0.838738	51.9552	1
	High	RSLSLGDK	1	6	2	Q9UMZ2-4;Q9UMZ2-5		0	222800612	0	0.001657	35.21	0.0230796	2	875.495	0.631016	35.4359	1
	High	SELATFDLSVQGSHKR	1	6	2	Q9UMZ2-4;Q9UMZ2-5		0	60233674	0	1.192e-06	33.35	0.0394873	4	1774.91	-1.35602	69.9105	1
	High	SSEEMIKSELATFDLSVQGSHKR	1	6	2	Q9UMZ2-4;Q9UMZ2-5		0	3.78891e+07	0	7.485e-07	31.93	0.0562661	4	2579.27	-2.78883	99.4625	2
	High	SLDLPSIGGSSVGKEDSEDALSVQFDMK	1	6	2	Q9UMZ2-4;Q9UMZ2-5		0	3.51235e+06	0	9.456e-08	31.89	0.0406406	3	2911.39	0.325205	111.355	1
	High	SLSLGDKEISR	1	6	2	Q9UMZ2-4;Q9UMZ2-5		0	43648129	0	0.002853	31.87	0.0523354	2	1204.65	0.603462	54.2088	1
	High	YSAFRELEQTAENKPLGESFAEFR	1	6	2	Q9UMZ2-4;Q9UMZ2-5		0	882705368	0	1.646e-09	30.78	0.0612079	4	2819.36	0.449594	107.505	1
	High	SRDDALEAIKGNLDGFSR	2	7	2	Q9UMZ2-4;Q9UMZ2-5		0	8.16142e+07	0	1.942e-06	30.14	0.0818195	4	1963.99	1.98679	90.2421	2
	High	GNLDGFSRDAK	1	7	2	Q9UMZ2-4;Q9UMZ2-5		0	2.85978e+07	0	0.0006182	30.13	0.0601716	3	1179.58	1.97492	45.4883	1
	High	LLSSVKPK	1	7	2	Q9UMZ2-4;Q9UMZ2-5		0	101341731	0	0.005222	28.96	0.0560958	2	871.561	-0.171623	35.0365	0
	High	NPLNLADLDMFSSVNcSSEKPLSFSAVFSTSK	1	6	2	Q9UMZ2-4;Q9UMZ2-5	C16(Carbamidomethyl)	0	0	0	2.409e-07	26.76	0.124198	3	3492.67	0.154018	136.572	0
	High	DLTGEVEENERYAYEWQR	1	7	3	Q9UMZ2-4;K7ERE7;Q9UMZ2-5		0	3.57027e+08	0	1.158e-07	26.42	0.0625954	3	2287.03	0.328108	98.6333	1
	High	MPPWIYNESLVPDAYK	1	6	2	Q9UMZ2-4;Q9UMZ2-5		0	1.65384e+07	0	1.07e-05	25.61	0.197986	2	1922.94	-0.155438	115.629	0
	High	SLDLPSIGGSSVGKEDSEDALSVQFDmK	1	6	2	Q9UMZ2-4;Q9UMZ2-5	M27(Oxidation)	0	1.78168e+07	0	0.001865	23.31	0.229363	3	2927.38	-2.02608	103.526	1
	High	AVAFRHTKEDSASVK	1	6	2	Q9UMZ2-4;Q9UMZ2-5		0	3.15069e+07	0	0.001603	15.96	2.06486	4	1645.87	0.384244	31.5408	2
	High	SSPSPALEQPFRDR	1	6	2	Q9UMZ2-4;Q9UMZ2-5		0	2481363457	0	0.001743	13.8	3.05357	3	1586.8	2.83889	62.4277	1
	High	YAYEWQR	1	7	3	Q9UMZ2-4;K7ERE7;Q9UMZ2-5		0	5.11924e+07	0.001	0.01012	34.24	0.00800496	2	1015.46	1.16377	62.4102	0
	High	FSSINSDK	1	6	2	Q9UMZ2-4;Q9UMZ2-5		0	1.16121e+08	0.001	0.01414	19.31	0.354589	2	897.432	0.464574	34.4356	0
	High	SRAFNSETDSFK	1	2	2	Q9UMZ2-4;Q9UMZ2-5		0	1.55804e+08	0.001	0.009178	13.91	1.21933	3	1388.65	2.34922	48.2824	1
	High	SSENTVPPGDPGDK	2	6	2	Q9UMZ2-4;Q9UMZ2-5		0	2.82489e+07	0.002	0.03621	19.11	0.363322	2	1399.63	-0.0419963	34.7943	0
	High	LLEEERK	1	8	2	Q9UMZ2-4;Q9UMZ2-5		0	5.38713e+07	0.005	0.07265	33.75	0.0441727	2	916.509	-0.995701	30.1244	1
	High	TSNSQHGNSAPSLLmPLPGTK	1	6	2	Q9UMZ2-4;Q9UMZ2-5	M15(Oxidation)	0	0	0.005	0.0687	15.39	2.48454	3	2153.07	1.84756	78.0034	0
P19474	E3 ubiquitin-protein ligase TRIM21 OS=Homo sapiens GN=TRIM21 PE=1 SV=1 - [RO52_HUMAN]	2459.4	59.58	6	46	46	127	2.48977e+10	475	54.1351	6.37939
	A17	Sequence	# PSMs	# Proteins	# Protein Groups	Protein Group Accessions	Modifications	ΔCn	Area	q-Value	PEP	IonScore	Exp Value	Charge	MH+ [Da]	ΔM [ppm]	RT [min]	# Missed Cleavages
	High	cHSSALELLQEVIIVLER	3	1	1	P19474	C1(Carbamidomethyl)	0	2.08553e+08	0	9.584e-15	107.92	1.14781e-09	2	2109.13	-3.0526	152.689	0
	High	SESWNLKDLDITSPELR	1	3	1	P19474		0	6.05508e+07	0	8.431e-10	91.38	5.65485e-08	2	2003	-2.13156	104.899	1
	High	DHAMVPLEEAAQEYQEK	2	3	1	P19474		0	3.21122e+09	0	5.033e-12	79.2	3.73904e-07	3	1987.91	-0.563191	85.4412	0
	High	NFLVEEEQRQLQELEK	3	2	1	P19474		0	2.43059e+10	0	1.508e-12	77.79	1.56278e-06	2	2032.03	-1.22991	101.271	1
	High	LGDTQQSIPGNEER	1	4	1	P19474		0	2238946535	0	3.144e-07	67.04	1.02209e-05	2	1543.74	0.887641	48.3712	0
	High	HRDHAMVPLEEAAQEYQEK	4	3	1	P19474		0	17014503824	0	5.549e-15	65.7	1.25156e-05	3	2281.07	0.099683	70.2226	1
	High	LQVALGELR	3	3	1	P19474		0	2.41857e+10	0	0.0001543	65.2	1.03433e-05	2	998.6	0.296088	80.1799	0
	High	HRDHAmVPLEEAAQEYQEK	11	3	1	P19474	M6(Oxidation)	0	3.73648e+08	0	1.669e-10	62.08	2.24238e-05	3	2297.06	0.21358	63.1858	1
	High	HYWEVDVTGK	1	3	1	P19474		0	9.0722e+09	0	1.535e-07	61.79	3.1356e-05	2	1233.59	-0.502844	66.6423	0
	High	QELAEKLEVEIAIK	5	3	1	P19474		0	4.01098e+07	0	9.477e-08	57.72	8.63815e-05	3	1612.92	0.972883	94.9037	1
	High	KHRDHAMVPLEEAAQEYQEK	3	3	1	P19474		0	2.71151e+09	0	8.724e-10	56.8	0.000129432	3	2409.16	0.525363	64.8636	2
	High	QLANmVNNLK	11	3	1	P19474	M5(Oxidation)	0	3.77568e+08	0	4.472e-05	56.56	0.000195629	2	1160.61	-0.0843022	49.1855	0
	High	GGGSVcPVcR	2	3	1	P19474	C6(Carbamidomethyl); C9(Carbamidomethyl)	0	2.66145e+09	0	3.25e-05	53.63	8.21503e-05	2	1048.47	1.66517	34.2783	0
	High	LEVEIAIK	5	5	1	P19474		0	7.72998e+08	0	0.0002799	51.27	0.000541922	2	914.555	-0.588177	79.5723	0
	High	SVcHVPGLK	5	3	1	P19474	C3(Carbamidomethyl)	0	4553184147	0	6.526e-05	51.25	0.000402693	2	996.53	0.339669	46.7933	0
	High	LEVEIAIKR	2	3	1	P19474		0	8.53642e+07	0	0.0008049	49.99	0.000470582	2	1070.66	1.27905	67.2327	1
	High	QLANMVNNLK	2	3	1	P19474		0	13571354251	0	5.77e-05	49.95	0.000837588	2	1144.62	1.44424	69.4914	0
	High	FDSYPMVLGAQHFHSGK	3	4	1	P19474		0	1.03553e+09	0	3.255e-09	49.06	0.000718296	4	1920.91	0.608066	80.287	0
	High	DLDITSPELR	2	3	1	P19474		0	1.78127e+10	0	0.0007336	48.04	0.00127749	2	1158.6	-0.532019	79.3448	0
	High	ALcWVcAQSR	1	3	1	P19474	C3(Carbamidomethyl); C6(Carbamidomethyl)	0	7704824365	0	0.0002036	46.75	0.000805239	2	1250.58	0.310902	70.114	0
	High	LQVALGELRR	2	3	1	P19474		0	1.0104e+10	0	0.000782	46.53	0.000639202	2	1154.7	0.427845	69.3949	1
	High	NFLVEEEQR	2	2	1	P19474		0	1.05076e+10	0	0.003367	44.62	0.00222618	2	1163.57	-1.29494	64.594	0
	High	KQELAEKLEVEIAIK	3	3	1	P19474		0	20558145	0	0.0006958	44.5	0.00124185	4	1741.01	-1.48991	85.6819	2
	High	EAWDLGVcR	1	3	1	P19474	C8(Carbamidomethyl)	0	3036520112	0	0.0003272	40.39	0.00321311	2	1105.51	0.997201	76.795	0
	High	QLQELEKDEREQLR	2	2	1	P19474		0	4.34665e+09	0	1.194e-05	40.2	0.00714812	3	1813.94	1.5089	56.7538	2
	High	TcAVHITLDPDTANPWLILSEDRR	2	4	1	P19474	C2(Carbamidomethyl)	0	17329761872	0	5.246e-11	40.01	0.00867001	4	2793.4	0.0369648	116.456	1
	High	DHAmVPLEEAAQEYQEK	2	3	1	P19474	M4(Oxidation)	0	6.34327e+06	0	1.751e-07	39.98	0.00300882	3	2003.91	2.31389	74.038	0
	High	SRIHAEFVQQK	2	2	1	P19474		0	2.62014e+10	0	6.174e-08	39.63	0.00910346	3	1342.72	0.112587	40.004	1
	High	LGDTQQSIPGNEERFDSYPMVLGAQHFHSGK	3	4	1	P19474		0	2000428000	0	1.01e-12	39.15	0.00660997	3	3445.63	1.13971	89.8025	1
	High	KGHFLLSSK	1	3	1	P19474		0	53048582	0	3.082e-05	37.41	0.0156044	2	1016.59	-1.72991	40.6034	1
	High	LAQQSQALQELISELDR	2	2	1	P19474		0	2.37439e+08	0	0.003478	35.79	0.0206029	3	1942.02	-2.45108	129.882	0
	High	IHAEFVQQK	1	2	1	P19474		0	5549694646	0	0.0001369	35.32	0.0176553	2	1099.59	1.78881	42.577	0
	High	TcAVHITLDPDTANPWLILSEDR	1	4	1	P19474	C2(Carbamidomethyl)	0	4.32899e+08	0	2.084e-07	34.12	0.028599	3	2637.3	-0.678968	124.052	0
	High	NLRPNRQLANMVNNLK	1	3	1	P19474		0	4.50955e+09	0	0.0002272	30.22	0.055753	4	1895.04	0.400239	76.1569	1
	High	LAQQSQALQELISELDRR	3	2	1	P19474		0	1.36995e+10	0	9.455e-06	29.97	0.0689245	3	2098.12	-0.108756	121.174	1
	High	EAWDLGVcRDSVRR	1	3	1	P19474	C8(Carbamidomethyl)	0	8.09144e+07	0	0.002985	29.78	0.072901	3	1718.84	1.17252	65.2976	2
	High	ALcWVcAQSRK	2	3	1	P19474	C3(Carbamidomethyl); C6(Carbamidomethyl)	0	3.92848e+09	0	3.463e-05	28.93	0.0795135	2	1378.67	-2.19665	59.1878	1
	High	SVcHVPGLKK	2	3	1	P19474	C3(Carbamidomethyl)	0	2744996483	0	1.527e-05	28.77	0.0776526	3	1124.63	0.642414	37.0141	1
	High	FDSYPmVLGAQHFHSGK	3	4	1	P19474	M6(Oxidation)	0	4.94497e+07	0	3.263e-08	28.76	0.062864	4	1936.9	-0.994204	71.4881	0
	High	cHSSALELLQEVIIVLERSESWNLK	1	1	1	P19474	C1(Carbamidomethyl)	0	3.81662e+06	0	1.153e-05	26.23	0.172837	4	2953.54	-0.326073	152.744	1
	High	KHRDHAmVPLEEAAQEYQEK	3	3	1	P19474	M7(Oxidation)	0	6.02838e+06	0	6.454e-06	21.78	0.405215	4	2425.16	2.53762	58.0549	2
	High	EAKLAQQSQALQELISELDRR	1	2	1	P19474		0	2.24608e+07	0	0.001221	21.66	0.433967	4	2426.3	0.325016	119.286	2
	High	NFLVEEEQRQLQELEKDER	1	2	1	P19474		0	104761963	0	1.166e-07	20.51	0.689131	4	2432.2	-1.74771	101.33	2
	High	KQELAEKLEVEIAIKR	1	3	1	P19474		0	0	0	4.573e-06	19.85	0.206511	4	1897.11	1.50409	77.3239	3
	High	FLLKNLRPNR	2	3	1	P19474		0	156294614	0	0.001286	17.33	0.637998	4	1270.78	1.44199	61.0518	1
	High	RKGHFLLSSK	1	3	1	P19474		0	1.83649e+08	0	7.593e-06	16.28	1.6085	3	1172.69	0.531747	35.2265	2
	High	QRFLLKNLRPNR	1	3	1	P19474		0	2.6989e+07	0	0.002325	14.29	0.837881	4	1554.94	1.07937	55.676	2
	High	LGDTQQSIPGNEERFDSYPmVLGAQHFHSGK	1	4	1	P19474	M20(Oxidation)	0	0	0	0.000238	13.26	2.21398	4	3461.61	-1.33241	87.2827	1
	High	NLRPNRQLANmVNNLK	2	3	1	P19474	M11(Oxidation)	0	1.03728e+08	0	0.0004652	11.92	4.25138	4	1911.03	-1.79687	59.5588	1
	High	NFLVEEEQRQLQELEKDEREQLR	1	2	1	P19474		0	340738316	0	0.001326	10.1	8.01335	3	2958.49	-2.00757	105.478	3
	High	QLQELEK	1	2	1	P19474		0	7.38374e+08	0.001	0.008067	40.89	0.00736493	2	887.484	0.358138	40.7907	0
	High	SESWNLK	1	3	1	P19474		0	2821466984	0.002	0.02803	32.32	0.0383334	2	863.425	-1.15824	54.0757	0
	High	LHLFcEK	4	3	1	P19474	C5(Carbamidomethyl)	0	6.85041e+09	0.002	0.03836	24.22	0.319406	2	946.483	1.24494	57.5614	0
F8VW92	Tubulin beta chain OS=Homo sapiens GN=TUBB PE=3 SV=1 - [F8VW92_HUMAN]	1956.64	73.79	18	3	30	99	1.03657e+10	435	48.4876	5.19873
	A17	Sequence	# PSMs	# Proteins	# Protein Groups	Protein Group Accessions	Modifications	ΔCn	Area	q-Value	PEP	IonScore	Exp Value	Charge	MH+ [Da]	ΔM [ppm]	RT [min]	# Missed Cleavages
	High	AILVDLEPGTMDSVR	3	13	2	F8VW92;Q13509		0	1.09787e+10	0	1.369e-09	90.3	9.00124e-08	2	1615.84	2.50903	99.8988	0
	High	ISVYYNEATGGK	1	6	1	F8VW92		0	5.25784e+09	0	6.853e-08	88.24	7.34096e-08	2	1301.64	1.32319	60.3574	0
	High	IMNTFSVVPSPK	1	12	3	Q13509;F8VW92;P68371		0	5.5566e+09	0	9.236e-08	79.94	8.93256e-07	2	1319.7	0.89095	82.8237	0
	High	GHYTEGAELVDSVLDVVR	3	12	3	Q13509;F8VW92;P68371		0	1061871776	0	1.09e-10	72.01	4.96995e-06	2	1958.98	-2.2546	122.246	0
	High	SGPFGQIFRPDNFVFGQSGAGNNWAK	2	10	2	F8VW92;P68371		0	9.06796e+09	0	1.612e-16	71.02	5.27778e-06	3	2798.34	-1.69101	120.489	0
	High	ALTVPELTQQVFDAK	3	7	1	F8VW92		0	2.72859e+09	0	2.107e-07	65.31	2.45712e-05	3	1659.9	1.69537	112.159	0
	High	TAVcDIPPR	5	18	2	F8VW92;P68371	C4(Carbamidomethyl)	0	0	0	8.475e-05	63.62	2.23338e-05	2	1028.52	1.36531	45.9162	0
	High	KLAVNMVPFPR	1	25	5	F8VW92;P68371;Q13509;Q9BUF5;CON_00713000.3		0	90538092	0	1.546e-05	62.88	3.8874e-05	2	1271.73	-3.11538	84.2919	1
	High	FPGQLNADLR	3	26	5	F8VW92;P68371;Q13509;Q9BUF5;CON_00713000.3		0	7.00392e+06	0	1.284e-06	56.21	0.000208458	2	1130.6	1.11792	73.7737	0
	High	ImNTFSVVPSPK	6	12	3	Q13509;F8VW92;P68371	M2(Oxidation)	0	1.46808e+08	0	6.024e-07	55.41	0.000205302	2	1335.7	1.48861	73.1984	0
	High	MREIVHIQAGQcGNQIGAK	1	18	3	P68371;F8VW92;Q13509	C12(Carbamidomethyl)	0	1894768988	0	3.201e-10	55.41	0.000243428	3	2110.07	1.82375	59.2471	1
	High	LHFFmPGFAPLTSR	4	20	3	F8VW92;P68371;Q9BUF5	M5(Oxidation)	0	5.26815e+08	0	4.249e-10	52.91	0.000425719	3	1636.83	0.306388	101.887	0
	High	EVDEQMLNVQNK	1	10	2	F8VW92;P68371		0	2.50054e+09	0	2.287e-06	47.93	0.000827872	2	1446.69	1.00381	62.044	0
	High	LAVNMVPFPR	2	25	5	F8VW92;P68371;Q13509;Q9BUF5;CON_00713000.3		0	2690286744	0	5.71e-05	47.74	0.00163724	2	1143.63	-1.33015	94.5875	0
	High	AILVDLEPGTmDSVR	8	13	2	F8VW92;Q13509	M11(Oxidation)	0	1547474746	0	1.142e-07	47.29	0.00168441	2	1631.83	0.214561	88.2872	0
	High	IREEYPDRIMNTFSVVPSPK	2	8	2	F8VW92;P68371		0	2.44282e+09	0	4.211e-07	44.74	0.00295449	4	2378.22	0.524483	92.3387	2
	High	mREIVHIQAGQcGNQIGAK	5	18	3	F8VW92;Q13509;P68371	M1(Oxidation); C12(Carbamidomethyl)	0	4.76367e+08	0	2.982e-07	44.01	0.00328279	4	2126.06	2.53038	53.0988	1
	High	FPGQLNADLRK	2	26	5	F8VW92;P68371;Q13509;Q9BUF5;CON_00713000.3		0	39964684	0	1.889e-06	41.76	0.00591124	3	1258.69	1.38195	63.3005	1
	High	GHYTEGAELVDSVLDVVRK	2	12	3	Q13509;F8VW92;P68371		0	9.5009e+09	0	1.322e-06	40.45	0.0086055	3	2087.07	-0.923307	114.811	1
	High	LAVNmVPFPR	3	25	5	F8VW92;P68371;Q13509;Q9BUF5;CON_00713000.3	M5(Oxidation)	0	11451454	0	0.0003724	39.72	0.0106126	2	1159.63	0.020489	83.8527	0
	High	NmMAAcDPR	7	21	4	F8VW92;P68371;Q13509;Q9BUF5	M2(Oxidation); C6(Carbamidomethyl)	0	20466291	0	0.001972	39.14	0.000670444	2	1081.42	1.23296	35.9954	0
	High	LTTPTYGDLNHLVSATMSGVTTcLR	1	11	2	F8VW92;P68371	C23(Carbamidomethyl)	0	3.48508e+08	0	7.621e-06	39.05	0.0104228	3	2708.34	1.18543	130.339	0
	High	YLTVAAVFR	2	9	2	F8VW92;P68371		0	3.83768e+09	0	0.0008275	38.48	0.00463322	2	1039.59	0.256157	96.2487	0
	High	IREEYPDRImNTFSVVPSPK	3	8	2	F8VW92;P68371	M10(Oxidation)	0	5.8635e+08	0	9.017e-09	37.09	0.0158106	4	2394.21	-0.720198	80.6586	2
	High	NMMAAcDPR	1	21	4	F8VW92;P68371;Q13509;Q9BUF5	C6(Carbamidomethyl)	0	1.26414e+09	0	0.002293	36.68	0.00118131	2	1065.43	0.603405	44.003	0
	High	NSSYFVEWIPNNVK	1	16	4	Q13509;F8VW92;Q9BUF5;P68371		0	3667765181	0	3.772e-05	36.38	0.0169846	2	1696.83	0.31965	108.354	0
	High	MSMKEVDEQmLNVQNK	5	10	2	F8VW92;P68371	M10(Oxidation)	0	6.67052e+07	0	0.0003954	35.26	0.0105737	3	1939.89	-1.76153	63.0353	1
	High	IREEYPDR	2	20	3	F8VW92;P68371;CON_00713000.3		0	1.55582e+09	0	0.001979	32.28	0.0364402	2	1077.53	0.00457672	34.653	1
	High	EAEScDcLQGFQLTHSLGGGTGSGMGTLLISK	1	13	2	F8VW92;P68371	C5(Carbamidomethyl); C7(Carbamidomethyl)	0	5.27137e+06	0	6.709e-06	30.07	0.0390652	3	3311.52	-3.89968	110.518	0
	High	LHFFMPGFAPLTSR	1	20	3	F8VW92;P68371;Q9BUF5		0	189013955	0	0.0007445	25.02	0.272752	2	1620.84	1.13438	114.904	0
	High	EVDEQmLNVQNK	3	10	2	F8VW92;P68371	M6(Oxidation)	0	1.75727e+06	0	0.002872	24.98	0.128981	2	1462.69	1.96562	51.4071	0
	High	FWEVISDEHGIDPTGTYHGDSDLQLDR	1	6	1	F8VW92		0	10617676859	0	1.453e-11	19.69	0.313605	4	3102.41	0.453526	101.92	0
	High	NMMAAcDPRHGR	1	19	4	Q13509;F8VW92;P68371;Q9BUF5	C6(Carbamidomethyl)	0	1.2568e+07	0	0.0005331	17.21	0.319381	3	1415.61	0.996695	38.2581	1
	High	TAVcDIPPRGLK	5	18	2	F8VW92;P68371	C4(Carbamidomethyl)	0	17652029	0	0.001277	16.95	1.24735	3	1326.72	0.857115	57.6631	1
	High	HGRYLTVAAVFRGR	1	9	2	F8VW92;P68371		0	61371593	0	1.564e-05	13.83	2.83383	4	1602.89	-2.67644	67.4011	2
	High	ISEQFTAMFRR	1	14	3	Q13509;F8VW92;P68371		0	59108606	0	0.001391	13.79	2.74932	3	1385.7	-0.795909	84.0666	1
	High	EAEScDcLQGFQLTHSLGGGTGSGmGTLLISK	1	13	2	F8VW92;P68371	C5(Carbamidomethyl); C7(Carbamidomethyl); M25(Oxidation)	0	2.30977e+07	0	0.0008626	13.52	1.61401	3	3327.53	-0.00492201	110.542	0
	High	MSMKEVDEQMLNVQNK	1	10	2	F8VW92;P68371		0	5.82044e+08	0	3.269e-05	12.92	2.21049	3	1923.9	-0.104676	81.3862	1
	High	YLTVAAVFRGR	2	9	2	F8VW92;P68371		0	4.66463e+08	0.001	0.02057	10.23	4.38169	2	1252.72	-0.884384	86.3141	1
	High	LAVNmVPFPRLHFFMPGFAPLTSR	1	20	3	F8VW92;P68371;Q9BUF5	M5(Oxidation)	0	1.01722e+06	0.002	0.03538	12.99	4.15437	4	2761.45	1.45004	130.752	1
P68371	Tubulin beta-4B chain OS=Homo sapiens GN=TUBB4B PE=1 SV=1 - [TBB4B_HUMAN]	1843.44	71.01	13	4	31	96	8.04182e+09	445	49.799	4.89404
	A17	Sequence	# PSMs	# Proteins	# Protein Groups	Protein Group Accessions	Modifications	ΔCn	Area	q-Value	PEP	IonScore	Exp Value	Charge	MH+ [Da]	ΔM [ppm]	RT [min]	# Missed Cleavages
	High	ALTVPELTQQMFDAK	3	4	2	Q13509;P68371		0	995353301	0	2.082e-10	82.9	5.04143e-07	2	1691.87	0.063799	114.794	0
	High	IMNTFSVVPSPK	1	12	3	Q13509;F8VW92;P68371		0	5.5566e+09	0	9.236e-08	79.94	8.93256e-07	2	1319.7	0.89095	82.8237	0
	High	INVYYNEATGGKYVPR	1	1	1	P68371		0	2.26375e+07	0	1.515e-09	79.36	8.3432e-07	2	1843.94	1.31974	71.2953	1
	High	AVLVDLEPGTMDSVR	2	4	1	P68371		0	3767310645	0	5.168e-10	75.77	2.05656e-06	2	1601.82	0.184171	94.104	0
	High	GHYTEGAELVDSVLDVVR	3	12	3	Q13509;F8VW92;P68371		0	1061871776	0	1.09e-10	72.01	4.96995e-06	2	1958.98	-2.2546	122.246	0
	High	SGPFGQIFRPDNFVFGQSGAGNNWAK	2	10	2	F8VW92;P68371		0	9.06796e+09	0	1.612e-16	71.02	5.27778e-06	3	2798.34	-1.69101	120.489	0
	High	TAVcDIPPR	5	18	2	F8VW92;P68371	C4(Carbamidomethyl)	0	0	0	8.475e-05	63.62	2.23338e-05	2	1028.52	1.36531	45.9162	0
	High	KLAVNMVPFPR	1	25	5	F8VW92;P68371;Q13509;Q9BUF5;CON_00713000.3		0	90538092	0	1.546e-05	62.88	3.8874e-05	2	1271.73	-3.11538	84.2919	1
	High	FPGQLNADLR	3	26	5	F8VW92;P68371;Q13509;Q9BUF5;CON_00713000.3		0	7.00392e+06	0	1.284e-06	56.21	0.000208458	2	1130.6	1.11792	73.7737	0
	High	ImNTFSVVPSPK	6	12	3	Q13509;F8VW92;P68371	M2(Oxidation)	0	1.46808e+08	0	6.024e-07	55.41	0.000205302	2	1335.7	1.48861	73.1984	0
	High	MREIVHLQAGQcGNQIGAK	1	18	3	P68371;F8VW92;Q13509	C12(Carbamidomethyl)	0	1894768988	0	3.201e-10	55.41	0.000243428	3	2110.07	1.82375	59.2471	1
	High	LHFFmPGFAPLTSR	4	20	3	F8VW92;P68371;Q9BUF5	M5(Oxidation)	0	5.26815e+08	0	4.249e-10	52.91	0.000425719	3	1636.83	0.306388	101.887	0
	High	EVDEQMLNVQNK	1	10	2	F8VW92;P68371		0	2.50054e+09	0	2.287e-06	47.93	0.000827872	2	1446.69	1.00381	62.044	0
	High	LAVNMVPFPR	2	25	5	F8VW92;P68371;Q13509;Q9BUF5;CON_00713000.3		0	2690286744	0	5.71e-05	47.74	0.00163724	2	1143.63	-1.33015	94.5875	0
	High	IREEYPDRIMNTFSVVPSPK	2	8	2	F8VW92;P68371		0	2.44282e+09	0	4.211e-07	44.74	0.00295449	4	2378.22	0.524483	92.3387	2
	High	mREIVHLQAGQcGNQIGAK	5	18	3	F8VW92;Q13509;P68371	M1(Oxidation); C12(Carbamidomethyl)	0	4.76367e+08	0	2.982e-07	44.01	0.00328279	4	2126.06	2.53038	53.0988	1
	High	FPGQLNADLRK	2	26	5	F8VW92;P68371;Q13509;Q9BUF5;CON_00713000.3		0	39964684	0	1.889e-06	41.76	0.00591124	3	1258.69	1.38195	63.3005	1
	High	AVLVDLEPGTmDSVR	4	4	1	P68371	M11(Oxidation)	0	5.07162e+08	0	6.191e-07	40.78	0.00645086	2	1617.82	0.533687	82.7858	0
	High	GHYTEGAELVDSVLDVVRK	2	12	3	Q13509;F8VW92;P68371		0	9.5009e+09	0	1.322e-06	40.45	0.0086055	3	2087.07	-0.923307	114.811	1
	High	LAVNmVPFPR	3	25	5	F8VW92;P68371;Q13509;Q9BUF5;CON_00713000.3	M5(Oxidation)	0	11451454	0	0.0003724	39.72	0.0106126	2	1159.63	0.020489	83.8527	0
	High	NmMAAcDPR	7	21	4	F8VW92;P68371;Q13509;Q9BUF5	M2(Oxidation); C6(Carbamidomethyl)	0	20466291	0	0.001972	39.14	0.000670444	2	1081.42	1.23296	35.9954	0
	High	LTTPTYGDLNHLVSATMSGVTTcLR	1	11	2	F8VW92;P68371	C23(Carbamidomethyl)	0	3.48508e+08	0	7.621e-06	39.05	0.0104228	3	2708.34	1.18543	130.339	0
	High	YLTVAAVFR	2	9	2	F8VW92;P68371		0	3.83768e+09	0	0.0008275	38.48	0.00463322	2	1039.59	0.256157	96.2487	0
	High	MSATFIGNSTAIQELFKR	1	3	1	P68371		0	141785706	0	4.487e-08	37.89	0.0163205	3	2014.04	-0.435972	115.392	1
	High	IREEYPDRImNTFSVVPSPK	3	8	2	F8VW92;P68371	M10(Oxidation)	0	5.8635e+08	0	9.017e-09	37.09	0.0158106	4	2394.21	-0.720198	80.6586	2
	High	NMMAAcDPR	1	21	4	F8VW92;P68371;Q13509;Q9BUF5	C6(Carbamidomethyl)	0	1.26414e+09	0	0.002293	36.68	0.00118131	2	1065.43	0.603405	44.003	0
	High	NSSYFVEWIPNNVK	1	16	4	Q13509;F8VW92;Q9BUF5;P68371		0	3667765181	0	3.772e-05	36.38	0.0169846	2	1696.83	0.31965	108.354	0
	High	MSMKEVDEQmLNVQNK	5	10	2	F8VW92;P68371	M10(Oxidation)	0	6.67052e+07	0	0.0003954	35.26	0.0105737	3	1939.89	-1.76153	63.0353	1
	High	IREEYPDR	2	20	3	F8VW92;P68371;CON_00713000.3		0	1.55582e+09	0	0.001979	32.28	0.0364402	2	1077.53	0.00457672	34.653	1
	High	EAEScDcLQGFQLTHSLGGGTGSGMGTLLISK	1	13	2	F8VW92;P68371	C5(Carbamidomethyl); C7(Carbamidomethyl)	0	5.27137e+06	0	6.709e-06	30.07	0.0390652	3	3311.52	-3.89968	110.518	0
	High	LHFFMPGFAPLTSR	1	20	3	F8VW92;P68371;Q9BUF5		0	189013955	0	0.0007445	25.02	0.272752	2	1620.84	1.13438	114.904	0
	High	EVDEQmLNVQNK	3	10	2	F8VW92;P68371	M6(Oxidation)	0	1.75727e+06	0	0.002872	24.98	0.128981	2	1462.69	1.96562	51.4071	0
	High	NMMAAcDPRHGR	1	19	4	Q13509;F8VW92;P68371;Q9BUF5	C6(Carbamidomethyl)	0	1.2568e+07	0	0.0005331	17.21	0.319381	3	1415.61	0.996695	38.2581	1
	High	TAVcDIPPRGLK	5	18	2	F8VW92;P68371	C4(Carbamidomethyl)	0	17652029	0	0.001277	16.95	1.24735	3	1326.72	0.857115	57.6631	1
	High	HGRYLTVAAVFRGR	1	9	2	F8VW92;P68371		0	61371593	0	1.564e-05	13.83	2.83383	4	1602.89	-2.67644	67.4011	2
	High	ISEQFTAMFRR	1	14	3	Q13509;F8VW92;P68371		0	59108606	0	0.001391	13.79	2.74932	3	1385.7	-0.795909	84.0666	1
	High	EAEScDcLQGFQLTHSLGGGTGSGmGTLLISK	1	13	2	F8VW92;P68371	C5(Carbamidomethyl); C7(Carbamidomethyl); M25(Oxidation)	0	2.30977e+07	0	0.0008626	13.52	1.61401	3	3327.53	-0.00492201	110.542	0
	High	MSMKEVDEQMLNVQNK	1	10	2	F8VW92;P68371		0	5.82044e+08	0	3.269e-05	12.92	2.21049	3	1923.9	-0.104676	81.3862	1
	High	ALTVPELTQQmFDAK	1	4	2	Q13509;P68371	M11(Oxidation)	0	1.61945e+07	0.001	0.009021	27.53	0.138987	2	1707.86	-1.6053	91.8835	0
	High	YLTVAAVFRGR	2	9	2	F8VW92;P68371		0	4.66463e+08	0.001	0.02057	10.23	4.38169	2	1252.72	-0.884384	86.3141	1
	High	LAVNmVPFPRLHFFMPGFAPLTSR	1	20	3	F8VW92;P68371;Q9BUF5	M5(Oxidation)	0	1.01722e+06	0.002	0.03538	12.99	4.15437	4	2761.45	1.45004	130.752	1
	High	mSATFIGNSTAIQELFK	1	3	1	P68371	M1(Oxidation)	0	5.64896e+06	0.008	0.1031	21.22	0.608982	2	1873.94	1.52745	119.161	0
Q8IUH3-3	Isoform 3 of RNA-binding protein 45 OS=Homo sapiens GN=RBM45 - [RBM45_HUMAN]	1684.43	63.5	4	3	43	100	1.70824e+10	474	53.3127	7.1665
	A17	Sequence	# PSMs	# Proteins	# Protein Groups	Protein Group Accessions	Modifications	ΔCn	Area	q-Value	PEP	IonScore	Exp Value	Charge	MH+ [Da]	ΔM [ppm]	RT [min]	# Missed Cleavages
	High	IGVSFIDDGSNATDLLR	1	2	2	Q8IUH3;Q8IUH3-3		0	1697997868	0	1.032e-12	101.54	6.04654e-09	2	1792.91	-0.0116726	110.05	0
	High	ISANDAIATLHGK	1	4	2	Q8IUH3;Q8IUH3-3		0	2.69053e+08	0	9.51e-10	87.25	1.09534e-07	2	1310.71	-0.562518	69.1396	0
	High	VNMFPFEQQSEFSSFDK	3	2	1	Q8IUH3-3		0	3488277649	0	5.217e-10	73.19	1.06501e-06	2	2066.91	-1.51609	116.961	0
	High	FSPFGDIQDIWVVRDK	4	3	2	Q8IUH3;Q8IUH3-3		0	1.47011e+10	0	2.509e-07	70.89	6.4606e-06	2	1921.98	-2.10155	121.816	1
	High	FSPFGDIQDIWVVR	2	3	2	Q8IUH3;Q8IUH3-3		0	5.49773e+08	0	1.479e-08	67.1	1.62715e-05	2	1678.86	-1.04121	135.373	0
	High	IGVSFIDDGSNATDLLRK	2	2	2	Q8IUH3;Q8IUH3-3		0	6625652736	0	1.155e-13	66.71	1.83122e-05	3	1921	1.15806	99.2574	1
	High	QEALGHEPR	2	3	2	Q8IUH3;Q8IUH3-3		0	379056056	0	1.923e-05	60.47	6.19226e-05	2	1036.52	0.996321	30.2505	0
	High	VNMFPFEQQSEFSSFDKNDSR	2	2	1	Q8IUH3-3		0	2075917339	0	1.907e-12	56.93	3.80191e-05	3	2539.12	0.0479531	105.334	1
	High	VYGDIEYcSIIK	4	3	2	Q8IUH3;Q8IUH3-3	C8(Carbamidomethyl)	0	8464863912	0	1.125e-07	56.76	0.000143492	2	1459.72	2.68111	89.9268	0
	High	YADRISANDAIATLHGK	3	4	2	Q8IUH3;Q8IUH3-3		0	5.98417e+09	0	5.909e-08	56.6	0.000179943	2	1815.94	1.68095	70.7995	1
	High	YLKPSQAAQAIENcDR	4	3	2	Q8IUH3;Q8IUH3-3	C14(Carbamidomethyl)	0	1.26185e+10	0	2.756e-10	48.99	0.000851103	2	1863.9	-0.034499	68.9434	0
	High	IFVmIPK	9	3	2	Q8IUH3;Q8IUH3-3	M4(Oxidation)	0	749409762	0	0.003977	48.78	0.000592643	2	863.505	-0.999164	83.8929	0
	High	AmEEmHGQcLGPNDTKPIK	1	3	2	Q8IUH3;Q8IUH3-3	M2(Oxidation); M5(Oxidation); C9(Carbamidomethyl)	0	1.21926e+07	0	4.457e-07	47.8	0.000432322	4	2187.98	0.465422	40.9413	0
	High	ERFSPFGDIQDIWVVRDK	2	3	2	Q8IUH3;Q8IUH3-3		0	489465643	0	1.012e-12	44.89	0.00264661	3	2207.13	0.356569	114.676	2
	High	IFLVISKYTPESVLR	1	3	2	Q8IUH3;Q8IUH3-3		0	2.5876e+08	0	2.787e-09	43.91	0.000871821	3	1765.03	1.45903	108.766	1
	High	SYTEEDLREK	2	3	2	Q8IUH3;Q8IUH3-3		0	4.71611e+09	0	0.0004321	43.81	0.00181545	2	1269.59	-2.04322	41.8015	1
	High	KKAPAETPVKER	2	3	2	Q8IUH3;Q8IUH3-3		0	4464732	0	2.681e-05	43.76	0.00172498	4	1353.79	0.617533	25.1492	3
	High	IFLVISK	2	3	2	Q8IUH3;Q8IUH3-3		0	14875373592	0	0.00642	43.71	0.000429854	2	819.534	0.558923	82.3898	0
	High	IFLVISKYTPESVLRER	2	3	2	Q8IUH3;Q8IUH3-3		0	141557593	0	1.121e-06	41.89	0.00209998	4	2050.17	-0.0219153	102.628	2
	High	APAETPVK	1	3	2	Q8IUH3;Q8IUH3-3		0	3.87747e+06	0	0.00532	41.63	0.0024013	2	812.452	0.287217	29.4783	0
	High	VmLADSPREESNK	3	4	2	Q8IUH3;Q8IUH3-3	M2(Oxidation)	0	5.22328e+07	0	3.794e-07	40.38	0.00481016	3	1491.71	1.17536	39.1459	1
	High	ASESSEQDYYSNMRQEALGHEPR	2	3	2	Q8IUH3;Q8IUH3-3		0	2.16709e+10	0	7.831e-11	38.61	0.00217599	4	2684.17	0.896138	74.1021	1
	High	SSGSHRDVEDEELTR	3	3	2	Q8IUH3;Q8IUH3-3		0	4305246954	0	0.001841	38.12	0.00467135	2	1716.78	0.466632	36.9822	1
	High	APAETPVKER	1	3	2	Q8IUH3;Q8IUH3-3		0	1.47255e+07	0	6.609e-08	37.71	0.00813282	3	1097.6	0.355581	28.6169	1
	High	SYTEEDLR	1	3	2	Q8IUH3;Q8IUH3-3		0	3.40094e+07	0	0.001914	33.84	0.0111936	2	1012.46	0.14745	46.3759	0
	High	AMEEMHGQcLGPNDTKPIK	1	3	2	Q8IUH3;Q8IUH3-3	C9(Carbamidomethyl)	0	1.1035e+09	0	9.107e-07	33.44	0.0182518	3	2155.99	-1.18109	54.0435	0
	High	ASESSEQDYYSNmRQEALGHEPR	3	3	2	Q8IUH3;Q8IUH3-3	M13(Oxidation)	0	8.96877e+08	0	4.645e-06	32.39	0.00605605	4	2700.15	-2.7414	59.5469	1
	High	GIAFVKFAR	1	3	2	Q8IUH3;Q8IUH3-3		0	3.02334e+07	0	0.004152	29.54	0.0277377	2	1008.6	-2.22489	75.2559	1
	High	AmEEMHGQcLGPNDTKPIK	2	3	2	Q8IUH3;Q8IUH3-3	M2(Oxidation); C9(Carbamidomethyl)	0	2.16558e+07	0	2.216e-05	28.1	0.0503365	3	2171.99	-0.46108	47.9682	0
	High	LHGFQYPPGNR	4	3	2	Q8IUH3;Q8IUH3-3		0	0	0	0.0004957	28	0.0794031	3	1285.64	-0.82373	55.3386	0
	High	FSPFGDIQDIWVVRDKHTK	1	3	2	Q8IUH3;Q8IUH3-3		0	238243041	0	4.63e-05	25.8	0.264736	4	2288.18	-0.132751	106.324	2
	High	NKASESSEQDYYSNMR	1	3	2	Q8IUH3;Q8IUH3-3		0	71016365	0	5.06e-05	24.28	0.0365785	3	1908.8	0.282174	49.3818	1
	High	VNmFPFEQQSEFSSFDK	4	2	1	Q8IUH3-3	M3(Oxidation)	0	3.53744e+08	0	3.426e-05	23.23	0.0993451	3	2082.91	0.109916	104.211	0
	High	YTPESVLRER	1	3	2	Q8IUH3;Q8IUH3-3		0	4667098067	0	0.003191	20.07	0.783765	3	1249.66	1.4871	58.4022	1
	High	LKVMLADSPREESNKR	2	4	2	Q8IUH3;Q8IUH3-3		0	1.42532e+08	0	0.0002335	17.76	1.52755	4	1873	0.0668588	47.3833	3
	High	VPFTEEQLFSIFDIVPGLEYcEVQR	1	3	2	Q8IUH3;Q8IUH3-3	C21(Carbamidomethyl)	0	6.29761e+06	0	0.0004843	17.07	1.44896	3	3015.48	-1.08441	151.92	0
	High	VMLADSPREESNK	1	4	2	Q8IUH3;Q8IUH3-3		0	2754671754	0	6.805e-05	14.5	2.07743	3	1475.72	0.947692	41.2996	1
	High	VMLADSPREESNKR	1	4	2	Q8IUH3;Q8IUH3-3		0	1.48217e+09	0	0.0002561	14.38	3.17154	4	1631.82	0.0539753	38.3581	2
	High	VmLADSPREESNKR	3	4	2	Q8IUH3;Q8IUH3-3	M2(Oxidation)	0	1.43473e+08	0	0.000765	13.24	3.96703	4	1647.81	-0.194249	36.5695	2
	High	VNMFPFEQQSEFSSFDKNDSRGQEAISK	1	2	1	Q8IUH3-3		0	591856416	0	1.059e-09	13	2.0674	4	3252.5	3.37653	99.9667	2
	High	AMEEMHGQcLGPNDTKPIKVFIAQSR	1	3	2	Q8IUH3;Q8IUH3-3	C9(Carbamidomethyl)	0	0	0	0.004509	11.89	4.31321	4	2957.43	-5.67148	81.1962	1
	High	YLKPSQAAQAIENcDRSFR	1	3	2	Q8IUH3;Q8IUH3-3	C14(Carbamidomethyl)	0	41669266	0	0.0002396	11.08	6.13336	4	2254.11	4.98175	80.3405	1
	High	YTPESVLR	1	3	2	Q8IUH3;Q8IUH3-3		0	9.72017e+09	0.001	0.01986	30.48	0.0577958	2	964.512	2.23863	59.8525	0
	High	VMLADSPR	1	4	2	Q8IUH3;Q8IUH3-3		0	3.27366e+08	0.001	0.01066	27.3	0.120105	2	888.459	-2.49485	46.2223	0
	High	ERFSPFGDIQDIWVVR	2	3	2	Q8IUH3;Q8IUH3-3		0	3.30081e+08	0.001	0.01775	23.58	0.406956	3	1964	0.293098	124.713	1
	High	YKLHGFQYPPGNR	2	3	2	Q8IUH3;Q8IUH3-3		0	5923512	0.001	0.0202	11.54	5.70634	3	1576.81	4.15049	58.6497	1
	High	IFVMIPK	1	3	2	Q8IUH3;Q8IUH3-3		0	1.02588e+10	0.002	0.02127	39.06	0.00492315	2	847.51	-0.752468	85.178	0
	High	ILNGVRLK	2	4	2	Q8IUH3;Q8IUH3-3		0	7.46091e+07	0.002	0.03308	16.13	0.466841	3	912.598	-1.25885	52.95	1
	High	LKVMLADSPR	1	4	2	Q8IUH3;Q8IUH3-3		0	4.76327e+06	0.003	0.04271	19.81	0.947039	3	1129.64	-0.644477	58.3439	1
	High	AILAEPK	1	3	2	Q8IUH3;Q8IUH3-3		0	8.50029e+09	0.008	0.09497	38.85	0.00370099	2	741.45	-0.429414	45.1535	0
P68363	Tubulin alpha-1B chain OS=Homo sapiens GN=TUBA1B PE=1 SV=1 - [TBA1B_HUMAN]	1646.65	62.08	27	1	29	69	1.01821e+10	451	50.1196	5.05908
	A17	Sequence	# PSMs	# Proteins	# Protein Groups	Protein Group Accessions	Modifications	ΔCn	Area	q-Value	PEP	IonScore	Exp Value	Charge	MH+ [Da]	ΔM [ppm]	RT [min]	# Missed Cleavages
	High	TIGGGDDSFNTFFSETGAGK	2	22	2	Q9BQE3;P68363		0	1213490956	0	2.475e-15	127.57	4.71584e-12	2	2007.89	-0.0135939	104.335	0
	High	IHFPLATYAPVISAEK	5	14	3	A8MUB1;P68363;Q9BQE3		0	2.14113e+09	0	5.645e-11	96.52	1.54876e-08	2	1756.96	-0.55404	102.659	0
	High	AVcMLSNTTAIAEAWAR	1	14	3	A8MUB1;Q9NY65;P68363	C3(Carbamidomethyl)	0	1.086e+09	0	5.882e-12	90.76	6.531e-08	2	1864.91	2.00301	113.727	0
	High	AYHEQLSVAEITNAcFEPANQmVK	6	11	2	A8MUB1;P68363	C15(Carbamidomethyl); M22(Oxidation)	0	4.50453e+08	0	8.964e-16	85.69	1.42441e-07	3	2766.29	0.0216067	92.4112	0
	High	AVcmLSNTTAIAEAWAR	2	14	3	A8MUB1;Q9NY65;P68363	C3(Carbamidomethyl); M4(Oxidation)	0	37245335	0	2.941e-09	77.15	1.10929e-06	2	1880.89	-4.33164	99.3661	0
	High	YmAccLLYR	2	11	3	A8MUB1;P68363;Q9BQE3	M2(Oxidation); C4(Carbamidomethyl); C5(Carbamidomethyl)	0	1.37004e+07	0	1.735e-05	59	1.97651e-05	2	1265.55	1.50273	74.0003	0
	High	LDHKFDLMYAK	3	16	4	A8MUB1;P68363;Q9BQE3;Q9NY65		0	4173915506	0	8.332e-08	56.92	0.000149988	2	1380.7	-1.7129	67.9425	1
	High	YMAccLLYR	1	11	3	A8MUB1;P68363;Q9BQE3	C4(Carbamidomethyl); C5(Carbamidomethyl)	0	934230336	0	4.454e-05	56.05	5.18975e-05	2	1249.55	-1.3752	81.0369	0
	High	LDHKFDLmYAK	4	16	4	A8MUB1;P68363;Q9BQE3;Q9NY65	M8(Oxidation)	0	4.643e+08	0	3.014e-08	54.92	0.000215812	3	1396.7	2.98662	60.3737	1
	High	LDHKFDLMYAKR	2	16	4	A8MUB1;P68363;Q9BQE3;Q9NY65		0	623818276	0	4.638e-10	53.46	0.000365838	3	1536.8	2.98986	61.0889	2
	High	AVFVDLEPTVIDEVR	3	13	2	Q9BQE3;P68363		0	10791705880	0	3.493e-07	51.52	0.000642328	3	1701.91	0.708799	112.587	0
	High	QLFHPEQLITGKEDAANNYAR	3	24	4	A8MUB1;Q9NY65;P68363;Q9BQE3		0	7.58894e+09	0	8.031e-16	49.1	0.0011503	3	2415.21	0.224562	83.0313	1
	High	DVNAAIATIK	2	10	2	Q9BQE3;P68363		0	1.12811e+10	0	0.0001132	48.22	0.00135896	2	1015.58	-0.597672	68.7204	0
	High	FDLMYAKR	2	16	4	A8MUB1;P68363;Q9BQE3;Q9NY65		0	5.34047e+07	0	0.000123	46.76	0.00125569	2	1043.54	1.32322	66.2517	1
	High	RSIQFVDWcPTGFK	1	4	2	A8MUB1;P68363	C9(Carbamidomethyl)	0	3.84177e+09	0	2.414e-07	42.71	0.00382291	3	1740.85	1.04032	98.1761	1
	High	SIQFVDWcPTGFK	1	4	2	A8MUB1;P68363	C8(Carbamidomethyl)	0	2.0091e+09	0	4.068e-05	39.81	0.00492063	2	1584.75	-1.51582	110.068	0
	High	AVFVDLEPTVIDEVRTGTYR	2	13	2	Q9BQE3;P68363		0	6.5141e+09	0	3.934e-09	39.69	0.0091665	3	2280.18	-1.38023	112.745	1
	High	QLFHPEQLITGK	2	26	4	A8MUB1;Q9NY65;P68363;Q9BQE3		0	1936314117	0	9.148e-05	38.63	0.00719027	2	1410.77	-1.59855	84.314	0
	High	VGINYQPPTVVPGGDLAK	3	16	4	A8MUB1;Q9NY65;Q9BQE3;P68363		0	8473484858	0	3.598e-07	38.34	0.00958468	2	1824.99	1.4101	88.8185	0
	High	YMAccLLYRGDVVPK	1	11	3	A8MUB1;P68363;Q9BQE3	C4(Carbamidomethyl); C5(Carbamidomethyl)	0	1.89232e+08	0	3.433e-06	35.18	0.0190983	2	1844.88	-1.85353	85.3787	1
	High	EIIDLVLDRIR	1	10	2	Q9BQE3;P68363		0	3.03237e+07	0	0.0009735	34.92	0.0116442	3	1354.8	-0.982837	115.517	1
	High	DYEEVGVDSVEGEGEEEGEEY	4	6	1	P68363		0	973002723	0	1.046e-05	34.33	0.00105159	2	2348.91	1.30072	90.2826	0
	High	LSVDYGKK	2	16	3	A8MUB1;P68363;Q9BQE3		0	6.06515e+08	0	0.001929	33.65	0.0198067	2	909.503	-0.767235	38.3325	1
	High	EIIDLVLDR	1	10	2	Q9BQE3;P68363		0	3.81431e+08	0	0.004841	32.62	0.0400689	2	1085.62	1.57741	104.152	0
	High	AFVHWYVGEGmEEGEFSEAREDMAALEK	1	9	3	A8MUB1;Q9BQE3;P68363	M11(Oxidation)	0	90744943	0	0.0001814	28.9	0.020612	4	3233.41	-1.47426	109.978	1
	High	TIGGGDDSFNTFFSETGAGKHVPR	1	21	2	Q9BQE3;P68363		0	1788849058	0	2.403e-05	28.54	0.0759976	4	2497.17	-0.0585695	91.8988	1
	High	RAFVHWYVGEGmEEGEFSEAREDMAALEK	1	9	3	A8MUB1;Q9BQE3;P68363	M12(Oxidation)	0	9.80875e+07	0	3.033e-07	23.49	0.0969299	4	3389.5	-4.73318	103.242	2
	High	LDHKFDLmYAKR	1	16	4	A8MUB1;P68363;Q9BQE3;Q9NY65	M8(Oxidation)	0	110978004	0	0.0001576	23.48	0.339252	4	1552.79	-0.417675	53.4449	2
	High	AYHEQLSVAEITNAcFEPANQMVK	2	11	2	A8MUB1;P68363	C15(Carbamidomethyl)	0	4692764529	0	2.555e-07	22.98	0.259555	3	2750.29	0.192332	101.643	0
	High	AFVHWYVGEGMEEGEFSEAREDMAALEK	1	9	3	A8MUB1;Q9BQE3;P68363		0	4.77695e+08	0	2.087e-05	21.77	0.148689	4	3217.42	-1.39267	116.749	1
	High	TGTYRQLFHPEQLITGKEDAANNYAR	1	14	2	Q9BQE3;P68363		0	0	0	6.815e-06	17.98	1.25784	4	2993.48	-1.7262	85.0106	2
	High	RAFVHWYVGEGMEEGEFSEAREDMAALEK	1	9	3	A8MUB1;Q9BQE3;P68363		0	3.32432e+08	0	9.209e-06	13.2	1.33059	4	3373.52	-1.77601	109.503	2
	High	FDLmYAK	1	17	4	A8MUB1;P68363;Q9BQE3;Q9NY65	M4(Oxidation)	0	61612049	0.001	0.01242	30.75	0.0293647	2	903.427	-1.30483	65.9465	0
	High	EDMAALEK	1	9	3	A8MUB1;Q9BQE3;P68363		0	2.35393e+08	0.001	0.01295	26.16	0.0982938	2	906.424	0.249877	46.8264	0
	High	LSVDYGK	1	16	3	A8MUB1;P68363;Q9BQE3		0	3.36263e+08	0.002	0.03376	45.5	0.00124291	2	781.41	1.52747	45.9074	0
	High	FDGALNVDLTEFQTNLVPYPR	1	17	4	A8MUB1;Q9NY65;P68363;Q9BQE3		0	0	0.003	0.05648	15.25	2.38831	3	2409.2	-1.77755	128.63	0
Q5UIP0	Telomere-associated protein RIF1 OS=Homo sapiens GN=RIF1 PE=1 SV=2 - [RIF1_HUMAN]	1627.72	29.73	7	61	61	67	7.80901e+08	2472	274.294	5.51611
	A17	Sequence	# PSMs	# Proteins	# Protein Groups	Protein Group Accessions	Modifications	ΔCn	Area	q-Value	PEP	IonScore	Exp Value	Charge	MH+ [Da]	ΔM [ppm]	RT [min]	# Missed Cleavages
	High	EVATEEFNSDISLSDNTTPVK	2	3	1	Q5UIP0		0	105095464	0	1.498e-14	106.02	1.24892e-09	2	2296.08	-0.948266	87.4029	0
	High	ITSELSEANALELLSK	1	4	1	Q5UIP0		0	1.55837e+08	0	1.481e-10	94.44	3.33128e-08	2	1717.92	-1.55086	109.449	0
	High	TIGDLSTLTASEIK	1	3	1	Q5UIP0		0	6.88413e+08	0	7.83e-10	90.05	7.56243e-08	2	1448.78	-0.0717938	91.6136	0
	High	NTENNDVEISETK	1	3	1	Q5UIP0		0	5.68098e+07	0	3.202e-09	89.55	3.16115e-08	2	1492.68	0.0575007	41.7507	0
	High	ASQGLLSSIENSESDSSEAK	1	2	1	Q5UIP0		0	1.75136e+07	0	1.443e-10	82.09	2.17233e-07	2	2038.94	-1.31301	83.8238	0
	High	SSLSNNEcGSLDK	1	2	1	Q5UIP0	C8(Carbamidomethyl)	0	5.64836e+07	0	1.98e-07	79.09	2.09628e-07	2	1410.62	-0.245824	41.2822	0
	High	LIAEQTLQENLIEK	1	2	1	Q5UIP0		0	6.50364e+08	0	1.685e-08	78.1	1.02454e-06	2	1641.91	3.17133	89.4462	0
	High	DSFDNcSLGESSK	1	2	1	Q5UIP0	C6(Carbamidomethyl)	0	0	0	4.164e-08	77.95	7.61542e-08	2	1445.58	-3.01698	53.3068	0
	High	TLGETSANAETEQNK	1	2	1	Q5UIP0		0	6.7835e+07	0	9.542e-08	74.62	1.37195e-06	2	1592.74	0.775497	37.8701	0
	High	YAEYSFTSLPVPESNLR	2	2	1	Q5UIP0		0	278582426	0	1.288e-08	68.7	1.01644e-05	2	1972.97	2.2863	104.646	0
	High	IGISDISSLSEK	1	2	1	Q5UIP0		0	682267874	0	4.201e-08	66.34	2.19266e-05	2	1248.67	-0.563186	85.1869	0
	High	EDNDTINDSLIVSETK	1	3	1	Q5UIP0		0	75011107	0	1.879e-07	64.9	1.65356e-05	2	1792.84	-1.63251	79.3798	0
	High	LVSDIIDPVALEIPLSK	1	3	1	Q5UIP0		0	9.20149e+07	0	3.901e-07	61.16	1.63838e-05	2	1822.06	0.0709888	126.406	0
	High	SNESVDIQDQEEK	1	2	1	Q5UIP0		0	1.04191e+08	0	1.883e-06	60.84	1.63179e-05	2	1520.67	-1.66019	44.2226	0
	High	QSAQFWNATFAK	1	2	1	Q5UIP0		0	31475677	0	1.46e-05	58.43	8.60576e-05	2	1398.69	5.56415	88.454	0
	High	TGISEEAAIEENK	1	3	1	Q5UIP0		0	177782598	0	2.673e-07	57.72	0.000105314	2	1390.67	1.77284	56.7234	0
	High	TVGPcLGDSK	1	3	1	Q5UIP0	C5(Carbamidomethyl)	0	220579362	0	1.118e-05	56.07	0.000139034	2	1033.5	0.839678	44.6183	0
	High	FDGSENRPFSPSPLNNISSTVTVK	1	2	1	Q5UIP0		0	287618688	0	1.633e-16	54.61	0.00030581	3	2593.29	-0.415729	92.1837	0
	High	SQEDEISSPVNK	1	3	1	Q5UIP0		0	59791455	0	1.004e-06	51.52	0.000320635	2	1332.63	-0.0661508	46.2342	0
	High	LNAQTEISEQTAAGELDGGNDVSDLHSSEETNTK	1	3	1	Q5UIP0		0	114037513	0	1.692e-11	47.76	0.00050332	4	3560.61	0.0424983	82.4116	0
	High	VKGEILLEEEK	1	2	1	Q5UIP0		0	1.17122e+08	0	1.226e-07	44.44	0.00308485	2	1286.72	0.64943	58.3424	1
	High	TGISEEAAIEENKRNDDSEADTAK	1	3	1	Q5UIP0		0	3.1821e+07	0	9.866e-07	43.64	0.00179709	3	2593.18	-1.40872	52.0109	2
	High	RASQGLLSSIENSESDSSEAKEEGSR	1	2	1	Q5UIP0		0	75763622	0	2.774e-09	41.53	0.00353294	4	2753.28	0.969549	70.7428	2
	High	LVIPLVVHSAQK	1	4	1	Q5UIP0		0	4.53055e+07	0	1.438e-05	37.61	0.00142172	3	1303.81	0.986689	80.05	0
	High	LRELDPSLVSANDSPSGMQTR	1	3	1	Q5UIP0		0	6.9855e+08	0	2.893e-07	37.37	0.0149517	3	2273.12	1.40657	75.4342	1
	High	MTGEEGKEVITEIEK	1	5	1	Q5UIP0		0	1.10012e+08	0	1.421e-05	35.59	0.0197933	3	1692.84	2.53179	73.4368	1
	High	KADPENIKSEGDGTQDIVDK	1	2	1	Q5UIP0		0	2.77064e+07	0	4.243e-06	35.34	0.0201328	3	2159.04	-0.679147	49.4269	2
	High	NNQETMIK	1	2	1	Q5UIP0		0	8.60851e+06	0	0.004755	33.95	0.0268411	2	977.472	0.241785	35.7513	0
	High	cLISEMAK	1	2	1	Q5UIP0	C1(Carbamidomethyl)	0	1.37621e+08	0	0.001448	33.44	0.0245244	2	951.463	-0.514818	63.2573	0
	High	TRGLEEIPVFDISEK	1	3	1	Q5UIP0		0	0	0	3.334e-06	32.84	0.0494256	3	1732.91	1.32337	98.7426	1
	High	EKPGSEVLTLLLK	1	3	1	Q5UIP0		0	22945105	0	0.0009464	32.79	0.0179635	3	1426.85	1.02373	105.88	0
	High	cVWSPLASPSTSILK	1	3	1	Q5UIP0	C1(Carbamidomethyl)	0	3.33991e+08	0	4.92e-05	31.59	0.060016	2	1645.86	-0.303535	104.843	0
	High	SLSPDEER	1	3	1	Q5UIP0		0	2.7919e+06	0	0.00467	31.38	0.0186312	2	932.431	-1.52473	33.3374	0
	High	RRSEVVESTTESQDK	2	2	1	Q5UIP0		0	1.19468e+08	0	0.00346	31.11	0.0537476	4	1750.86	0.370796	28.4006	2
	High	GQSPLAPLLETLEDPSASHGGQTDAYLTLTSR	1	4	1	Q5UIP0		0	80553590	0	9.218e-11	30.95	0.0615099	3	3325.66	2.44934	133.796	0
	High	ERILTDHQK	1	2	1	Q5UIP0		0	2.2219e+07	0	0.000874	30.04	0.0564279	3	1139.62	0.0295045	28.1831	1
	High	LVLSLEPLEHPLISSPSFFSK	1	3	1	Q5UIP0		0	5.62531e+07	0	2.875e-05	29.26	0.072154	3	2340.28	-1.56181	129.114	0
	High	LKLESSSLK	2	2	1	Q5UIP0		0	78218057	0	0.001179	28.17	0.0628672	2	1004.6	0.971207	47.3525	1
	High	TLGETSANAETEQNKK	1	2	1	Q5UIP0		0	68168158	0	3.517e-05	27.06	0.134407	3	1720.83	-2.76554	33.3886	1
	High	KKADPENIKSEGDGTQDIVDK	1	2	1	Q5UIP0		0	1.85994e+07	0	0.001709	26.55	0.193203	4	2287.14	1.03455	44.935	3
	High	LScMANSVIK	1	3	1	Q5UIP0	C3(Carbamidomethyl)	0	2.33623e+08	0	0.0004219	24.7	0.291067	2	1122.57	2.81615	60.0456	0
	High	LIEQAPIQMGEEAVR	1	4	1	Q5UIP0		0	0	0	0.005758	24.36	0.251559	2	1683.87	-0.766874	85.7972	0
	High	VSFADPIYQAGLADDIDRR	1	3	1	Q5UIP0		0	9.55738e+08	0	0.0002068	24.31	0.342138	3	2122.05	-2.31544	100.857	1
	High	TmELNVGNEASFHGQER	1	3	1	Q5UIP0	M2(Oxidation)	0	2.61594e+07	0	4.038e-07	24.18	0.0949132	3	1934.86	-1.36793	58.749	0
	High	STDFVFIPPEGK	1	2	1	Q5UIP0		0	8.57628e+06	0	0.0001013	24.07	0.30693	2	1336.67	-2.75391	92.0525	0
	High	SLSPDEERLVSDIIDPVALEIPLSK	1	3	1	Q5UIP0		0	0	0	0.0004244	23.94	0.197988	3	2735.48	1.498	142.098	1
	High	NVSQESLETK	1	3	1	Q5UIP0		0	26079671	0	0.003778	22.75	0.444881	2	1134.56	-1.70649	39.2452	0
	High	ASQGLLSSIENSESDSSEAKEEGSR	1	2	1	Q5UIP0		0	30101488	0	2.01e-05	21.39	0.231265	3	2597.19	2.57816	78.3286	1
	High	TFQTLEcQHK	2	2	1	Q5UIP0	C7(Carbamidomethyl)	0	1.71738e+08	0	1.24e-05	19.1	0.575766	3	1291.61	-1.39117	44.0127	0
	High	SPLHIKDDVLPK	1	2	1	Q5UIP0		0	3.79117e+08	0	6.937e-06	17.99	0.735497	3	1361.78	0.866951	62.6979	1
	High	RVSFADPIYQAGLADDIDRR	1	3	1	Q5UIP0		0	31714719	0	3.399e-05	16.55	2.00285	3	2278.16	-0.48901	92.8204	2
	High	RASQGLLSSIENSESDSSEAKEEGSRK	1	2	1	Q5UIP0		0	8.28759e+07	0	1.955e-08	16.22	1.69176	4	2881.37	-1.78469	65.5902	3
	High	RDSFDNcSLGESSK	1	2	1	Q5UIP0	C7(Carbamidomethyl)	0	1.85943e+08	0	0.0003917	14.99	0.44057	3	1601.69	0.707801	45.9789	1
	High	ERRKEEEKPLQK	1	2	1	Q5UIP0		0	7.70329e+06	0	0.007239	13.73	2.84053	4	1569.87	-0.506715	24.2979	3
	High	EVITEIEK	1	5	1	Q5UIP0		0	115445923	0.001	0.007566	39.08	0.0123842	2	960.526	0.738131	54.7338	0
	High	TLPIRSPK	2	3	1	Q5UIP0		0	2.38897e+08	0.001	0.009228	11.51	1.0171	3	911.568	0.674073	40.8556	1
	High	SLIGLK	1	4	1	Q5UIP0		0	361915410	0.002	0.04238	44.55	0.00254646	2	630.42	2.78124	60.0749	0
	High	NVEINLESK	1	2	1	Q5UIP0		0	288188986	0.002	0.03166	20.57	0.714317	2	1045.55	1.00721	59.7621	0
	High	ALWVISK	1	4	1	Q5UIP0		0	8.86343e+06	0.004	0.06185	32.66	0.0336583	2	816.499	1.65561	80.235	0
	High	RQTFITLEK	1	2	1	Q5UIP0		0	385903460	0.007	0.09052	27.39	0.0852671	2	1135.65	1.38764	60.0849	1
	High	ELISLVK	1	3	1	Q5UIP0		0	1.7234e+07	0.008	0.1042	33.03	0.0341945	2	801.507	-0.872709	74.7548	0
Q8IUH3	RNA-binding protein 45 OS=Homo sapiens GN=RBM45 PE=1 SV=1 - [RBM45_HUMAN]	1611.44	61.34	3	1	41	93	1.70824e+10	476	53.4688	7.1665
	A17	Sequence	# PSMs	# Proteins	# Protein Groups	Protein Group Accessions	Modifications	ΔCn	Area	q-Value	PEP	IonScore	Exp Value	Charge	MH+ [Da]	ΔM [ppm]	RT [min]	# Missed Cleavages
	High	IGVSFIDDGSNATDLLR	1	2	2	Q8IUH3;Q8IUH3-3		0	1697997868	0	1.032e-12	101.54	6.04654e-09	2	1792.91	-0.0116726	110.05	0
	High	ISANDAIATLHGK	1	4	2	Q8IUH3;Q8IUH3-3		0	2.69053e+08	0	9.51e-10	87.25	1.09534e-07	2	1310.71	-0.562518	69.1396	0
	High	VNMFPFVGEQQSEFSSFDK	2	1	1	Q8IUH3		0	2.66777e+08	0	3.359e-11	83.72	1.14647e-07	2	2223	-2.41886	120.407	0
	High	FSPFGDIQDIWVVRDK	4	3	2	Q8IUH3;Q8IUH3-3		0	1.47011e+10	0	2.509e-07	70.89	6.4606e-06	2	1921.98	-2.10155	121.816	1
	High	FSPFGDIQDIWVVR	2	3	2	Q8IUH3;Q8IUH3-3		0	5.49773e+08	0	1.479e-08	67.1	1.62715e-05	2	1678.86	-1.04121	135.373	0
	High	IGVSFIDDGSNATDLLRK	2	2	2	Q8IUH3;Q8IUH3-3		0	6625652736	0	1.155e-13	66.71	1.83122e-05	3	1921	1.15806	99.2574	1
	High	QEALGHEPR	2	3	2	Q8IUH3;Q8IUH3-3		0	379056056	0	1.923e-05	60.47	6.19226e-05	2	1036.52	0.996321	30.2505	0
	High	VYGDIEYcSIIK	4	3	2	Q8IUH3;Q8IUH3-3	C8(Carbamidomethyl)	0	8464863912	0	1.125e-07	56.76	0.000143492	2	1459.72	2.68111	89.9268	0
	High	YADRISANDAIATLHGK	3	4	2	Q8IUH3;Q8IUH3-3		0	5.98417e+09	0	5.909e-08	56.6	0.000179943	2	1815.94	1.68095	70.7995	1
	High	YLKPSQAAQAIENcDR	4	3	2	Q8IUH3;Q8IUH3-3	C14(Carbamidomethyl)	0	1.26185e+10	0	2.756e-10	48.99	0.000851103	2	1863.9	-0.034499	68.9434	0
	High	IFVmIPK	9	3	2	Q8IUH3;Q8IUH3-3	M4(Oxidation)	0	749409762	0	0.003977	48.78	0.000592643	2	863.505	-0.999164	83.8929	0
	High	AmEEmHGQcLGPNDTKPIK	1	3	2	Q8IUH3;Q8IUH3-3	M2(Oxidation); M5(Oxidation); C9(Carbamidomethyl)	0	1.21926e+07	0	4.457e-07	47.8	0.000432322	4	2187.98	0.465422	40.9413	0
	High	ERFSPFGDIQDIWVVRDK	2	3	2	Q8IUH3;Q8IUH3-3		0	489465643	0	1.012e-12	44.89	0.00264661	3	2207.13	0.356569	114.676	2
	High	IFLVISKYTPESVLR	1	3	2	Q8IUH3;Q8IUH3-3		0	2.5876e+08	0	2.787e-09	43.91	0.000871821	3	1765.03	1.45903	108.766	1
	High	SYTEEDLREK	2	3	2	Q8IUH3;Q8IUH3-3		0	4.71611e+09	0	0.0004321	43.81	0.00181545	2	1269.59	-2.04322	41.8015	1
	High	KKAPAETPVKER	2	3	2	Q8IUH3;Q8IUH3-3		0	4464732	0	2.681e-05	43.76	0.00172498	4	1353.79	0.617533	25.1492	3
	High	IFLVISK	2	3	2	Q8IUH3;Q8IUH3-3		0	14875373592	0	0.00642	43.71	0.000429854	2	819.534	0.558923	82.3898	0
	High	IFLVISKYTPESVLRER	2	3	2	Q8IUH3;Q8IUH3-3		0	141557593	0	1.121e-06	41.89	0.00209998	4	2050.17	-0.0219153	102.628	2
	High	APAETPVK	1	3	2	Q8IUH3;Q8IUH3-3		0	3.87747e+06	0	0.00532	41.63	0.0024013	2	812.452	0.287217	29.4783	0
	High	VmLADSPREESNK	3	4	2	Q8IUH3;Q8IUH3-3	M2(Oxidation)	0	5.22328e+07	0	3.794e-07	40.38	0.00481016	3	1491.71	1.17536	39.1459	1
	High	ASESSEQDYYSNMRQEALGHEPR	2	3	2	Q8IUH3;Q8IUH3-3		0	2.16709e+10	0	7.831e-11	38.61	0.00217599	4	2684.17	0.896138	74.1021	1
	High	SSGSHRDVEDEELTR	3	3	2	Q8IUH3;Q8IUH3-3		0	4305246954	0	0.001841	38.12	0.00467135	2	1716.78	0.466632	36.9822	1
	High	APAETPVKER	1	3	2	Q8IUH3;Q8IUH3-3		0	1.47255e+07	0	6.609e-08	37.71	0.00813282	3	1097.6	0.355581	28.6169	1
	High	SYTEEDLR	1	3	2	Q8IUH3;Q8IUH3-3		0	3.40094e+07	0	0.001914	33.84	0.0111936	2	1012.46	0.14745	46.3759	0
	High	AMEEMHGQcLGPNDTKPIK	1	3	2	Q8IUH3;Q8IUH3-3	C9(Carbamidomethyl)	0	1.1035e+09	0	9.107e-07	33.44	0.0182518	3	2155.99	-1.18109	54.0435	0
	High	ASESSEQDYYSNmRQEALGHEPR	3	3	2	Q8IUH3;Q8IUH3-3	M13(Oxidation)	0	8.96877e+08	0	4.645e-06	32.39	0.00605605	4	2700.15	-2.7414	59.5469	1
	High	GIAFVKFAR	1	3	2	Q8IUH3;Q8IUH3-3		0	3.02334e+07	0	0.004152	29.54	0.0277377	2	1008.6	-2.22489	75.2559	1
	High	AmEEMHGQcLGPNDTKPIK	2	3	2	Q8IUH3;Q8IUH3-3	M2(Oxidation); C9(Carbamidomethyl)	0	2.16558e+07	0	2.216e-05	28.1	0.0503365	3	2171.99	-0.46108	47.9682	0
	High	LHGFQYPPGNR	4	3	2	Q8IUH3;Q8IUH3-3		0	0	0	0.0004957	28	0.0794031	3	1285.64	-0.82373	55.3386	0
	High	FSPFGDIQDIWVVRDKHTK	1	3	2	Q8IUH3;Q8IUH3-3		0	238243041	0	4.63e-05	25.8	0.264736	4	2288.18	-0.132751	106.324	2
	High	NKASESSEQDYYSNMR	1	3	2	Q8IUH3;Q8IUH3-3		0	71016365	0	5.06e-05	24.28	0.0365785	3	1908.8	0.282174	49.3818	1
	High	VNmFPFVGEQQSEFSSFDK	1	1	1	Q8IUH3	M3(Oxidation)	0	6.68968e+06	0	0.0001338	23.03	0.147081	3	2239.01	1.74445	108.933	0
	High	YTPESVLRER	1	3	2	Q8IUH3;Q8IUH3-3		0	4667098067	0	0.003191	20.07	0.783765	3	1249.66	1.4871	58.4022	1
	High	LKVMLADSPREESNKR	2	4	2	Q8IUH3;Q8IUH3-3		0	1.42532e+08	0	0.0002335	17.76	1.52755	4	1873	0.0668588	47.3833	3
	High	VPFTEEQLFSIFDIVPGLEYcEVQR	1	3	2	Q8IUH3;Q8IUH3-3	C21(Carbamidomethyl)	0	6.29761e+06	0	0.0004843	17.07	1.44896	3	3015.48	-1.08441	151.92	0
	High	VMLADSPREESNK	1	4	2	Q8IUH3;Q8IUH3-3		0	2754671754	0	6.805e-05	14.5	2.07743	3	1475.72	0.947692	41.2996	1
	High	VMLADSPREESNKR	1	4	2	Q8IUH3;Q8IUH3-3		0	1.48217e+09	0	0.0002561	14.38	3.17154	4	1631.82	0.0539753	38.3581	2
	High	VmLADSPREESNKR	3	4	2	Q8IUH3;Q8IUH3-3	M2(Oxidation)	0	1.43473e+08	0	0.000765	13.24	3.96703	4	1647.81	-0.194249	36.5695	2
	High	AMEEMHGQcLGPNDTKPIKVFIAQSR	1	3	2	Q8IUH3;Q8IUH3-3	C9(Carbamidomethyl)	0	0	0	0.004509	11.89	4.31321	4	2957.43	-5.67148	81.1962	1
	High	YLKPSQAAQAIENcDRSFR	1	3	2	Q8IUH3;Q8IUH3-3	C14(Carbamidomethyl)	0	41669266	0	0.0002396	11.08	6.13336	4	2254.11	4.98175	80.3405	1
	High	YTPESVLR	1	3	2	Q8IUH3;Q8IUH3-3		0	9.72017e+09	0.001	0.01986	30.48	0.0577958	2	964.512	2.23863	59.8525	0
	High	VMLADSPR	1	4	2	Q8IUH3;Q8IUH3-3		0	3.27366e+08	0.001	0.01066	27.3	0.120105	2	888.459	-2.49485	46.2223	0
	High	ERFSPFGDIQDIWVVR	2	3	2	Q8IUH3;Q8IUH3-3		0	3.30081e+08	0.001	0.01775	23.58	0.406956	3	1964	0.293098	124.713	1
	High	YKLHGFQYPPGNR	2	3	2	Q8IUH3;Q8IUH3-3		0	5923512	0.001	0.0202	11.54	5.70634	3	1576.81	4.15049	58.6497	1
	High	IFVMIPK	1	3	2	Q8IUH3;Q8IUH3-3		0	1.02588e+10	0.002	0.02127	39.06	0.00492315	2	847.51	-0.752468	85.178	0
	High	ILNGVRLK	2	4	2	Q8IUH3;Q8IUH3-3		0	7.46091e+07	0.002	0.03308	16.13	0.466841	3	912.598	-1.25885	52.95	1
	High	LKVMLADSPR	1	4	2	Q8IUH3;Q8IUH3-3		0	4.76327e+06	0.003	0.04271	19.81	0.947039	3	1129.64	-0.644477	58.3439	1
	High	AILAEPK	1	3	2	Q8IUH3;Q8IUH3-3		0	8.50029e+09	0.008	0.09497	38.85	0.00370099	2	741.45	-0.429414	45.1535	0
O14867	Transcription regulator protein BACH1 OS=Homo sapiens GN=BACH1 PE=1 SV=2 - [BACH1_HUMAN]	1510.47	59.78	9	47	47	67	2.98365e+09	736	81.9057	5.04639
	A17	Sequence	# PSMs	# Proteins	# Protein Groups	Protein Group Accessions	Modifications	ΔCn	Area	q-Value	PEP	IonScore	Exp Value	Charge	MH+ [Da]	ΔM [ppm]	RT [min]	# Missed Cleavages
	High	GQESQQMSTATSEQAGPAEQcR	1	1	1	O14867	C21(Carbamidomethyl)	0	1.31068e+07	0	9.163e-15	119.8	1.05236e-11	2	2381.01	-0.414497	46.6803	0
	High	QSGGISDFcQQMTDK	1	1	1	O14867	C9(Carbamidomethyl)	0	483028736	0	1.911e-09	101.24	6.12573e-10	2	1701.72	-1.16218	73.0103	0
	High	FLDSTADQQEcPR	1	4	1	O14867	C11(Carbamidomethyl)	0	4.92063e+08	0	5.763e-09	81.41	1.4094e-07	2	1566.68	-1.10038	52.6162	0
	High	DVLcDVTIFVEGQR	2	4	1	O14867	C4(Carbamidomethyl)	0	1.80342e+08	0	6.675e-10	79.33	8.12099e-07	2	1650.82	-0.039946	124.379	0
	High	GFWSDIcSTDTPcQMQLSPAVAK	3	1	1	O14867	C7(Carbamidomethyl); C13(Carbamidomethyl)	0	6.08273e+08	0	1.798e-11	75.59	6.63919e-07	2	2599.16	0.644415	109.364	0
	High	SVLAAcSSYFHSR	2	4	1	O14867	C6(Carbamidomethyl)	0	6.5e+08	0	1.602e-08	72.1	2.16425e-06	2	1484.69	-2.21948	68.1279	0
	High	GFEPLIQFAYTAK	3	4	1	O14867		0	884412443	0	9.641e-08	60.01	7.77707e-05	2	1484.78	-0.302806	115.29	0
	High	QSGGISDFcQQmTDK	1	1	1	O14867	C9(Carbamidomethyl); M12(Oxidation)	0	1.70471e+07	0	7.652e-06	59.78	5.628e-06	2	1717.72	2.44855	55.3416	0
	High	TFGESQDLPLK	1	1	1	O14867		0	3.36749e+09	0	3.86e-07	58.58	0.000128275	2	1234.63	-0.144266	72.7993	0
	High	DAALALPSLcPK	2	1	1	O14867	C10(Carbamidomethyl)	0	1.43327e+09	0	1.305e-06	56.98	0.000132896	2	1255.67	1.65352	92.273	0
	High	YSAADcPLSFLISEK	2	1	1	O14867	C6(Carbamidomethyl)	0	9.66563e+08	0	8.73e-07	56	0.000153476	2	1700.82	2.18292	117.422	0
	High	SENEcLGGVPEcR	1	1	1	O14867	C5(Carbamidomethyl); C12(Carbamidomethyl)	0	38731727	0	1.14e-06	55.69	1.96935e-05	2	1506.63	-0.619049	52.8235	0
	High	LTPEQLDcIHDIR	2	5	1	O14867	C8(Carbamidomethyl)	0	2.26015e+09	0	1.958e-08	48.78	0.000914458	3	1609.8	0.0707488	75.8131	0
	High	DHILSTLGETK	2	1	1	O14867		0	71277956	0	0.0001886	47.66	0.00109608	2	1213.64	2.1454	60.0541	0
	High	ERDHILSTLGETK	3	1	1	O14867		0	3.19806e+09	0	9.995e-07	47.58	0.00120724	3	1498.79	0.00941569	55.6549	1
	High	LQSEKESLLK	1	1	1	O14867		0	34865624	0	3.649e-05	45.34	0.001889	3	1174.67	-0.191651	44.1822	1
	High	KLDcIQNLESEIEK	1	5	1	O14867	C4(Carbamidomethyl)	0	4.76138e+08	0	2.013e-05	45.06	0.00254969	3	1718.86	1.06814	91.1805	1
	High	RKLDcIQNLESEIEK	3	5	1	O14867	C5(Carbamidomethyl)	0	1.04842e+09	0	7.285e-05	43.52	0.00385718	2	1874.97	1.97109	82.5695	2
	High	KKDVLcDVTIFVEGQR	2	4	1	O14867	C6(Carbamidomethyl)	0	5.92236e+07	0	3.991e-06	40.67	0.00692487	3	1907	-0.328945	95.7276	2
	High	QNLTGLcQK	1	1	1	O14867	C7(Carbamidomethyl)	0	548387204	0	0.0006277	40.09	0.00868318	2	1061.54	1.8152	45.8988	0
	High	NDFQSLLK	1	5	1	O14867		0	1748425048	0	0.002015	39.87	0.0070736	2	964.511	0.899369	79.8355	0
	High	LSLLDQRDLETDEVEEFLENK	2	3	1	O14867		0	2385391846	0	3.347e-07	38.06	0.0126849	3	2535.25	2.11763	123.675	1
	High	LTPEQLDcIHDIRR	1	5	1	O14867	C8(Carbamidomethyl)	0	3.22668e+08	0	5.722e-06	37.25	0.0173672	4	1765.9	-2.52673	67.8483	1
	High	DLETDEVEEFLENK	1	3	1	O14867		0	2.28279e+08	0	0.001291	36.17	0.00793479	3	1709.77	-3.74746	117.125	0
	High	KDVLcDVTIFVEGQR	1	4	1	O14867	C5(Carbamidomethyl)	0	18451480	0	0.000119	35.28	0.0226513	3	1778.91	0.504733	106.644	1
	High	DIHASVQPNER	2	1	1	O14867		0	2.83031e+07	0	0.0005415	34.79	0.0213408	2	1265.62	-1.15953	38.1494	0
	High	DIHASVQPNERSENEcLGGVPEcR	2	1	1	O14867	C16(Carbamidomethyl); C23(Carbamidomethyl)	0	1556348637	0	6.982e-08	33.7	0.0138212	3	2753.25	5.20928	61.0344	1
	High	SEcPWLGIR	1	1	1	O14867	C3(Carbamidomethyl)	0	7.58789e+07	0	0.002436	31.35	0.0492824	2	1117.55	0.00065881	84.9191	0
	High	GFWSDIcSTDTPcQmQLSPAVAK	1	1	1	O14867	C7(Carbamidomethyl); C13(Carbamidomethyl); M15(Oxidation)	0	43867592	0	7.158e-06	31.09	0.0153273	3	2615.16	-0.104219	100.47	0
	High	cVEFLSVHNIEEScFQFLK	1	4	1	O14867	C1(Carbamidomethyl); C14(Carbamidomethyl)	0	234022280	0	2.051e-06	30.84	0.0381164	3	2386.11	-3.04756	120.731	0
	High	STPDGELALPSIFSLSDRPPAVLPPcAR	1	1	1	O14867	C26(Carbamidomethyl)	0	0	0	4.455e-08	29.18	0.0963232	3	2963.53	-1.20773	126.009	0
	High	LAMEPEETK	1	1	1	O14867		0	125647803	0	0.002227	28.93	0.0623698	2	1047.5	0.448807	45.4995	0
	High	DKSTPDGELALPSIFSLSDRPPAVLPPcAR	1	1	1	O14867	C28(Carbamidomethyl)	0	0	0	9.267e-08	27.97	0.117217	4	3206.64	-3.14819	122.037	1
	High	RSEcPWLGIR	1	1	1	O14867	C4(Carbamidomethyl)	0	8.45776e+08	0	0.0003548	27.83	0.13243	3	1273.65	3.11689	72.9711	1
	High	LAMEPEETKK	1	1	1	O14867		0	6.6922e+07	0	0.0005825	25.97	0.196021	3	1175.6	-0.960815	37.7569	1
	High	FLDSTADQQEcPRK	1	4	1	O14867	C11(Carbamidomethyl)	0	67146437	0	2.923e-07	25.63	0.0880757	3	1694.78	-2.53731	44.9048	1
	High	ASPPLQDSASQTYESMcLEK	1	3	1	O14867	C17(Carbamidomethyl)	0	358074866	0	5.867e-05	25.46	0.0735293	3	2242	0.391846	82.3798	0
	High	TFGESQDLPLKSDLGTR	1	1	1	O14867		0	6.10367e+07	0	4.244e-05	21.53	0.592338	3	1863.94	-2.04898	78.4079	1
	High	EQEcEVKLPFNAQR	1	5	1	O14867	C4(Carbamidomethyl)	0	314348096	0	0.0007478	18.52	0.838004	3	1747.84	0.745094	72.3497	1
	High	LAmEPEETKKDPASQcPTEK	1	1	1	O14867	M3(Oxidation); C16(Carbamidomethyl)	0	49568769	0	8.77e-05	16.55	1.02466	4	2305.07	-1.5948	37.2772	2
	High	SDLGTREDSSVASSDR	1	1	1	O14867		0	4.86513e+08	0	4.969e-07	16.02	0.732601	3	1681.76	0.497978	38.2895	1
	High	SSVEREVAEHLAK	1	1	1	O14867		0	4.50503e+07	0	9.45e-06	15.26	2.12368	4	1454.76	0.794449	60.6317	1
	High	DIHASVQPNERSENEcLGGVPEcRDLQVMLK	1	1	1	O14867	C16(Carbamidomethyl); C23(Carbamidomethyl)	0	1.24116e+08	0	9.634e-06	14.08	2.10272	4	3580.71	4.21201	88.526	2
	High	FLDSTADQQEcPRKK	1	4	1	O14867	C11(Carbamidomethyl)	0	1.33571e+07	0	0.002612	12.8	3.44799	4	1822.88	0.982294	39.5075	2
	High	LSLLDQR	1	4	1	O14867		0	6.701e+08	0.001	0.01673	43.43	0.00435557	2	844.487	-1.77751	65.0455	0
	High	ENVDEVcK	1	4	1	O14867	C7(Carbamidomethyl)	0	6.11153e+06	0.001	0.01098	31.4	0.0149234	2	992.435	-0.281235	33.3185	0
	High	AFGTDRVR	1	1	1	O14867		0	5.04246e+08	0.001	0.01761	21.9	0.416447	3	921.491	1.09848	35.7673	1
	High	IISLSR	1	6	1	O14867		0	1304305823	0.005	0.07089	43.29	0.00340124	2	688.435	0.0842461	51.3079	0
	High	DLQVMLK	1	1	1	O14867		0	421556005	0.006	0.07847	30.41	0.078662	2	846.475	-0.374589	71.9443	0
Q9BQE3	Tubulin alpha-1C chain OS=Homo sapiens GN=TUBA1C PE=1 SV=1 - [TBA1C_HUMAN]	1471.34	58.8	18	3	27	58	1.01821e+10	449	49.8635	5.09717
	A17	Sequence	# PSMs	# Proteins	# Protein Groups	Protein Group Accessions	Modifications	ΔCn	Area	q-Value	PEP	IonScore	Exp Value	Charge	MH+ [Da]	ΔM [ppm]	RT [min]	# Missed Cleavages
	High	TIGGGDDSFNTFFSETGAGK	2	22	2	Q9BQE3;P68363		0	1213490956	0	2.475e-15	127.57	4.71584e-12	2	2007.89	-0.0135939	104.335	0
	High	AVcMLSNTTAVAEAWAR	3	2	1	Q9BQE3	C3(Carbamidomethyl)	0	155753890	0	2.417e-13	109.74	7.27792e-10	2	1850.89	0.0531174	106.066	0
	High	IHFPLATYAPVISAEK	5	14	3	A8MUB1;P68363;Q9BQE3		0	2.14113e+09	0	5.645e-11	96.52	1.54876e-08	2	1756.96	-0.55404	102.659	0
	High	AVcmLSNTTAVAEAWAR	1	2	1	Q9BQE3	C3(Carbamidomethyl); M4(Oxidation)	0	0	0	9.643e-11	91.62	3.43637e-08	2	1866.89	0.814836	91.4637	0
	High	YmAccLLYR	2	11	3	A8MUB1;P68363;Q9BQE3	M2(Oxidation); C4(Carbamidomethyl); C5(Carbamidomethyl)	0	1.37004e+07	0	1.735e-05	59	1.97651e-05	2	1265.55	1.50273	74.0003	0
	High	LDHKFDLMYAK	3	16	4	A8MUB1;P68363;Q9BQE3;Q9NY65		0	4173915506	0	8.332e-08	56.92	0.000149988	2	1380.7	-1.7129	67.9425	1
	High	YMAccLLYR	1	11	3	A8MUB1;P68363;Q9BQE3	C4(Carbamidomethyl); C5(Carbamidomethyl)	0	934230336	0	4.454e-05	56.05	5.18975e-05	2	1249.55	-1.3752	81.0369	0
	High	LDHKFDLmYAK	4	16	4	A8MUB1;P68363;Q9BQE3;Q9NY65	M8(Oxidation)	0	4.643e+08	0	3.014e-08	54.92	0.000215812	3	1396.7	2.98662	60.3737	1
	High	LDHKFDLMYAKR	2	16	4	A8MUB1;P68363;Q9BQE3;Q9NY65		0	623818276	0	4.638e-10	53.46	0.000365838	3	1536.8	2.98986	61.0889	2
	High	AVFVDLEPTVIDEVR	3	13	2	Q9BQE3;P68363		0	10791705880	0	3.493e-07	51.52	0.000642328	3	1701.91	0.708799	112.587	0
	High	QLFHPEQLITGKEDAANNYAR	3	24	4	A8MUB1;Q9NY65;P68363;Q9BQE3		0	7.58894e+09	0	8.031e-16	49.1	0.0011503	3	2415.21	0.224562	83.0313	1
	High	DVNAAIATIK	2	10	2	Q9BQE3;P68363		0	1.12811e+10	0	0.0001132	48.22	0.00135896	2	1015.58	-0.597672	68.7204	0
	High	FDLMYAKR	2	16	4	A8MUB1;P68363;Q9BQE3;Q9NY65		0	5.34047e+07	0	0.000123	46.76	0.00125569	2	1043.54	1.32322	66.2517	1
	High	AVFVDLEPTVIDEVRTGTYR	2	13	2	Q9BQE3;P68363		0	6.5141e+09	0	3.934e-09	39.69	0.0091665	3	2280.18	-1.38023	112.745	1
	High	QLFHPEQLITGK	2	26	4	A8MUB1;Q9NY65;P68363;Q9BQE3		0	1936314117	0	9.148e-05	38.63	0.00719027	2	1410.77	-1.59855	84.314	0
	High	VGINYQPPTVVPGGDLAK	3	16	4	A8MUB1;Q9NY65;Q9BQE3;P68363		0	8473484858	0	3.598e-07	38.34	0.00958468	2	1824.99	1.4101	88.8185	0
	High	YMAccLLYRGDVVPK	1	11	3	A8MUB1;P68363;Q9BQE3	C4(Carbamidomethyl); C5(Carbamidomethyl)	0	1.89232e+08	0	3.433e-06	35.18	0.0190983	2	1844.88	-1.85353	85.3787	1
	High	EIIDLVLDRIR	1	10	2	Q9BQE3;P68363		0	3.03237e+07	0	0.0009735	34.92	0.0116442	3	1354.8	-0.982837	115.517	1
	High	LSVDYGKK	2	16	3	A8MUB1;P68363;Q9BQE3		0	6.06515e+08	0	0.001929	33.65	0.0198067	2	909.503	-0.767235	38.3325	1
	High	EIIDLVLDR	1	10	2	Q9BQE3;P68363		0	3.81431e+08	0	0.004841	32.62	0.0400689	2	1085.62	1.57741	104.152	0
	High	AFVHWYVGEGmEEGEFSEAREDMAALEK	1	9	3	A8MUB1;Q9BQE3;P68363	M11(Oxidation)	0	90744943	0	0.0001814	28.9	0.020612	4	3233.41	-1.47426	109.978	1
	High	TIGGGDDSFNTFFSETGAGKHVPR	1	21	2	Q9BQE3;P68363		0	1788849058	0	2.403e-05	28.54	0.0759976	4	2497.17	-0.0585695	91.8988	1
	High	RAFVHWYVGEGmEEGEFSEAREDMAALEK	1	9	3	A8MUB1;Q9BQE3;P68363	M12(Oxidation)	0	9.80875e+07	0	3.033e-07	23.49	0.0969299	4	3389.5	-4.73318	103.242	2
	High	LDHKFDLmYAKR	1	16	4	A8MUB1;P68363;Q9BQE3;Q9NY65	M8(Oxidation)	0	110978004	0	0.0001576	23.48	0.339252	4	1552.79	-0.417675	53.4449	2
	High	AFVHWYVGEGMEEGEFSEAREDMAALEK	1	9	3	A8MUB1;Q9BQE3;P68363		0	4.77695e+08	0	2.087e-05	21.77	0.148689	4	3217.42	-1.39267	116.749	1
	High	DYEEVGADSADGEDEGEEY	1	2	1	Q9BQE3		0	2.50835e+08	0	0.007482	20.95	0.00801623	2	2078.74	-1.22619	71.3749	0
	High	AYHEQLTVAEITNAcFEPANQMVK	1	2	1	Q9BQE3	C15(Carbamidomethyl)	0	8.18952e+08	0	0.0007125	19.32	0.697606	3	2764.31	1.63957	100.542	0
	High	TGTYRQLFHPEQLITGKEDAANNYAR	1	14	2	Q9BQE3;P68363		0	0	0	6.815e-06	17.98	1.25784	4	2993.48	-1.7262	85.0106	2
	High	RAFVHWYVGEGMEEGEFSEAREDMAALEK	1	9	3	A8MUB1;Q9BQE3;P68363		0	3.32432e+08	0	9.209e-06	13.2	1.33059	4	3373.52	-1.77601	109.503	2
	High	FDLmYAK	1	17	4	A8MUB1;P68363;Q9BQE3;Q9NY65	M4(Oxidation)	0	61612049	0.001	0.01242	30.75	0.0293647	2	903.427	-1.30483	65.9465	0
	High	EDMAALEK	1	9	3	A8MUB1;Q9BQE3;P68363		0	2.35393e+08	0.001	0.01295	26.16	0.0982938	2	906.424	0.249877	46.8264	0
	High	LSVDYGK	1	16	3	A8MUB1;P68363;Q9BQE3		0	3.36263e+08	0.002	0.03376	45.5	0.00124291	2	781.41	1.52747	45.9074	0
	High	FDGALNVDLTEFQTNLVPYPR	1	17	4	A8MUB1;Q9NY65;P68363;Q9BQE3		0	0	0.003	0.05648	15.25	2.38831	3	2409.2	-1.77755	128.63	0
Q9P2D3	HEAT repeat-containing protein 5B OS=Homo sapiens GN=HEATR5B PE=1 SV=2 - [HTR5B_HUMAN]	1423.45	35.1	8	60	60	73	1.35006e+09	2071	224.159	7.1665
	A17	Sequence	# PSMs	# Proteins	# Protein Groups	Protein Group Accessions	Modifications	ΔCn	Area	q-Value	PEP	IonScore	Exp Value	Charge	MH+ [Da]	ΔM [ppm]	RT [min]	# Missed Cleavages
	High	EAAEVcEYAMSLAK	1	2	1	Q9P2D3	C6(Carbamidomethyl)	0	1.65686e+08	0	6.568e-10	79.15	3.6668e-07	2	1571.71	0.36932	91.2917	0
	High	RSTSVNLNQASGAVGSAK	2	2	1	Q9P2D3		0	1.83747e+09	0	5.001e-11	78.09	1.34126e-06	3	1746.91	-0.165739	50.0541	1
	High	VHNLLVSSLDKVQAGK	2	2	1	Q9P2D3		0	2.8256e+07	0	8.091e-12	66.68	8.27989e-06	3	1707.98	0.168477	76.5084	1
	High	ATFDEVLELMATGFLR	1	3	1	Q9P2D3		0	7.78995e+06	0	4.048e-07	64.87	2.69793e-05	2	1812.91	-4.14032	152.392	0
	High	QQAVQLNIFTAVLSALK	1	2	1	Q9P2D3		0	7.58586e+07	0	1.048e-07	57.5	5.45043e-05	2	1844.06	0.288219	151.57	0
	High	LAAVAcVGAFYEK	1	3	1	Q9P2D3	C6(Carbamidomethyl)	0	1.1852e+08	0	3.024e-06	57.38	0.00011581	2	1398.7	-4.79974	87.4423	0
	High	VSDSPSHIATK	1	1	1	Q9P2D3		0	8.63381e+06	0	0.000338	56.66	0.000115008	2	1141.59	4.12043	30.3938	0
	High	LVEQLTGLISSSPGPPTRK	1	3	1	Q9P2D3		0	4.41642e+08	0	1.704e-15	54.35	0.000141955	3	1980.12	2.348	90.1751	1
	High	TGHSLALGcLHR	2	2	1	Q9P2D3	C9(Carbamidomethyl)	0	1.33766e+07	0	1.173e-05	52.7	0.000397672	4	1321.68	0.960496	52.9944	0
	High	ATVGSLLGEK	1	3	1	Q9P2D3		0	43059539	0	0.001305	52.65	0.000522607	2	974.55	-1.6252	68.1513	0
	High	VFAADcLcR	1	2	1	Q9P2D3	C6(Carbamidomethyl); C8(Carbamidomethyl)	0	7.38992e+08	0	9.601e-05	51.83	0.000151898	2	1111.5	1.42559	63.4837	0
	High	VLSGLGGAAASSHR	1	3	1	Q9P2D3		0	7.47187e+07	0	1.346e-09	51.3	0.000448122	3	1282.69	-0.506155	46.6906	0
	High	MAFMAATDHSNQLR	1	2	1	Q9P2D3		0	5.01247e+07	0	9.099e-10	49.93	0.000316561	3	1592.73	0.522565	66.2632	0
	High	ARGDSFTWQVTLEGR	1	3	1	Q9P2D3		0	4.41198e+07	0	4.823e-06	49.6	0.000857994	3	1722.86	2.18357	89.1313	1
	High	ESSSANVSPFAPGVSSR	2	2	1	Q9P2D3		0	6.21332e+08	0	0.0001009	46.47	0.00143482	2	1678.8	-0.310576	65.2347	0
	High	AGALcAMR	1	3	1	Q9P2D3	C5(Carbamidomethyl)	0	4.49876e+07	0	0.00113	46.21	0.00101237	2	849.406	-1.06051	44.0665	0
	High	SALTLVmGPLDNPNPILR	1	2	1	Q9P2D3	M7(Oxidation)	0	5.66077e+06	0	2.937e-05	44.83	0.00207999	2	1937.05	1.11964	111.793	0
	High	mVVSIAEDLLR	1	3	1	Q9P2D3	M1(Oxidation)	0	3.62626e+07	0	0.000143	44.77	0.00255405	2	1261.68	2.16833	102.721	0
	High	VLVAANKTDVK	2	3	1	Q9P2D3		0	1.35535e+08	0	1.862e-05	44.72	0.00185845	3	1157.69	-1.05776	37.9174	1
	High	AVEAVVNDTSGENK	1	3	1	Q9P2D3		0	6.27999e+08	0	1.164e-05	43.98	0.00231768	2	1432.7	5.16427	43.253	0
	High	cAAGEALGR	1	2	1	Q9P2D3	C1(Carbamidomethyl)	0	64522070	0	0.0004376	42.82	0.00202951	2	904.429	-1.41243	35.3153	0
	High	SLcHYDDSVLLGSWLQETDHK	1	3	1	Q9P2D3	C3(Carbamidomethyl)	0	7.70466e+08	0	4.747e-07	42.61	0.00240145	4	2503.16	0.19874	107.183	0
	High	KLVEQLTGLISSSPGPPTRK	1	3	1	Q9P2D3		0	1.08565e+08	0	1.983e-08	42.44	0.00132563	4	2108.21	2.98097	87.4894	2
	High	ATQTHVEAVYSR	1	3	1	Q9P2D3		0	6.27427e+06	0	2.472e-05	41.66	0.005486	3	1361.68	-2.09973	40.586	0
	High	LVEQLTGLISSSPGPPTR	1	3	1	Q9P2D3		0	1.16775e+07	0	2.413e-06	41.4	0.00371636	3	1852.02	1.65317	98.5017	0
	High	SIVTLSMAK	1	2	1	Q9P2D3		0	9.20422e+07	0	0.000952	40.89	0.00417129	2	949.541	2.39156	71.645	0
	High	VLSGLGGAAASSHRDIYK	2	3	1	Q9P2D3		0	1.52639e+08	0	2.604e-08	39.13	0.0107641	4	1801.96	4.19219	58.7215	1
	High	LWLAALK	1	2	1	Q9P2D3		0	5.24782e+08	0	0.004515	37.53	0.00948362	2	814.519	0.0257652	93.9498	0
	High	RATFDEVLELMATGFLR	1	3	1	Q9P2D3		0	1.83868e+07	0	5.332e-06	37.19	0.0157372	3	1969.02	0.0325654	148.824	1
	High	AAARQPAPAIHSAPTIK	2	2	1	Q9P2D3		0	1128917303	0	2.485e-08	35.95	0.0132512	3	1699.96	-0.862302	44.972	1
	High	LSHWLMLcK	1	2	1	Q9P2D3	C8(Carbamidomethyl)	0	2.31188e+08	0	2.823e-05	35.83	0.0178149	3	1187.61	-0.348263	80.4881	0
	High	VHNLLVSSLDK	1	2	1	Q9P2D3		0	210452360	0	1.116e-05	35.27	0.0117232	2	1224.69	-1.86242	67.8661	0
	High	IINLcENADQAHFDLALAR	1	2	1	Q9P2D3	C5(Carbamidomethyl)	0	1083795257	0	5.104e-07	34.55	0.0287792	3	2184.09	3.12473	100.077	0
	High	LRNPTNDLLVLHLSDLIR	1	2	1	Q9P2D3		0	3.70891e+07	0	1.211e-06	32.99	0.0121316	4	2102.21	3.02393	118.733	1
	High	SIEDQLQPNSASGSGALEHDPSSIYLR	1	2	1	Q9P2D3		0	228720152	0	3.423e-10	32.88	0.0342885	3	2871.38	2.44908	89.6562	0
	High	NALNScDPWVQAK	1	2	1	Q9P2D3	C6(Carbamidomethyl)	0	1.6651e+08	0	0.0003194	32.35	0.0242737	2	1502.71	2.94488	72.6963	0
	High	SFVAHcPELLTEDVIRK	2	3	1	Q9P2D3	C6(Carbamidomethyl)	0	4.70659e+07	0	1.641e-06	31.98	0.0638624	3	2014.05	1.47621	84.4255	1
	High	SALTLVMGPLDNPNPILR	1	2	1	Q9P2D3		0	2.05901e+08	0	0.001388	31.97	0.0361503	2	1921.06	-0.37424	125.042	0
	High	MAGLQALEDIIKK	1	2	1	Q9P2D3		0	6.35882e+07	0	0.004207	31.43	0.0483829	3	1429.81	-0.183017	111.59	1
	High	KLVEQLTGLISSSPGPPTR	1	3	1	Q9P2D3		0	8.67211e+07	0	6.796e-06	31.41	0.0321271	3	1980.11	1.14587	94.387	1
	High	MAQVVGEATFIAR	1	2	1	Q9P2D3		0	257281523	0	0.0003419	30.55	0.0746689	2	1392.73	0.813999	83.2932	0
	High	DYALLTLPAEFSSQLPPDGGAFYTPETIDTAR	1	2	1	Q9P2D3		0	0	0	7.894e-08	28.5	0.0976063	3	3456.69	0.978442	143.088	0
	High	LAAAWcLR	1	3	1	Q9P2D3	C6(Carbamidomethyl)	0	5.86828e+06	0	0.001269	28.39	0.146109	2	960.509	0.417863	77.1347	0
	High	STLGPEEVRK	2	2	1	Q9P2D3		0	2.02568e+08	0	0.0004275	27.46	0.154437	3	1115.61	0.157531	38.2432	1
	High	ALENSNYGVR	1	3	1	Q9P2D3		0	4.89978e+07	0	0.0005004	27.12	0.123537	2	1122.55	0.352337	46.3744	0
	High	LLGTVMATALMPK	1	3	1	Q9P2D3		0	6.25701e+07	0	0.0008153	26.12	0.174705	2	1345.76	0.140553	109.349	0
	High	DLHEFALQNLMHIGPLYPHAFK	1	2	1	Q9P2D3		0	2.72234e+07	0	0.0001955	24.2	0.337038	4	2591.32	-2.53015	123.981	0
	High	MAQYSFDK	1	2	1	Q9P2D3		0	106430713	0	0.006397	22.8	0.085806	2	989.44	0.322142	54.4814	0
	High	NRPASNIELLAVQEGIK	1	2	1	Q9P2D3		0	2.94075e+08	0	1.005e-05	16.8	1.0248	3	1852.03	-0.263425	87.6661	0
	High	LcSDIHDTLGHMLSSLAVEK	2	2	1	Q9P2D3	C2(Carbamidomethyl)	0	3.12009e+08	0	5.057e-05	15.3	2.42294	3	2226.1	4.40276	114.947	0
	High	GSSSQLYRESATTMEK	1	2	1	Q9P2D3		0	1.00464e+08	0	0.001978	12.25	2.4988	3	1774.83	-0.378525	51.5739	1
	High	QPAPAIHSAPTIK	2	2	1	Q9P2D3		0	9.28125e+08	0	0.0009456	10.32	7.25058	3	1330.75	0.33277	48.6097	0
	High	AcQVcSTWIGSGVVSDLNDLR	1	2	1	Q9P2D3	C2(Carbamidomethyl); C5(Carbamidomethyl)	0	4.76867e+06	0.001	0.01718	27.09	0.101626	3	2337.09	-2.43421	119.453	0
	High	LSHWLmLcK	1	2	1	Q9P2D3	M6(Oxidation); C8(Carbamidomethyl)	0	7262569	0.001	0.01878	18.09	1.1736	3	1203.6	1.16818	74.2792	0
	High	KLcSDIHDTLGHMLSSLAVEK	1	2	1	Q9P2D3	C3(Carbamidomethyl)	0	5499840	0.001	0.008923	12.45	5.0571	4	2354.19	2.83556	111.017	1
	High	NKDDTAAYLPTK	1	3	1	Q9P2D3		0	2.53308e+07	0.002	0.02153	31.61	0.0553572	2	1336.67	-2.56253	48.6561	1
	High	TVmGAAPELK	1	2	1	Q9P2D3	M3(Oxidation)	0	9.13839e+06	0.002	0.02124	28.52	0.123873	2	1032.54	3.78314	44.262	0
	High	SEILMSLQK	1	3	1	Q9P2D3		0	8.01073e+07	0.002	0.03326	24.48	0.308865	2	1048.57	2.06211	74.6518	0
	High	RPVFIFEWLR	1	3	1	Q9P2D3		0	4.43869e+07	0.007	0.0882	11.98	3.13132	3	1362.77	0.552723	121.564	0
	High	cNDIIR	1	8	1	Q9P2D3	C1(Carbamidomethyl)	0	1.57141e+07	0.008	0.09342	24.92	0.158638	2	790.388	1.06281	38.0925	0
	High	AAVAcLR	1	2	1	Q9P2D3	C5(Carbamidomethyl)	0	22032651	0.009	0.1078	34.29	0.0356937	2	760.412	-1.31922	39.1758	0
	High	VRLETAVR	1	2	1	Q9P2D3		0	304340486	0.009	0.1113	27.66	0.117235	3	943.569	0.843271	40.8571	1
P11021	78 kDa glucose-regulated protein OS=Homo sapiens GN=HSPA5 PE=1 SV=2 - [GRP78_HUMAN]	1404.23	53.36	5	41	43	59	1.72258e+09	654	72.2884	5.16064
	A17	Sequence	# PSMs	# Proteins	# Protein Groups	Protein Group Accessions	Modifications	ΔCn	Area	q-Value	PEP	IonScore	Exp Value	Charge	MH+ [Da]	ΔM [ppm]	RT [min]	# Missed Cleavages
	High	IINEPTAAAIAYGLDK	2	14	2	P11142;P11021		0	784223897	0	1.311e-10	100.19	8.15529e-09	2	1659.89	-1.90004	96.6852	0
	High	KSDIDEIVLVGGSTR	2	1	1	P11021		0	680138644	0	1.17e-12	83.02	4.82172e-07	2	1588.85	-2.75813	79.6821	1
	High	IINEPTAAAIAYGLDKR	1	1	1	P11021		0	1.33239e+09	0	5.142e-08	67.72	1.03117e-05	3	1816	2.33106	90.2856	1
	High	TFAPEEISAMVLTK	2	1	1	P11021		0	447278825	0	2.717e-08	67.55	1.51445e-05	2	1536.8	-0.153748	112.728	0
	High	KSQIFSTASDNQPTVTIK	1	1	1	P11021		0	405771018	0	8.874e-10	62.64	4.79435e-05	3	1965.02	-3.12623	67.9395	1
	High	ITPSYVAFTPEGER	2	1	1	P11021		0	5.07584e+08	0	4.277e-06	62.39	4.14407e-05	2	1566.78	1.27436	81.642	0
	High	SQIFSTASDNQPTVTIK	2	1	1	P11021		0	662438733	0	4.539e-08	62.11	5.64732e-05	2	1836.93	-1.64272	76.9327	0
	High	DAGTIAGLNVMR	1	1	1	P11021		0	6.66569e+08	0	2.826e-06	61.27	6.43066e-05	2	1217.63	1.52317	83.2366	0
	High	AKFEELNMDLFR	2	1	1	P11021		0	6.87407e+08	0	1.933e-06	61.07	5.38151e-05	2	1512.75	1.46784	101.177	1
	High	IEIESFYEGEDFSETLTR	2	1	1	P11021		0	2.61164e+08	0	3.547e-08	57.06	6.89744e-05	3	2164.99	0.502519	113.41	0
	High	VTHAVVTVPAYFNDAQR	1	1	1	P11021		0	253179256	0	1.885e-10	53.95	0.000348753	3	1887.97	-0.234637	80.5072	0
	High	ETAEAYLGK	1	1	1	P11021		0	93531940	0	0.0003194	53.2	0.000253435	2	981.49	0.896925	51.121	0
	High	DNHLLGTFDLTGIPPAPR	4	1	1	P11021		0	0	0	2.983e-08	52.92	0.000438779	3	1934.01	-0.239332	108.015	0
	High	FEELNmDLFR	1	1	1	P11021	M6(Oxidation)	0	26277392	0	3.265e-05	48.27	0.000448298	2	1329.61	-0.924721	93.0434	0
	High	NELESYAYSLK	1	1	1	P11021		0	5.4375e+08	0	1.603e-05	47	0.00102357	2	1316.64	1.28821	84.0376	0
	High	IDTRNELESYAYSLK	1	1	1	P11021		0	3.07631e+08	0	4.809e-07	43.41	0.00370302	3	1801.9	2.36017	89.5676	1
	High	NKITITNDQNR	1	1	1	P11021		0	3.49176e+07	0	0.0001138	42.09	0.0058897	3	1316.69	1.08499	34.3342	1
	High	ELEEIVQPIISK	1	1	1	P11021		0	2464927098	0	7.522e-06	41.62	0.00342605	2	1397.79	-0.224371	91.5124	0
	High	KVTHAVVTVPAYFNDAQR	2	1	1	P11021		0	3.40172e+08	0	4.374e-07	38.94	0.0106838	4	2016.07	1.31794	72.1962	1
	High	ERIDTRNELESYAYSLK	1	1	1	P11021		0	8.26954e+08	0	1.333e-08	38.92	0.011028	4	2087.04	0.811514	84.2205	2
	High	MKETAEAYLGKK	1	1	1	P11021		0	9.10274e+07	0	1.109e-07	38.36	0.0097157	3	1368.72	0.92191	44.4664	2
	High	VEIIANDQGNR	1	27	3	P08107-2;P11142;P11021		0	441227987	0	0.0003095	37.11	0.0130339	2	1228.63	-0.895777	46.7848	0
	High	AVEEKIEWLESHQDADIEDFK	2	1	1	P11021		0	3.22471e+08	0	4.589e-08	36.52	0.0117439	4	2531.19	-0.198835	96.4552	1
	High	VLEDSDLKK	2	1	1	P11021		0	1.06037e+08	0	0.0001164	35.81	0.0259929	3	1046.57	-0.254494	36.5918	1
	High	IINEPTAAAIAYGLDKREGEK	1	1	1	P11021		0	2.19175e+08	0	1.201e-05	35.57	0.021105	4	2259.2	-0.824896	84.427	2
	High	ITPSYVAFTPEGERLIGDAAK	1	1	1	P11021		0	1370413680	0	4.916e-07	34.04	0.0331147	3	2235.17	1.39366	99.7214	1
	High	MKETAEAYLGK	1	1	1	P11021		0	1.88601e+08	0	4.106e-05	32.72	0.0275301	3	1240.62	0.106384	51.6029	1
	High	VYEGERPLTK	1	1	1	P11021		0	5.93344e+07	0	0.003101	32.63	0.0452979	2	1191.64	-0.28456	38.7331	0
	High	KSDIDEIVLVGGSTRIPK	1	1	1	P11021		0	9.07539e+07	0	8.79e-07	30.27	0.0439321	3	1927.08	-1.045	85.1814	2
	High	NQLTSNPENTVFDAKR	1	1	1	P11021		0	241180839	0	6.117e-07	29.95	0.0850738	3	1833.91	-1.07077	65.6968	1
	High	EFFNGKEPSR	1	1	1	P11021		0	0	0	0.000674	27.58	0.0879894	3	1210.58	-0.952245	48.9495	1
	High	KTKPYIQVDIGGGQTK	1	1	1	P11021		0	3.62737e+07	0	1.758e-07	27.07	0.134883	4	1732.96	0.967654	56.7133	1
	High	FLPFKVVEKK	2	1	1	P11021		0	6.82587e+07	0	0.001601	19.74	0.150761	3	1234.75	-1.19306	66.5651	2
	High	ITITNDQNRLTPEEIER	1	1	1	P11021		0	389935160	0	5.46e-05	19.28	1.03573	3	2042.05	0.509789	71.3719	1
	High	SDIDEIVLVGGSTR	1	1	1	P11021		0	2.55009e+08	0	0.000298	19.02	1.16918	2	1460.77	6.60962	90.5676	0
	High	VLEDSDLKKSDIDEIVLVGGSTR	1	1	1	P11021		0	2.42914e+07	0	0.0008524	18.95	0.992696	3	2488.31	-1.07049	92.0544	2
	High	DAGTIAGLNVmR	1	1	1	P11021	M11(Oxidation)	0	2.60072e+07	0	0.001777	17.42	1.41103	2	1233.62	-1.79602	67.7382	0
	High	MVNDAEKFAEEDK	1	1	1	P11021		0	44814686	0	0.0007995	15.62	0.775865	3	1525.69	0.781943	55.0666	1
	High	LTPEEIERMVNDAEK	1	1	1	P11021		0	1.27438e+08	0	0.0008348	14.68	1.88416	3	1773.87	-1.46359	103.453	1
	High	TKPYIQVDIGGGQTK	1	1	1	P11021		0	304293601	0	0.0002976	13.66	3.3904	3	1604.87	0.558422	65.2332	0
	High	VLEDSDLK	1	1	1	P11021		0	2.80047e+08	0.001	0.009024	40.25	0.00866176	2	918.477	-0.541923	45.0362	0
	High	LTPEEIER	1	4	1	P11021		0	746260605	0.001	0.008372	31.09	0.0396021	2	986.516	1.00625	52.1618	0
	High	IQQLVK	1	1	1	P11021		0	2.38283e+08	0.003	0.05641	37.96	0.00703006	2	728.467	1.01641	39.822	0
	High	AKFEELNmDLFR	1	1	1	P11021	M8(Oxidation)	0	9.41724e+07	0.003	0.05473	14.35	2.11555	3	1528.75	0.837332	86.5696	1
	High	FLPFKVVEK	1	1	1	P11021		0	1.15495e+07	0.003	0.04894	12.18	1.75549	2	1106.66	0.0316001	77.3862	1
Q13509	Tubulin beta-3 chain OS=Homo sapiens GN=TUBB3 PE=1 SV=2 - [TBB3_HUMAN]	1402.75	36	10	1	16	57	8.67872e+09	450	50.4003	4.93213
	A17	Sequence	# PSMs	# Proteins	# Protein Groups	Protein Group Accessions	Modifications	ΔCn	Area	q-Value	PEP	IonScore	Exp Value	Charge	MH+ [Da]	ΔM [ppm]	RT [min]	# Missed Cleavages
	High	AILVDLEPGTMDSVR	3	13	2	F8VW92;Q13509		0	1.09787e+10	0	1.369e-09	90.3	9.00124e-08	2	1615.84	2.50903	99.8988	0
	High	ALTVPELTQQMFDAK	3	4	2	Q13509;P68371		0	995353301	0	2.082e-10	82.9	5.04143e-07	2	1691.87	0.063799	114.794	0
	High	IMNTFSVVPSPK	1	12	3	Q13509;F8VW92;P68371		0	5.5566e+09	0	9.236e-08	79.94	8.93256e-07	2	1319.7	0.89095	82.8237	0
	High	GHYTEGAELVDSVLDVVR	3	12	3	Q13509;F8VW92;P68371		0	1061871776	0	1.09e-10	72.01	4.96995e-06	2	1958.98	-2.2546	122.246	0
	High	KLAVNMVPFPR	1	25	5	F8VW92;P68371;Q13509;Q9BUF5;CON_00713000.3		0	90538092	0	1.546e-05	62.88	3.8874e-05	2	1271.73	-3.11538	84.2919	1
	High	FPGQLNADLR	3	26	5	F8VW92;P68371;Q13509;Q9BUF5;CON_00713000.3		0	7.00392e+06	0	1.284e-06	56.21	0.000208458	2	1130.6	1.11792	73.7737	0
	High	ImNTFSVVPSPK	6	12	3	Q13509;F8VW92;P68371	M2(Oxidation)	0	1.46808e+08	0	6.024e-07	55.41	0.000205302	2	1335.7	1.48861	73.1984	0
	High	MREIVHIQAGQcGNQIGAK	1	18	3	P68371;F8VW92;Q13509	C12(Carbamidomethyl)	0	1894768988	0	3.201e-10	55.41	0.000243428	3	2110.07	1.82375	59.2471	1
	High	LAVNMVPFPR	2	25	5	F8VW92;P68371;Q13509;Q9BUF5;CON_00713000.3		0	2690286744	0	5.71e-05	47.74	0.00163724	2	1143.63	-1.33015	94.5875	0
	High	AILVDLEPGTmDSVR	8	13	2	F8VW92;Q13509	M11(Oxidation)	0	1547474746	0	1.142e-07	47.29	0.00168441	2	1631.83	0.214561	88.2872	0
	High	mREIVHIQAGQcGNQIGAK	5	18	3	F8VW92;Q13509;P68371	M1(Oxidation); C12(Carbamidomethyl)	0	4.76367e+08	0	2.982e-07	44.01	0.00328279	4	2126.06	2.53038	53.0988	1
	High	EVDEQMLAIQSK	1	4	2	Q13509;Q9BUF5		0	2.25765e+07	0	4.15e-05	43.45	0.00331662	2	1390.69	0.840895	69.746	0
	High	FPGQLNADLRK	2	26	5	F8VW92;P68371;Q13509;Q9BUF5;CON_00713000.3		0	39964684	0	1.889e-06	41.76	0.00591124	3	1258.69	1.38195	63.3005	1
	High	GHYTEGAELVDSVLDVVRK	2	12	3	Q13509;F8VW92;P68371		0	9.5009e+09	0	1.322e-06	40.45	0.0086055	3	2087.07	-0.923307	114.811	1
	High	LAVNmVPFPR	3	25	5	F8VW92;P68371;Q13509;Q9BUF5;CON_00713000.3	M5(Oxidation)	0	11451454	0	0.0003724	39.72	0.0106126	2	1159.63	0.020489	83.8527	0
	High	NmMAAcDPR	7	21	4	F8VW92;P68371;Q13509;Q9BUF5	M2(Oxidation); C6(Carbamidomethyl)	0	20466291	0	0.001972	39.14	0.000670444	2	1081.42	1.23296	35.9954	0
	High	NMMAAcDPR	1	21	4	F8VW92;P68371;Q13509;Q9BUF5	C6(Carbamidomethyl)	0	1.26414e+09	0	0.002293	36.68	0.00118131	2	1065.43	0.603405	44.003	0
	High	NSSYFVEWIPNNVK	1	16	4	Q13509;F8VW92;Q9BUF5;P68371		0	3667765181	0	3.772e-05	36.38	0.0169846	2	1696.83	0.31965	108.354	0
	High	ISVYYNEASSHK	1	5	1	Q13509		0	1.77599e+07	0	4.133e-05	35.82	0.0133658	3	1397.67	0.894157	50.1133	0
	High	NMMAAcDPRHGR	1	19	4	Q13509;F8VW92;P68371;Q9BUF5	C6(Carbamidomethyl)	0	1.2568e+07	0	0.0005331	17.21	0.319381	3	1415.61	0.996695	38.2581	1
	High	ISEQFTAMFRR	1	14	3	Q13509;F8VW92;P68371		0	59108606	0	0.001391	13.79	2.74932	3	1385.7	-0.795909	84.0666	1
	High	ALTVPELTQQmFDAK	1	4	2	Q13509;P68371	M11(Oxidation)	0	1.61945e+07	0.001	0.009021	27.53	0.138987	2	1707.86	-1.6053	91.8835	0
P13796	Plastin-2 OS=Homo sapiens GN=LCP1 PE=1 SV=6 - [PLSL_HUMAN]	1397.92	68.26	12	42	42	55	2.10213e+09	627	70.2439	5.42725
	A17	Sequence	# PSMs	# Proteins	# Protein Groups	Protein Group Accessions	Modifications	ΔCn	Area	q-Value	PEP	IonScore	Exp Value	Charge	MH+ [Da]	ΔM [ppm]	RT [min]	# Missed Cleavages
	High	GSVSDEEMMELR	1	3	1	P13796		0	4.84229e+08	0	9.965e-08	92.62	7.30266e-09	2	1382.6	1.83072	73.7779	0
	High	ISTSLPVLDLIDAIQPGSINYDLLK	1	2	1	P13796		0	4.86952e+07	0	1.687e-14	86.25	7.83739e-08	2	2698.5	2.19409	151.797	0
	High	VYALPEDLVEVNPK	2	2	1	P13796		0	1908471274	0	8.862e-10	85.63	2.22788e-07	2	1585.85	-1.03582	98.1038	0
	High	IGNFSTDIK	1	1	1	P13796		0	8.21324e+08	0	2.754e-05	75.22	1.74954e-06	2	994.521	0.554395	63.2469	0
	High	LENcNYAVELGK	1	7	1	P13796	C4(Carbamidomethyl)	0	46732611	0	1.366e-07	72.39	3.01937e-06	2	1409.68	2.26985	66.9466	0
	High	KLENcNYAVELGK	2	7	1	P13796	C5(Carbamidomethyl)	0	1248216938	0	5.702e-11	69.76	7.48755e-06	2	1537.77	0.0173204	60.5195	1
	High	VDTDGNGYISFNELNDLFK	1	3	1	P13796		0	4.87245e+08	0	4.092e-06	63.3	2.28956e-05	2	2161	-2.32565	130.36	0
	High	TENLNDDEKLNNAK	1	2	1	P13796		0	1.81107e+08	0	3.651e-10	62.83	2.77276e-05	3	1617.77	0.363203	40.085	1
	High	VNHLYSDLSDALVIFQLYEK	1	1	1	P13796		0	9.19193e+07	0	3.729e-10	61.88	6.08095e-05	3	2367.22	-0.0700069	143.369	0
	High	QFVTATDVVR	1	1	1	P13796		0	1078964632	0	3.104e-05	58.22	0.000110058	2	1135.61	1.17538	66.8404	0
	High	mINLSVPDTIDER	2	6	1	P13796	M1(Oxidation)	0	121996576	0	1.162e-06	57.43	0.000110328	2	1518.75	-0.751385	86.9834	0
	High	MVMTVFAcLMGK	1	3	1	P13796	C8(Carbamidomethyl)	0	1.48737e+08	0	7.844e-07	54.16	0.000165378	2	1387.66	-1.14016	123.73	0
	High	AYYHLLEQVAPK	3	1	1	P13796		0	2.91714e+08	0	6.735e-08	53.64	0.000418457	2	1431.76	-2.04773	79.9476	0
	High	LSPEELLLR	1	7	1	P13796		0	1.3465e+08	0	0.0001095	52.62	0.000199661	2	1069.63	2.10139	99.4785	0
	High	FSLVGIGGQDLNEGNR	1	2	1	P13796		0	6.62656e+07	0	4.101e-06	50.25	0.000844934	2	1675.84	2.17333	94.2498	0
	High	IKVPVDWNR	2	1	1	P13796		0	1304286137	0	0.0001779	49.35	0.000583047	3	1126.64	0.273214	70.1805	1
	High	GSVSDEEMMELREAFAK	1	3	1	P13796		0	657720384	0	4.342e-09	46.78	0.000600297	3	1928.87	-0.317644	101.73	1
	High	NWMNSLGVNPR	1	1	1	P13796		0	1.61707e+08	0	0.0001896	44.93	0.0015763	2	1287.63	-0.522939	89.1652	0
	High	MINLSVPDTIDER	1	6	1	P13796		0	2022967188	0	3.779e-05	44.85	0.00233394	2	1502.76	2.03039	92.4588	0
	High	YAFVNWINK	1	6	1	P13796		0	2374938922	0	1.637e-05	44.63	0.00209365	2	1154.6	1.01348	97.9244	0
	High	AYYHLLEQVAPKGDEEGVPAVVIDMSGLREK	1	1	1	P13796		0	2.68867e+08	0	3.954e-13	44.38	0.00268824	4	3413.74	-0.149399	113.356	2
	High	GSVSDEEmMELR	3	3	1	P13796	M8(Oxidation)	0	16381880	0	9.942e-05	42.92	0.000446692	2	1398.59	1.2561	58.7081	0
	High	HVIPMNPNTNDLFNAVGDGIVLcK	1	2	1	P13796	C23(Carbamidomethyl)	0	4.52649e+08	0	1.119e-05	42.54	0.00450206	3	2638.31	0.279655	113.756	0
	High	ALENDPDcR	1	6	1	P13796	C8(Carbamidomethyl)	0	2.90891e+07	0	0.001756	40.39	0.000694726	2	1089.46	-0.0615682	32.5584	0
	High	AAcLPLPGYR	1	3	1	P13796	C3(Carbamidomethyl)	0	1750534816	0	0.004418	40.03	0.00880397	2	1117.58	0.980976	76.9514	0
	High	VREITENLMATGDLDQDGR	1	2	1	P13796		0	3.02267e+08	0	6.644e-08	39.53	0.00733206	3	2133.03	0.492433	79.7012	1
	High	ISFDEFIK	1	2	1	P13796		0	543225049	0	0.0001531	38.71	0.00617077	2	998.52	0.268982	100.523	0
	High	DDIQRAEcMLQQAER	2	1	1	P13796	C8(Carbamidomethyl)	0	4.32759e+08	0	1.568e-05	38.38	0.00450155	3	1862.85	-0.345078	94.9715	1
	High	KEGIcAIGGTSEQSSVGTQHSYSEEEK	1	2	1	P13796	C5(Carbamidomethyl)	0	71230632	0	4.933e-10	36.87	0.00597236	4	2898.31	1.14878	55.0083	1
	High	AEcMLQQAER	1	1	1	P13796	C3(Carbamidomethyl)	0	1.35005e+08	0	0.0001188	36.81	0.00423152	2	1235.55	-0.458745	50.9839	0
	High	ALENDPDcRHVIPMNPNTNDLFNAVGDGIVLcK	1	2	1	P13796	C8(Carbamidomethyl); C32(Carbamidomethyl)	0	2582731	0	1.215e-06	34.17	0.0221081	3	3708.76	1.29223	113.034	1
	High	TFRNWMNSLGVNPR	2	1	1	P13796		0	622872131	0	5.216e-07	34.04	0.0340614	3	1691.85	1.00346	95.3269	1
	High	SSSISSFKDPK	1	2	1	P13796		0	3.42991e+08	0	0.004323	33.47	0.0240857	2	1182.6	1.75811	42.6884	1
	High	IGNFSTDIKDSK	1	1	1	P13796		0	337992336	0	1.148e-06	27.99	0.117632	3	1324.67	0.207171	55.1963	1
	High	VNKPPYPK	2	7	1	P13796		0	0	0	0.003578	25.72	0.139451	3	942.54	-0.471009	32.988	0
	High	GDEEGVPAVVIDMSGLR	1	1	1	P13796		0	9.83509e+07	0	0.0001019	24.73	0.215199	2	1743.86	0.508733	114.432	0
	High	KSSSISSFKDPK	1	2	1	P13796		0	137553940	0	0.0019	21.88	0.39891	3	1310.7	-0.00670505	35.7469	2
	High	AYYHLLEQVAPKGDEEGVPAVVIDmSGLR	1	1	1	P13796	M25(Oxidation)	0	1.34883e+07	0	4.316e-06	21.71	0.559858	4	3172.6	-0.906053	106.51	1
	High	AAcLPLPGYRVR	1	3	1	P13796	C3(Carbamidomethyl)	0	6.07976e+06	0	0.003363	18.84	1.11155	3	1372.75	0.9114	73.2828	1
	High	WANYHLENAGcNK	1	1	1	P13796	C11(Carbamidomethyl)	0	35693555	0	1.415e-05	18.66	0.281138	3	1576.7	2.95206	56.5323	0
	High	KLENcNYAVELGKNQAK	1	1	1	P13796	C5(Carbamidomethyl)	0	0	0	2.872e-05	16.86	1.74844	3	1979	0.891737	54.3257	2
	High	VREITENLMATGDLDQDGRISFDEFIK	1	2	1	P13796		0	2.57435e+07	0	3.536e-05	11.1	5.7908	3	3112.52	-0.271753	115.116	2
	High	VNDDIIVNWVNETLR	1	2	1	P13796		0	4.99555e+07	0.001	0.01038	26.34	0.182567	2	1799.93	-1.87826	135.388	0
	High	YAISMAR	1	2	1	P13796		0	7.65961e+08	0.002	0.02168	32.63	0.0208752	2	811.414	1.14339	54.7107	0
A8MUB1	Tubulin alpha-4A chain OS=Homo sapiens GN=TUBA4A PE=2 SV=1 - [A8MUB1_HUMAN]	1358.62	58.89	12	4	24	57	6.9184e+09	433	48.2976	5.0083
	A17	Sequence	# PSMs	# Proteins	# Protein Groups	Protein Group Accessions	Modifications	ΔCn	Area	q-Value	PEP	IonScore	Exp Value	Charge	MH+ [Da]	ΔM [ppm]	RT [min]	# Missed Cleavages
	High	IHFPLATYAPVISAEK	5	14	3	A8MUB1;P68363;Q9BQE3		0	2.14113e+09	0	5.645e-11	96.52	1.54876e-08	2	1756.96	-0.55404	102.659	0
	High	AVcMLSNTTAIAEAWAR	1	14	3	A8MUB1;Q9NY65;P68363	C3(Carbamidomethyl)	0	1.086e+09	0	5.882e-12	90.76	6.531e-08	2	1864.91	2.00301	113.727	0
	High	AYHEQLSVAEITNAcFEPANQmVK	6	11	2	A8MUB1;P68363	C15(Carbamidomethyl); M22(Oxidation)	0	4.50453e+08	0	8.964e-16	85.69	1.42441e-07	3	2766.29	0.0216067	92.4112	0
	High	AVcmLSNTTAIAEAWAR	2	14	3	A8MUB1;Q9NY65;P68363	C3(Carbamidomethyl); M4(Oxidation)	0	37245335	0	2.941e-09	77.15	1.10929e-06	2	1880.89	-4.33164	99.3661	0
	High	DVNAAIAAIK	1	2	1	A8MUB1		0	5.67491e+08	0	1.139e-05	65.64	1.72471e-05	2	985.569	0.995212	73.8832	0
	High	YmAccLLYR	2	11	3	A8MUB1;P68363;Q9BQE3	M2(Oxidation); C4(Carbamidomethyl); C5(Carbamidomethyl)	0	1.37004e+07	0	1.735e-05	59	1.97651e-05	2	1265.55	1.50273	74.0003	0
	High	AVFVDLEPTVIDEIR	2	6	1	A8MUB1		0	1.65889e+08	0	2.138e-06	57.2	0.000179971	3	1715.92	1.11528	119.154	0
	High	LDHKFDLMYAK	3	16	4	A8MUB1;P68363;Q9BQE3;Q9NY65		0	4173915506	0	8.332e-08	56.92	0.000149988	2	1380.7	-1.7129	67.9425	1
	High	YMAccLLYR	1	11	3	A8MUB1;P68363;Q9BQE3	C4(Carbamidomethyl); C5(Carbamidomethyl)	0	934230336	0	4.454e-05	56.05	5.18975e-05	2	1249.55	-1.3752	81.0369	0
	High	LDHKFDLmYAK	4	16	4	A8MUB1;P68363;Q9BQE3;Q9NY65	M8(Oxidation)	0	4.643e+08	0	3.014e-08	54.92	0.000215812	3	1396.7	2.98662	60.3737	1
	High	LDHKFDLMYAKR	2	16	4	A8MUB1;P68363;Q9BQE3;Q9NY65		0	623818276	0	4.638e-10	53.46	0.000365838	3	1536.8	2.98986	61.0889	2
	High	QLFHPEQLITGKEDAANNYAR	3	24	4	A8MUB1;Q9NY65;P68363;Q9BQE3		0	7.58894e+09	0	8.031e-16	49.1	0.0011503	3	2415.21	0.224562	83.0313	1
	High	FDLMYAKR	2	16	4	A8MUB1;P68363;Q9BQE3;Q9NY65		0	5.34047e+07	0	0.000123	46.76	0.00125569	2	1043.54	1.32322	66.2517	1
	High	RSIQFVDWcPTGFK	1	4	2	A8MUB1;P68363	C9(Carbamidomethyl)	0	3.84177e+09	0	2.414e-07	42.71	0.00382291	3	1740.85	1.04032	98.1761	1
	High	SIQFVDWcPTGFK	1	4	2	A8MUB1;P68363	C8(Carbamidomethyl)	0	2.0091e+09	0	4.068e-05	39.81	0.00492063	2	1584.75	-1.51582	110.068	0
	High	QLFHPEQLITGK	2	26	4	A8MUB1;Q9NY65;P68363;Q9BQE3		0	1936314117	0	9.148e-05	38.63	0.00719027	2	1410.77	-1.59855	84.314	0
	High	VGINYQPPTVVPGGDLAK	3	16	4	A8MUB1;Q9NY65;Q9BQE3;P68363		0	8473484858	0	3.598e-07	38.34	0.00958468	2	1824.99	1.4101	88.8185	0
	High	YMAccLLYRGDVVPK	1	11	3	A8MUB1;P68363;Q9BQE3	C4(Carbamidomethyl); C5(Carbamidomethyl)	0	1.89232e+08	0	3.433e-06	35.18	0.0190983	2	1844.88	-1.85353	85.3787	1
	High	LSVDYGKK	2	16	3	A8MUB1;P68363;Q9BQE3		0	6.06515e+08	0	0.001929	33.65	0.0198067	2	909.503	-0.767235	38.3325	1
	High	AFVHWYVGEGmEEGEFSEAREDMAALEK	1	9	3	A8MUB1;Q9BQE3;P68363	M11(Oxidation)	0	90744943	0	0.0001814	28.9	0.020612	4	3233.41	-1.47426	109.978	1
	High	GHYTIGKEIIDPVLDR	1	5	1	A8MUB1		0	29275249	0	0.0006508	24.6	0.239595	3	1825.99	4.94469	83.8978	1
	High	RAFVHWYVGEGmEEGEFSEAREDMAALEK	1	9	3	A8MUB1;Q9BQE3;P68363	M12(Oxidation)	0	9.80875e+07	0	3.033e-07	23.49	0.0969299	4	3389.5	-4.73318	103.242	2
	High	LDHKFDLmYAKR	1	16	4	A8MUB1;P68363;Q9BQE3;Q9NY65	M8(Oxidation)	0	110978004	0	0.0001576	23.48	0.339252	4	1552.79	-0.417675	53.4449	2
	High	AYHEQLSVAEITNAcFEPANQMVK	2	11	2	A8MUB1;P68363	C15(Carbamidomethyl)	0	4692764529	0	2.555e-07	22.98	0.259555	3	2750.29	0.192332	101.643	0
	High	AFVHWYVGEGMEEGEFSEAREDMAALEK	1	9	3	A8MUB1;Q9BQE3;P68363		0	4.77695e+08	0	2.087e-05	21.77	0.148689	4	3217.42	-1.39267	116.749	1
	High	TIGGGDDSFTTFFcETGAGK	1	6	1	A8MUB1	C14(Carbamidomethyl)	0	0	0	0.00128	13.62	0.517067	3	2067.89	-1.00197	109.076	0
	High	RAFVHWYVGEGMEEGEFSEAREDMAALEK	1	9	3	A8MUB1;Q9BQE3;P68363		0	3.32432e+08	0	9.209e-06	13.2	1.33059	4	3373.52	-1.77601	109.503	2
	High	FDLmYAK	1	17	4	A8MUB1;P68363;Q9BQE3;Q9NY65	M4(Oxidation)	0	61612049	0.001	0.01242	30.75	0.0293647	2	903.427	-1.30483	65.9465	0
	High	EDMAALEK	1	9	3	A8MUB1;Q9BQE3;P68363		0	2.35393e+08	0.001	0.01295	26.16	0.0982938	2	906.424	0.249877	46.8264	0
	High	LSVDYGK	1	16	3	A8MUB1;P68363;Q9BQE3		0	3.36263e+08	0.002	0.03376	45.5	0.00124291	2	781.41	1.52747	45.9074	0
	High	FDGALNVDLTEFQTNLVPYPR	1	17	4	A8MUB1;Q9NY65;P68363;Q9BQE3		0	0	0.003	0.05648	15.25	2.38831	3	2409.2	-1.77755	128.63	0
P11142	Heat shock cognate 71 kDa protein OS=Homo sapiens GN=HSPA8 PE=1 SV=1 - [HSP7C_HUMAN]	1313.38	53.25	19	30	36	60	2447085623	646	70.8542	5.51611
	A17	Sequence	# PSMs	# Proteins	# Protein Groups	Protein Group Accessions	Modifications	ΔCn	Area	q-Value	PEP	IonScore	Exp Value	Charge	MH+ [Da]	ΔM [ppm]	RT [min]	# Missed Cleavages
	High	IINEPTAAAIAYGLDK	2	14	2	P11142;P11021		0	784223897	0	1.311e-10	100.19	8.15529e-09	2	1659.89	-1.90004	96.6852	0
	High	NQVAMNPTNTVFDAK	1	11	1	P11142		0	1959171210	0	4.423e-12	97.6	9.69693e-09	2	1649.79	-2.10066	74.9677	0
	High	NQVAmNPTNTVFDAK	4	11	1	P11142	M5(Oxidation)	0	217475501	0	4.138e-09	83.87	2.37918e-07	2	1665.79	0.605715	63.8792	0
	High	FEELNADLFR	1	8	1	P11142		0	2.33654e+08	0	1.011e-06	73.52	2.85898e-06	2	1253.62	0.288267	97.8114	0
	High	SINPDEAVAYGAAVQAAILSGDK	2	6	1	P11142		0	8.13096e+07	0	3.375e-11	70.09	8.66849e-06	3	2260.15	0.0733761	129.547	0
	High	MKEIAEAYLGK	2	11	1	P11142		0	465709470	0	2.233e-07	64.01	2.687e-05	2	1252.66	-0.746997	64.7716	1
	High	TVTNAVVTVPAYFNDSQR	1	9	1	P11142		0	8.80809e+08	0	1.059e-09	61.48	5.57591e-05	2	1982	0.369049	92.4573	0
	High	DAGTIAGLNVLR	1	10	1	P11142		0	2356853828	0	3.835e-06	60.74	5.93708e-05	2	1199.67	0.434273	91.2036	0
	High	TTPSYVAFTDTER	1	25	2	P08107-2;P11142		0	1553908282	0	8.35e-08	59.5	4.47685e-05	2	1487.7	-0.718148	73.6566	0
	High	FDDAVVQSDMK	1	12	1	P11142		0	1.54153e+08	0	7.077e-07	58.79	3.6732e-05	2	1254.57	0.222476	63.3949	0
	High	SQIHDIVLVGGSTR	2	7	1	P11142		0	1312500415	0	2.05e-08	58.32	9.60684e-05	2	1481.8	-2.52326	67.2458	0
	High	ARFEELNADLFR	2	8	1	P11142		0	1037067548	0	5.126e-05	54.28	0.000273966	2	1480.75	-0.453547	90.9449	1
	High	SFYPEEVSSMVLTK	1	12	1	P11142		0	1141899140	0	6.812e-08	53.99	0.000246597	2	1616.79	-1.24269	104.138	0
	High	RFDDAVVQSDmK	2	12	1	P11142	M11(Oxidation)	0	8.29469e+07	0	8.292e-05	52.87	0.000206308	2	1426.66	-0.379238	46.3944	1
	High	HWPFMVVNDAGRPK	3	12	1	P11142		0	8.39535e+08	0	1.246e-08	46.34	0.00185006	3	1653.83	1.15134	81.2384	0
	High	ARFEELNADLFRGTLDPVEK	2	7	1	P11142		0	6.30193e+08	0	2.85e-09	42.79	0.00455005	3	2320.19	-0.885273	102.087	2
	High	GRLSKEDIER	1	7	1	P11142		0	58742389	0	0.002935	40.81	0.00774666	4	1202.65	-0.0140383	33.4876	2
	High	QTQTFTTYSDNQPGVLIQVYEGER	1	7	1	P11142		0	0	0	1.04e-09	39.33	0.00834852	3	2774.32	-1.05019	106.498	0
	High	EIAEAYLGK	1	11	1	P11142		0	9.12627e+08	0	0.0006143	38.94	0.00942012	2	993.525	0.258598	61.6022	0
	High	LLQDFFNGKELNK	1	9	1	P11142		0	1.16524e+08	0	3.788e-08	38.63	0.00920547	3	1565.83	1.6098	91.3496	1
	High	TTPSYVAFTDTERLIGDAAK	2	21	2	P11142;P08107-2		0	860303284	0	3.102e-09	37.83	0.0141	3	2156.09	1.4103	110.622	1
	High	IINEPTAAAIAYGLDKK	1	7	1	P11142		0	1.56897e+09	0	3.328e-07	37.73	0.00945313	3	1787.99	2.46184	88.3943	1
	High	VQVEYKGETK	2	12	1	P11142		0	3.68637e+08	0	5.292e-05	37.51	0.0129516	3	1180.62	0.346589	35.4259	1
	High	VEIIANDQGNR	1	27	3	P08107-2;P11142;P11021		0	441227987	0	0.0003095	37.11	0.0130339	2	1228.63	-0.895777	46.7848	0
	High	MVNHFIAEFKR	2	6	1	P11142		0	95557979	0	6.734e-06	34.94	0.0258586	4	1391.72	-1.72463	68.1163	1
	High	LSKEDIER	2	7	1	P11142		0	2.16899e+08	0	0.007477	34.75	0.0299962	3	989.526	-0.619387	35.8396	1
	High	HWPFmVVNDAGRPK	2	12	1	P11142	M5(Oxidation)	0	2.36482e+06	0	1.042e-05	33.8	0.0319114	3	1669.83	1.73656	72.6933	0
	High	NQTAEKEEFEHQQK	3	7	1	P11142		0	7.46942e+08	0	0.0001399	30.55	0.0345812	3	1745.81	-0.202426	30.961	1
	High	RFDDAVVQSDMK	1	12	1	P11142		0	7.55356e+08	0	0.00315	29.55	0.0564015	3	1410.67	2.10288	58.0742	1
	High	ALRDAKLDK	1	16	2	P11142;P08107-2		0	8.88921e+07	0	0.0001037	23.64	0.3605	3	1029.6	-0.665768	29.7987	2
	High	STAGDTHLGGEDFDNR	1	6	1	P11142		0	1701538673	0	0.001964	23.16	0.0594162	3	1691.72	-0.854169	51.4305	0
	High	VcNPIITK	1	6	1	P11142	C2(Carbamidomethyl)	0	2303893667	0	0.007232	19.91	1.13222	2	944.523	-0.303235	49.3963	0
	High	FEELNADLFRGTLDPVEK	1	7	1	P11142		0	8.57194e+07	0	3.673e-05	18.47	1.29645	3	2093.05	-2.5874	107.036	1
	High	VEIIANDQGNRTTPSYVAFTDTER	1	25	2	P08107-2;P11142		0	9.16203e+07	0	1.339e-06	11.28	6.1217	3	2697.32	3.2081	84.7775	1
	High	ENKITITNDK	1	8	1	P11142		0	3.48929e+07	0.001	0.01278	30.81	0.0767612	3	1175.63	-0.371244	35.8629	1
	High	NSLESYAFNmK	2	7	1	P11142	M10(Oxidation)	0	47726796	0.001	0.01721	18.21	0.356379	2	1319.59	-2.03572	86.0383	0
	High	LLQDFFNGK	1	9	1	P11142		0	7.60622e+08	0.001	0.01072	12.05	3.92641	2	1081.57	2.55265	92.3788	0
	High	LSKEDIERMVQEAEK	1	7	1	P11142		0	8.50087e+06	0.001	0.01479	11.73	6.17715	3	1804.91	-1.21539	96.2087	2
	High	NSLESYAFNMK	1	7	1	P11142		0	2680509374	0.001	0.01935	10.26	2.57607	2	1303.6	-1.27939	86.0836	0
	High	mVNHFIAEFK	1	6	1	P11142	M1(Oxidation)	0	4.28489e+07	0.002	0.0236	20.63	0.508601	3	1251.62	-1.14802	70.3633	0
Q00839	Heterogeneous nuclear ribonucleoprotein U OS=Homo sapiens GN=HNRNPU PE=1 SV=6 - [HNRPU_HUMAN]	1252.06	45.58	3	42	42	58	3.39786e+09	825	90.528	5.99854
	A17	Sequence	# PSMs	# Proteins	# Protein Groups	Protein Group Accessions	Modifications	ΔCn	Area	q-Value	PEP	IonScore	Exp Value	Charge	MH+ [Da]	ΔM [ppm]	RT [min]	# Missed Cleavages
	High	NFILDQTNVSAAAQR	2	2	1	Q00839		0	1.7119e+09	0	1.195e-12	110.3	8.58594e-10	2	1647.84	-2.57031	81.4333	0
	High	SSGPTSLFAVTVAPPGAR	2	2	1	Q00839		0	3753689344	0	8.409e-11	105.43	2.41164e-09	2	1714.91	-1.25222	100.171	0
	High	DcEVVmMIGLPGAGK	1	2	1	Q00839	C2(Carbamidomethyl); M6(Oxidation)	0	22725267	0	2.215e-07	66.4	1.02516e-05	2	1592.75	-0.455928	98.3172	0
	High	LQAALDDEEAGGRPAMEPGNGSLDLGGDSAGR	1	2	1	Q00839		0	2.81585e+08	0	2.066e-14	64.73	1.19798e-05	3	3126.44	0.457321	82.6616	0
	High	NGQDLGVAFK	1	3	1	Q00839		0	8.46097e+08	0	1.228e-06	62.24	5.13152e-05	2	1048.54	1.5541	63.2063	0
	High	YNILGTNTIMDK	1	2	1	Q00839		0	2.5279e+09	0	1.214e-06	62.23	4.30258e-05	2	1382.7	0.656049	88.5816	0
	High	GNFTLPEVAEcFDEITYVELQK	1	2	1	Q00839	C11(Carbamidomethyl)	0	4.92533e+08	0	2.154e-10	58.38	9.01761e-05	3	2602.24	0.093461	146.35	0
	High	KRNFILDQTNVSAAAQR	1	2	1	Q00839		0	236111880	0	3.813e-10	57.74	0.00012435	3	1932.04	-0.421823	63.5888	2
	High	LLEQYKEESK	2	2	1	Q00839		0	1.18524e+09	0	8.066e-06	57.26	0.000120746	2	1266.66	1.43695	42.8932	1
	High	VSELKEELKK	2	2	1	Q00839		0	4.54827e+08	0	2.372e-05	57.09	0.000117847	2	1202.7	-0.302015	37.2642	2
	High	RNFILDQTNVSAAAQR	1	2	1	Q00839		0	1.04927e+09	0	1.133e-06	54.06	0.000334141	3	1803.95	-0.418332	71.7105	1
	High	RNFILDQTNVSAAAQRR	1	2	1	Q00839		0	6.40877e+07	0	7.165e-08	47.77	0.00140455	4	1960.04	-1.22486	67.2802	2
	High	VSELKEELK	1	2	1	Q00839		0	3.97447e+08	0	0.002091	47.24	0.00173601	2	1074.6	0.570095	44.0695	1
	High	KMcLFAGFQRK	1	2	1	Q00839	C3(Carbamidomethyl)	0	1.33093e+08	0	5.799e-07	46.69	0.00153752	3	1385.72	-0.500767	71.718	2
	High	VTEKIPVR	2	3	1	Q00839		0	105941890	0	0.006553	46.47	0.000690924	2	941.578	-0.219825	39.9257	1
	High	LNTLLQRAPQcLGK	1	2	1	Q00839	C11(Carbamidomethyl)	0	145348585	0	5.047e-07	46.03	0.00162024	3	1611.9	0.531499	70.2663	1
	High	HAAENPGKYNILGTNTIMDK	2	2	1	Q00839		0	376463876	0	1.331e-08	44.8	0.00266229	3	2187.08	-0.740872	74.5093	1
	High	QMADTGKLNTLLQR	1	2	1	Q00839		0	1277705995	0	4.55e-06	44.6	0.00339975	3	1588.84	-3.99636	74.7157	1
	High	KAVVVcPKDEDYK	1	2	1	Q00839	C6(Carbamidomethyl)	0	3.31722e+08	0	3.038e-06	43.96	0.00317013	3	1550.79	-0.754931	39.7538	2
	High	GYFEYIEENK	1	3	1	Q00839		0	2775973424	0	0.000102	42.85	0.0014267	2	1291.58	-0.651718	84.1461	0
	High	GLKAELMER	2	2	1	Q00839		0	1.93378e+08	0	0.0003085	40.79	0.00865778	3	1046.57	0.454659	54.639	1
	High	KAEVEGKDLPEHAVLK	1	2	1	Q00839		0	3.79215e+08	0	4.633e-10	37.14	0.0116691	4	1762.97	-0.41656	49.164	2
	High	mcLFAGFQR	1	2	1	Q00839	M1(Oxidation); C2(Carbamidomethyl)	0	1.86787e+07	0	0.0005515	36.75	0.00431152	2	1145.52	-0.525318	84.5028	0
	High	DLPEHAVLK	2	2	1	Q00839		0	3663927697	0	0.002833	35.86	0.0145663	2	1021.57	-0.583481	52.4192	0
	High	McLFAGFQR	1	2	1	Q00839	C2(Carbamidomethyl)	0	774332150	0	0.001414	34.16	0.00963105	2	1129.53	1.12546	97.1836	0
	High	KAEGGGGGGRPGAPAAGDGK	1	1	1	Q00839		0	8.09655e+06	0	4.606e-07	31	0.0572711	4	1666.82	-1.53614	25.7334	1
	High	AEGGGGGGRPGAPAAGDGKTEQK	1	1	1	Q00839		0	6.15734e+07	0	5.625e-07	27.41	0.125271	4	2024.98	1.48074	26.6288	1
	High	NQSQGYNQWQQGQFWGQKPWSQHYHQGYY	1	2	1	Q00839		0	7.84566e+08	0	8.287e-12	26.99	0.0306979	4	3658.6	-2.13032	96.1403	0
	High	EVLAGRPLFPHVLcHNcAVEFNFGQK	1	3	1	Q00839	C14(Carbamidomethyl); C17(Carbamidomethyl)	0	701232370	0	3.27e-13	25.71	0.214022	4	3039.5	-1.75061	101.017	0
	High	EKPYFPIPEEYTFIQNVPLEDRVR	1	2	1	Q00839		0	1.13342e+08	0	6.423e-07	25.65	0.223262	3	2979.53	0.710034	116.563	1
	High	KKAEGGGGGGRPGAPAAGDGK	1	1	1	Q00839		0	2.31585e+06	0	0.0004579	25.24	0.24761	4	1794.92	-0.746034	24.9161	2
	High	McLFAGFQRK	1	2	1	Q00839	C2(Carbamidomethyl)	0	3.74717e+08	0	3.743e-05	24.66	0.188089	3	1257.62	0.515376	83.2497	1
	High	DIDIHEVR	2	3	1	Q00839		0	8.79036e+08	0	0.0002255	24.6	0.187238	3	996.511	0.0894927	51.5391	0
	High	LLEQYKEESKK	2	2	1	Q00839		0	755050359	0	0.0003745	24.06	0.28722	4	1394.75	-2.0396	37.8225	2
	High	AVVVcPKDEDYK	1	2	1	Q00839	C5(Carbamidomethyl)	0	8.75744e+07	0	0.002886	21.96	0.431747	2	1422.69	0.601792	46.5498	1
	High	EDHGRGYFEYIEENK	2	3	1	Q00839		0	669783815	0	8.505e-08	19.6	0.197914	3	1885.84	0.996367	72.6323	1
	High	AEVEGKDLPEHAVLK	1	2	1	Q00839		0	3.07315e+07	0	1.231e-05	19.23	0.855492	3	1634.88	1.46259	54.9572	1
	High	DcEVVMMIGLPGAGK	1	2	1	Q00839	C2(Carbamidomethyl)	0	3.43929e+07	0	0.003774	14.2	1.95037	3	1576.75	0.525261	107.908	0
	High	RKMcLFAGFQRK	1	2	1	Q00839	C4(Carbamidomethyl)	0	0	0	0.0005384	12.47	4.26661	4	1541.82	0.936631	62.1551	3
	High	LNTLLQR	1	2	1	Q00839		0	2027594866	0.001	0.01031	67.37	1.48967e-05	2	857.521	1.29401	55.9733	0
	High	MMVAGFK	1	2	1	Q00839		0	2.25127e+08	0.001	0.01844	37.21	0.00672982	2	783.389	-0.510291	63.4091	0
	High	mMVAGFK	2	2	1	Q00839	M1(Oxidation)	0	1.01744e+07	0.001	0.01077	31.85	0.0185816	2	799.385	0.745434	55.1746	0
	High	KMcLFAGFQR	1	2	1	Q00839	C3(Carbamidomethyl)	0	5.62629e+07	0.002	0.03085	15.89	1.36545	2	1257.63	2.17616	84.2012	1
	High	MMVAGFKK	1	2	1	Q00839		0	4.13715e+08	0.002	0.03481	15.18	1.35312	3	911.485	1.25498	48.8966	1
	High	YNILGTNTImDK	1	2	1	Q00839	M10(Oxidation)	0	1.90223e+07	0.003	0.05031	19.73	0.646999	2	1398.69	0.00763123	78.3678	0
	High	GKVcFEMK	1	3	1	Q00839	C4(Carbamidomethyl)	0	1.04841e+07	0.004	0.06575	12.88	1.78011	2	998.481	1.28335	48.2143	1
Q13422-7	Isoform Ik7 of DNA-binding protein Ikaros OS=Homo sapiens GN=IKZF1 - [IKZF1_HUMAN]	1208.44	62.05	13	6	33	63	1.6847e+10	477	52.6721	6.29053
	A17	Sequence	# PSMs	# Proteins	# Protein Groups	Protein Group Accessions	Modifications	ΔCn	Area	q-Value	PEP	IonScore	Exp Value	Charge	MH+ [Da]	ΔM [ppm]	RT [min]	# Missed Cleavages
	High	SNHSAQDSAVENLLLLSK	4	7	2	Q13422-2;Q13422-7		0	16503975496	0	7.63e-15	101.76	4.97104e-09	2	1925.99	-1.22911	99.4856	0
	High	GLSDTPYDSSASYEK	3	8	2	Q13422-2;Q13422-7		0	16615718879	0	2.428e-09	75.46	4.87825e-07	2	1619.71	1.29333	60.7679	0
	High	AASENSQDALRVVSTSGEQMK	4	7	2	Q13422-2;Q13422-7		0	10283198784	0	9.063e-14	74.28	2.31042e-06	2	2208.05	-3.10106	67.6706	1
	High	AASENSQDALR	1	7	2	Q13422-2;Q13422-7		0	3.04445e+08	0	1.629e-06	70.08	4.51113e-06	2	1161.55	0.924117	31.7806	0
	High	cDIcGIIcIGPNVLmVHK	3	6	1	Q13422-7	C1(Carbamidomethyl); C4(Carbamidomethyl); C8(Carbamidomethyl); M15(Oxidation)	0	4.93028e+06	0	7.791e-10	61.13	4.62542e-05	3	2115.02	-2.99819	110.21	0
	High	LHSGEKPFK	1	27	4	Q9UKS7;G5E9S4;Q13422-2;Q13422-7		0	7.23884e+07	0	1.944e-06	52.34	0.000381573	3	1042.57	0.386797	28.5363	0
	High	cHLcNYAcR	2	6	2	Q13422-2;Q13422-7	C1(Carbamidomethyl); C4(Carbamidomethyl); C8(Carbamidomethyl)	0	3.47704e+09	0	1.903e-05	50.6	2.65644e-05	2	1253.5	-0.805651	39.2636	0
	High	DALTGHLR	1	24	5	Q9UKS7;G5E9S4;Q13422-2;Q13422-7;Q9UKT9		0	12154735468	0	0.002548	49.93	0.000440544	2	882.479	-0.411229	44.9975	0
	High	THSVIKEETNHSEMAEDLcK	3	2	1	Q13422-7	C19(Carbamidomethyl)	0	1.71121e+09	0	4.218e-13	48.73	0.00049568	3	2358.07	0.219047	51.5695	1
	High	AASENSQDALRVVSTSGEQmK	7	7	2	Q13422-2;Q13422-7	M20(Oxidation)	0	86910450	0	4.133e-09	46.43	0.00145606	3	2224.05	0.683508	60.5815	1
	High	SLVLDRLASNVAK	1	3	2	Q13422-2;Q13422-7		0	5464758148	0	1.745e-07	45.73	0.00118281	2	1385.81	-1.73031	79.0452	1
	High	RRDALTGHLR	1	16	4	Q9UKS7;G5E9S4;Q13422-2;Q13422-7		0	3.96432e+08	0	8.928e-08	44.93	0.00137705	3	1194.68	0.553487	32.4439	2
	High	FLGDKGLSDTPYDSSASYEK	1	3	2	Q13422-2;Q13422-7		0	267784913	0	4.045e-08	43.12	0.00221582	3	2180.01	1.55116	76.1249	1
	High	VVSTSGEQMK	1	7	2	Q13422-2;Q13422-7		0	3.98689e+08	0	0.0001052	41.5	0.00421582	2	1065.52	-0.303869	31.887	0
	High	EEHRAYDLLR	2	7	2	Q13422-2;Q13422-7		0	7.14861e+09	0	0.000466	39.9	0.00673838	3	1301.66	0.102491	53.0471	1
	High	YEFSSHITR	2	7	2	Q13422-2;Q13422-7		0	4.62147e+08	0	0.0001522	39.3	0.00471721	2	1139.55	-2.57099	53.8409	0
	High	RDALTGHLR	1	24	5	Q9UKS7;G5E9S4;Q13422-2;Q13422-7;Q9UKT9		0	916254120	0	0.0004985	37.03	0.00932308	3	1038.58	-0.465215	36.5055	1
	High	cDIcGIIcIGPNVLMVHKR	1	6	1	Q13422-7	C1(Carbamidomethyl); C4(Carbamidomethyl); C8(Carbamidomethyl)	0	4.75575e+07	0	1.52e-07	35.23	0.0259727	3	2255.13	0.0552875	105.831	1
	High	SGLIYLTNHIAPHAR	2	7	2	Q13422-2;Q13422-7		0	1.74212e+10	0	3.846e-09	34.71	0.0238843	4	1662.9	-1.98796	74.6202	0
	High	SLVLDRLASNVAKR	2	3	2	Q13422-2;Q13422-7		0	7.31164e+08	0	8.691e-07	32.68	0.0138384	4	1541.91	0.931112	74.1327	2
	High	NGLSLKEEHR	1	7	2	Q13422-2;Q13422-7		0	1.70624e+09	0	2.992e-05	30.53	0.0503188	3	1182.62	0.784266	34.2768	1
	High	THSVIKEETNHSEmAEDLcK	1	2	1	Q13422-7	M14(Oxidation); C19(Carbamidomethyl)	0	9.19266e+07	0	4.473e-06	28.6	0.0438962	4	2374.07	0.734127	44	1
	High	EETNHSEMAEDLcK	2	4	2	Q13422-2;Q13422-7	C13(Carbamidomethyl)	0	2.25921e+09	0	3.881e-05	27.81	0.0072026	3	1692.68	0.432609	46.3929	0
	High	EETNHSEmAEDLcK	1	4	2	Q13422-2;Q13422-7	M8(Oxidation); C13(Carbamidomethyl)	0	54906429	0	0.0006502	25.97	0.00847315	3	1708.68	0.796933	36.0365	0
	High	SHTGERPFQcNQcGASFTQK	1	12	2	Q13422-7;Q9UKT9	C10(Carbamidomethyl); C13(Carbamidomethyl)	0	2036581190	0	2.695e-05	25.44	0.0560088	4	2340.02	-0.710013	49.559	0
	High	NGLSLKEEHRAYDLLR	2	7	2	Q13422-2;Q13422-7		0	1.1979e+09	0	8.637e-06	24.48	0.268229	3	1914.02	0.445878	71.2278	2
	High	LKcDIcGIIcIGPNVLMVHKR	1	6	1	Q13422-7	C3(Carbamidomethyl); C6(Carbamidomethyl); C10(Carbamidomethyl)	0	4.27227e+07	0	5.937e-06	23.74	0.295445	4	2496.31	1.13525	101.196	2
	High	ESPPVSDTPDEGDEPmPIPEDLSTTSGGQQSSK	1	8	3	C9JTB0;Q13422-2;Q13422-7	M16(Oxidation)	0	0	0	1.847e-05	20.89	0.136463	3	3430.51	4.24518	77.5599	0
	High	cDIcGIIcIGPNVLMVHK	1	6	1	Q13422-7	C1(Carbamidomethyl); C4(Carbamidomethyl); C8(Carbamidomethyl)	0	2.40104e+09	0	5.214e-05	20.63	0.54493	3	2099.02	-1.14006	114.109	0
	High	DQGSSALSGVGGIRLPNGK	2	6	1	Q13422-7		0	1066109000	0	7.607e-05	19.2	0.933558	3	1812.96	0.696883	80.8634	1
	High	RSHTGERPFQcNQcGASFTQK	1	12	2	Q13422-7;Q9UKT9	C11(Carbamidomethyl); C14(Carbamidomethyl)	0	0	0	0.0001425	15.26	0.796753	3	2496.12	-1.55884	45.2555	1
	High	LVPSEREASPSNScQDSTDTESNNEEQR	1	7	2	Q13422-2;Q13422-7	C14(Carbamidomethyl)	0	4.06239e+07	0.001	0.01081	15.9	0.205632	4	3166.35	1.09806	44.0487	1
	High	GNLLRHIK	1	24	5	Q9UKS7;G5E9S4;Q13422-2;Q13422-7;Q9UKT9		0	61404927	0.001	0.02075	14.49	0.504996	3	950.589	-0.1933	37.8121	1
	High	YEFSSHITRGEHR	1	7	2	Q13422-2;Q13422-7		0	8.69103e+06	0.001	0.01816	13.7	1.9388	3	1618.77	-0.711706	43.8696	1
	High	LKcDIcGIIcIGPNVLMVHK	1	6	1	Q13422-7	C3(Carbamidomethyl); C6(Carbamidomethyl); C10(Carbamidomethyl)	0	0	0.001	0.01305	13.69	3.80103	3	2340.21	0.297363	108.368	1
	High	cHLcNYAcRR	1	6	2	Q13422-2;Q13422-7	C1(Carbamidomethyl); C4(Carbamidomethyl); C8(Carbamidomethyl)	0	6.04094e+07	0.001	0.01253	12.69	0.635158	4	1409.6	0.357803	35.5289	1
	High	AKLVPSER	1	7	2	Q13422-2;Q13422-7		0	7.16908e+07	0.004	0.06812	29.4	0.0608521	3	899.531	-0.195598	33.6661	1
P29590-5	Isoform PML-4 of Protein PML OS=Homo sapiens GN=PML - [PML_HUMAN]	1189.67	54.19	13	5	43	57	3.0378e+09	633	69.9792	5.2876
	A17	Sequence	# PSMs	# Proteins	# Protein Groups	Protein Group Accessions	Modifications	ΔCn	Area	q-Value	PEP	IonScore	Exp Value	Charge	MH+ [Da]	ΔM [ppm]	RT [min]	# Missed Cleavages
	High	GPSYGEDVSNTTTAQK	2	8	1	P29590-5		0	8.12815e+08	0	3.661e-14	120.99	2.63131e-11	2	1654.76	0.811138	45.759	0
	High	APASEEEFQFLR	1	14	2	P29590-12;P29590-5		0	3.48396e+08	0	3.278e-09	85.67	1.46757e-07	2	1423.69	0.727404	91.6338	0
	High	ESADFWcFEcEQLLcAK	1	14	2	P29590-12;P29590-5	C7(Carbamidomethyl); C10(Carbamidomethyl); C15(Carbamidomethyl)	0	3.86609e+08	0	4.733e-10	76.43	1.31956e-07	2	2192.91	1.14328	119.368	0
	High	QEEPQSLQAAVR	1	17	2	P29590-12;P29590-5		0	5.71094e+07	0	1.477e-07	70.69	5.1314e-06	2	1355.69	-1.33401	55.6645	0
	High	TPTLTSIYcR	1	14	2	P29590-12;P29590-5	C9(Carbamidomethyl)	0	1701331980	0	2.025e-06	67.94	7.66511e-06	2	1211.61	1.32545	73.8993	0
	High	TNNIFcSNPNHR	3	14	2	P29590-12;P29590-5	C6(Carbamidomethyl)	0	1376539310	0	1.436e-07	66.59	5.69033e-06	2	1473.67	0.326881	47.3347	0
	High	TGSALVQR	1	16	2	P29590-12;P29590-5		0	1.19394e+08	0	3.138e-05	66.42	2.3955e-05	2	831.468	-0.0264382	33.1764	0
	High	VRLQDLSScITQGK	2	17	2	P29590-12;P29590-5	C9(Carbamidomethyl)	0	2786023786	0	6.004e-08	61.35	6.6284e-05	2	1604.84	-2.56025	76.9764	1
	High	LQDLSScITQGK	1	17	2	P29590-12;P29590-5	C7(Carbamidomethyl)	0	1.14878e+09	0	9.581e-07	57.7	0.000142058	2	1349.67	0.833212	63.1593	0
	High	KVIKMESEEGK	1	14	2	P29590-12;P29590-5		0	5.90261e+07	0	6.968e-06	54.99	0.000268779	3	1277.68	-0.553426	29.442	2
	High	LDAVLQR	1	16	2	P29590-12;P29590-5		0	467904447	0	0.00101	53.73	0.000263294	2	814.478	-0.268181	49.2519	0
	High	TDGFDEFKVR	1	17	2	P29590-12;P29590-5		0	350953428	0	2.695e-07	53.56	0.000180627	3	1213.59	0.830829	69.8605	1
	High	YQRDYEEMASR	2	16	2	P29590-12;P29590-5		0	7.21328e+08	0	2.117e-05	52.19	0.000113542	2	1447.63	-0.912722	45.3468	1
	High	QIVDAQAVcTR	1	14	2	P29590-12;P29590-5	C9(Carbamidomethyl)	0	1.77998e+09	0	2.023e-05	51.96	0.000508481	2	1260.63	-2.44706	52.4092	0
	High	cFEAHQWFLK	1	14	2	P29590-12;P29590-5	C1(Carbamidomethyl)	0	35306800	0	2.667e-06	47.76	0.000780523	2	1365.64	-2.85201	84.9131	0
	High	LRQEEPQSLQAAVR	1	17	2	P29590-12;P29590-5		0	2864357372	0	6.42e-07	47.58	0.00134341	3	1624.88	0.337923	54.6832	1
	High	ARAETEELIR	2	16	2	P29590-12;P29590-5		0	5.10675e+08	0	1.453e-05	45.86	0.00211166	2	1187.64	0.0385234	45.2732	1
	High	KASPEAASTPRDPIDVDLPEEAERVK	2	9	1	P29590-5		0	2659805356	0	6.237e-14	42.19	0.00522416	4	2820.44	0.898045	76.7849	3
	High	ASPEAASTPRDPIDVDLPEEAER	1	9	1	P29590-5		0	8.71521e+08	0	2.647e-09	41.42	0.00474489	3	2465.18	0.338932	82.0067	1
	High	KTNNIFcSNPNHR	2	14	2	P29590-12;P29590-5	C7(Carbamidomethyl)	0	158001384	0	6.114e-05	41.06	0.0034275	4	1601.76	-2.45918	39.3453	1
	High	TDGFDEFK	1	17	2	P29590-12;P29590-5		0	1.64218e+09	0	0.001067	35.4	0.00310033	2	958.415	-0.160268	64.9725	0
	High	ARAETEELIRER	2	16	2	P29590-12;P29590-5		0	1439261052	0	7.291e-05	33.4	0.0383268	3	1472.78	1.77458	44.9865	2
	High	HEARPLAELR	3	14	2	P29590-12;P29590-5		0	3.46303e+09	0	2.929e-06	29.96	0.0719093	3	1191.66	-0.158179	42.436	0
	High	NQSVREFLDGTR	1	14	2	P29590-12;P29590-5		0	3.23847e+08	0	7.018e-06	27.88	0.126189	3	1421.71	-1.54646	67.2627	1
	High	VLDENLADPQAEDRPLVFFDLK	1	4	2	P29590-5;P29590-12		0	3.76202e+07	0	5.766e-06	25.39	0.268255	3	2544.3	-0.97978	118.402	0
	High	LRQEEPQSLQAAVRTDGFDEFK	2	17	2	P29590-12;P29590-5		0	1052525586	0	2.019e-07	24.05	0.296343	4	2564.27	-1.62352	87.029	2
	High	AVSPPHLDGPPSPR	1	14	2	P29590-12;P29590-5		0	0	0	2.006e-05	23.21	0.329018	3	1426.75	2.28677	57.5075	0
	High	ASPEAASTPRDPIDVDLPEEAERVK	1	9	1	P29590-5		0	305555001	0	3.359e-09	23.09	0.415063	3	2692.35	1.05885	82.631	2
	High	GcSKPLccScALLDSSHSELK	2	14	2	P29590-12;P29590-5	C2(Carbamidomethyl); C7(Carbamidomethyl); C8(Carbamidomethyl); C10(Carbamidomethyl)	0	3.7655e+08	0	3.732e-05	21.45	0.135709	3	2409.06	-1.14998	69.8912	0
	High	KASPEAASTPRDPIDVDLPEEAER	1	9	1	P29590-5		0	6.47602e+08	0	1.888e-07	20.65	0.739163	4	2593.27	-1.25963	75.0903	2
	High	TNNIFcSNPNHRTPTLTSIYcR	1	14	2	P29590-12;P29590-5	C6(Carbamidomethyl); C21(Carbamidomethyl)	0	101853544	0	2.05e-06	20.48	0.44231	4	2666.26	0.25857	81.83	1
	High	LSVYRQIVDAQAVcTR	1	14	2	P29590-12;P29590-5	C14(Carbamidomethyl)	0	3.50827e+07	0	2.178e-05	20.24	0.820861	3	1878.99	0.450763	80.1439	1
	High	cKESADFWcFEcEQLLcAK	1	14	2	P29590-12;P29590-5	C1(Carbamidomethyl); C9(Carbamidomethyl); C12(Carbamidomethyl); C17(Carbamidomethyl)	0	7.95106e+07	0	4.946e-06	18.76	0.0864795	3	2481.03	-2.76432	110.126	1
	High	AQERELLEAVDAR	2	16	2	P29590-12;P29590-5		0	1934965746	0	6.851e-06	18.6	1.06014	3	1499.78	-0.112828	69.5192	1
	High	VRQVVAHVR	1	16	2	P29590-12;P29590-5		0	2.28299e+08	0	0.002452	17.43	0.322581	3	1063.65	0.524718	29.0037	1
	High	cYASDQEVLDmHGFLR	1	16	2	P29590-12;P29590-5	C1(Carbamidomethyl); M11(Oxidation)	0	87764085	0	6.647e-05	16.43	0.334439	3	1956.86	0.501094	82.0788	0
	High	EFLDGTRK	1	14	2	P29590-12;P29590-5		0	228187872	0.001	0.02005	32.91	0.0329011	2	965.504	-0.766651	40.379	1
	High	DYEEMASR	1	16	2	P29590-12;P29590-5		0	111604545	0.001	0.01121	30.34	0.00531701	2	1000.4	-0.0419851	44.6417	0
	High	IDNESGFSWGYPHPFLI	1	2	2	P29590-12;P29590-5		0	2.05591e+06	0.001	0.009027	25.36	0.170714	2	1978.93	-0.340812	132.798	0
	High	AETEELIRER	1	16	2	P29590-12;P29590-5		0	1.82867e+08	0.001	0.01051	16.58	1.77148	3	1245.64	0.428494	48.7788	1
	High	AETEELIR	1	16	2	P29590-12;P29590-5		0	2.26023e+08	0.002	0.03154	30.32	0.0868584	2	960.499	-0.529093	50.757	0
	High	EFLDGTR	1	14	2	P29590-12;P29590-5		0	3.44765e+08	0.004	0.0668	23.84	0.218502	2	837.41	-0.301677	51.7074	0
	High	IRTGSALVQR	1	16	2	P29590-12;P29590-5		0	99996150	0.005	0.07285	26.08	0.141181	2	1100.65	0.0824527	39.3189	1
P22626	Heterogeneous nuclear ribonucleoproteins A2/B1 OS=Homo sapiens GN=HNRNPA2B1 PE=1 SV=2 - [ROA2_HUMAN]	1118.33	79.32	2	29	32	56	4.95279e+09	353	37.4067	8.95361
	A17	Sequence	# PSMs	# Proteins	# Protein Groups	Protein Group Accessions	Modifications	ΔCn	Area	q-Value	PEP	IonScore	Exp Value	Charge	MH+ [Da]	ΔM [ppm]	RT [min]	# Missed Cleavages
	High	GFGDGYNGYGGGPGGGNFGGSPGYGGGR	2	2	1	P22626		0	343078948	0	4.523e-15	141.54	4.34902e-14	2	2495.04	1.05114	80.768	0
	High	NmGGPYGGGNYGPGGSGGSGGYGGR	3	2	1	P22626	M2(Oxidation)	0	79143449	0	1.367e-10	109.63	5.00908e-11	2	2205.9	-0.303957	54.7409	0
	High	NMGGPYGGGNYGPGGSGGSGGYGGR	1	2	1	P22626		0	7.95788e+08	0	2.333e-10	92.97	2.49807e-09	2	2189.9	-3.4086	61.9942	0
	High	LFIGGLSFETTEESLR	1	2	1	P22626		0	3.75558e+08	0	2.71e-10	89.46	8.7761e-08	2	1798.92	0.229982	116.702	0
	High	GGSDGYGSGRGFGDGYNGYGGGPGGGNFGGSPGYGGGR	1	2	1	P22626		0	3.83357e+07	0	2.959e-10	65.85	1.45609e-06	3	3388.41	0.894047	77.4397	1
	High	KLFVGGIK	2	18	4	P22626;P51991;P09651-3;Q13151		0	2.75013e+08	0	0.001162	52.5	6.24199e-05	2	861.556	0.649612	56.3264	1
	High	GFGFVTFSSMAEVDAAMAARPHSIDGR	2	2	1	P22626		0	983628971	0	7.989e-11	52.38	0.000289915	4	2827.34	2.08409	120.721	0
	High	IDTIEIITDR	1	2	1	P22626		0	2.09981e+09	0	1.786e-05	49.23	0.00110921	2	1188.65	-0.273576	87.3682	0
	High	ALSRQEmQEVQSSR	4	2	1	P22626	M7(Oxidation)	0	1.06761e+08	0	5.419e-07	48.97	0.000746647	3	1664.8	-0.830089	35.3694	1
	High	LTDcVVMRDPASK	2	2	1	P22626	C4(Carbamidomethyl)	0	2828294640	0	1.49e-05	47.11	0.00125865	2	1491.73	-0.870324	55.5704	1
	High	ALSRQEMQEVQSSR	2	2	1	P22626		0	4.66359e+09	0	1.985e-10	46.59	0.00175644	3	1648.81	0.668014	47.8474	1
	High	YHTINGHNAEVR	2	2	1	P22626		0	170588164	0	1.264e-06	42.79	0.0030246	3	1410.69	-0.238511	33.0083	0
	High	LFVGGIK	3	18	4	P51991;P09651-3;P22626;Q13151		0	8.44041e+08	0	0.00155	40.37	0.00265398	2	733.462	1.2614	61.8566	0
	High	LFVGGIKEDTEEHHLR	1	14	2	P22626;P09651-3		0	6.38997e+07	0	9.197e-10	39.41	0.00938748	4	1879.97	3.13585	60.733	1
	High	KRGFGFVTFDDHDPVDK	2	2	1	P22626		0	2.73594e+09	0	3.507e-11	38.2	0.00998194	4	1979.96	-0.25723	76.4089	2
	High	EESGKPGAHVTVKK	2	2	1	P22626		0	5.36988e+07	0	4.675e-07	37.67	0.0107987	3	1466.8	0.33048	25.7234	1
	High	IDTIEIITDRQSGKK	2	2	1	P22626		0	3.52317e+08	0	1.824e-07	37.23	0.0112784	3	1716.95	1.85408	66.631	2
	High	LTDcVVMR	1	2	1	P22626	C4(Carbamidomethyl)	0	32418260	0	0.003615	37.18	0.0128159	2	993.485	-0.687866	54.8844	0
	High	SGRGGNFGFGDSR	2	2	1	P22626		0	2.93088e+09	0	5.445e-05	30.08	0.0293543	3	1313.6	0.0913304	49.6326	1
	High	LTDcVVMRDPASKR	1	2	1	P22626	C4(Carbamidomethyl)	0	2.88488e+08	0	0.0003836	29.94	0.0930264	4	1647.83	0.575529	49.7211	2
	High	GFGFVTFSSMAEVDAAmAARPHSIDGR	1	2	1	P22626	M17(Oxidation)	0	13780108	0	1.161e-05	29.08	0.0621064	4	2843.33	1.45656	112.128	0
	High	KLFIGGLSFETTEESLR	1	2	1	P22626		0	3.79958e+07	0	7.181e-05	29.05	0.0991256	3	1927.02	1.09494	106.246	1
	High	GFGFVTFDDHDPVDKIVLQK	1	2	1	P22626		0	2.63946e+08	0	9.285e-06	26.46	0.194086	4	2277.15	-2.65804	108.681	1
	High	TLETVPLERK	2	1	1	P22626		0	3.40845e+08	0	4.749e-05	26.18	0.194841	3	1185.68	-0.49771	52.5945	1
	High	RGFGFVTFDDHDPVDKIVLQK	1	2	1	P22626		0	8.01251e+07	0	8.168e-06	26.03	0.213911	4	2433.26	1.50707	101.963	2
	High	GGNFGFGDSRGGGGNFGPGPGSNFR	1	2	1	P22626		0	285947959	0	9.314e-10	25.89	0.069303	3	2372.05	-2.36739	82.4788	1
	High	EESGKPGAHVTVK	2	2	1	P22626		0	2.21599e+08	0	6.366e-05	24.3	0.274379	4	1338.7	0.761867	27.271	0
	High	RGFGFVTFDDHDPVDK	2	2	1	P22626		0	6.95782e+09	0	0.002035	24.18	0.183333	2	1851.86	-0.854138	86.3523	1
	High	RAVAREESGKPGAHVTVK	1	2	1	P22626		0	3.95346e+08	0	1.108e-06	20.74	0.454979	4	1892.05	0.124799	27.8368	2
	High	EDTEEHHLRDYFEEYGK	2	2	1	P22626		0	415584980	0	1.494e-08	17.25	0.233572	3	2196.94	-1.72144	78.881	1
	High	SGNFGGSRNMGGPYGGGNYGPGGSGGSGGYGGR	1	2	1	P22626		0	7.777e+06	0	9.236e-07	16.9	0.159256	3	2952.24	-1.22969	64.2791	1
	High	DYFEEYGK	1	2	1	P22626		0	2.2004e+07	0.001	0.01829	17.99	0.170769	2	1050.44	1.70747	67.1942	0
	High	GGGGNFGPGPGSNFR	1	2	1	P22626		0	3236944216	0.001	0.01657	16.14	0.650615	2	1377.62	-4.93099	59.6943	0
	High	GGNFGFGDSR	1	2	1	P22626		0	1403212555	0.002	0.02513	29.87	0.0158164	2	1013.45	4.09411	57.5191	0
	High	NYYEQWGK	1	2	1	P22626		0	3.59806e+08	0.008	0.09418	13.03	0.848642	2	1087.49	1.52481	62.3595	0
Q13422-2	Isoform Ik2 of DNA-binding protein Ikaros OS=Homo sapiens GN=IKZF1 - [IKZF1_HUMAN]	1116.5	66.67	9	5	30	56	1.6847e+10	432	48.258	6.69775
	A17	Sequence	# PSMs	# Proteins	# Protein Groups	Protein Group Accessions	Modifications	ΔCn	Area	q-Value	PEP	IonScore	Exp Value	Charge	MH+ [Da]	ΔM [ppm]	RT [min]	# Missed Cleavages
	High	SNHSAQDSAVENLLLLSK	4	7	2	Q13422-2;Q13422-7		0	16503975496	0	7.63e-15	101.76	4.97104e-09	2	1925.99	-1.22911	99.4856	0
	High	GLSDTPYDSSASYEK	3	8	2	Q13422-2;Q13422-7		0	16615718879	0	2.428e-09	75.46	4.87825e-07	2	1619.71	1.29333	60.7679	0
	High	AASENSQDALRVVSTSGEQMK	4	7	2	Q13422-2;Q13422-7		0	10283198784	0	9.063e-14	74.28	2.31042e-06	2	2208.05	-3.10106	67.6706	1
	High	AASENSQDALR	1	7	2	Q13422-2;Q13422-7		0	3.04445e+08	0	1.629e-06	70.08	4.51113e-06	2	1161.55	0.924117	31.7806	0
	High	LHSGEKPFK	1	27	4	Q9UKS7;G5E9S4;Q13422-2;Q13422-7		0	7.23884e+07	0	1.944e-06	52.34	0.000381573	3	1042.57	0.386797	28.5363	0
	High	cHLcNYAcR	2	6	2	Q13422-2;Q13422-7	C1(Carbamidomethyl); C4(Carbamidomethyl); C8(Carbamidomethyl)	0	3.47704e+09	0	1.903e-05	50.6	2.65644e-05	2	1253.5	-0.805651	39.2636	0
	High	DALTGHLR	1	24	5	Q9UKS7;G5E9S4;Q13422-2;Q13422-7;Q9UKT9		0	12154735468	0	0.002548	49.93	0.000440544	2	882.479	-0.411229	44.9975	0
	High	VVGERPFQcNQcGASFTQK	1	1	1	Q13422-2	C9(Carbamidomethyl); C12(Carbamidomethyl)	0	1551439597	0	1.791e-12	49.2	0.000545828	3	2213.03	1.32833	61.3339	0
	High	AASENSQDALRVVSTSGEQmK	7	7	2	Q13422-2;Q13422-7	M20(Oxidation)	0	86910450	0	4.133e-09	46.43	0.00145606	3	2224.05	0.683508	60.5815	1
	High	SLVLDRLASNVAK	1	3	2	Q13422-2;Q13422-7		0	5464758148	0	1.745e-07	45.73	0.00118281	2	1385.81	-1.73031	79.0452	1
	High	RRDALTGHLR	1	16	4	Q9UKS7;G5E9S4;Q13422-2;Q13422-7		0	3.96432e+08	0	8.928e-08	44.93	0.00137705	3	1194.68	0.553487	32.4439	2
	High	FLGDKGLSDTPYDSSASYEK	1	3	2	Q13422-2;Q13422-7		0	267784913	0	4.045e-08	43.12	0.00221582	3	2180.01	1.55116	76.1249	1
	High	VVSTSGEQMK	1	7	2	Q13422-2;Q13422-7		0	3.98689e+08	0	0.0001052	41.5	0.00421582	2	1065.52	-0.303869	31.887	0
	High	EEHRAYDLLR	2	7	2	Q13422-2;Q13422-7		0	7.14861e+09	0	0.000466	39.9	0.00673838	3	1301.66	0.102491	53.0471	1
	High	YEFSSHITR	2	7	2	Q13422-2;Q13422-7		0	4.62147e+08	0	0.0001522	39.3	0.00471721	2	1139.55	-2.57099	53.8409	0
	High	RDALTGHLR	1	24	5	Q9UKS7;G5E9S4;Q13422-2;Q13422-7;Q9UKT9		0	916254120	0	0.0004985	37.03	0.00932308	3	1038.58	-0.465215	36.5055	1
	High	SGLIYLTNHIAPHAR	2	7	2	Q13422-2;Q13422-7		0	1.74212e+10	0	3.846e-09	34.71	0.0238843	4	1662.9	-1.98796	74.6202	0
	High	ERcHNYLESMGLPGTLYPVIK	3	2	1	Q13422-2	C3(Carbamidomethyl)	0	5.82366e+08	0	8.398e-05	34.6	0.0301141	4	2477.23	-2.49098	109.331	1
	High	SDRVVGERPFQcNQcGASFTQK	1	1	1	Q13422-2	C12(Carbamidomethyl); C15(Carbamidomethyl)	0	5.52967e+09	0	7.576e-08	32.86	0.0180645	4	2571.18	-1.73612	59.6913	1
	High	SLVLDRLASNVAKR	2	3	2	Q13422-2;Q13422-7		0	7.31164e+08	0	8.691e-07	32.68	0.0138384	4	1541.91	0.931112	74.1327	2
	High	NGLSLKEEHR	1	7	2	Q13422-2;Q13422-7		0	1.70624e+09	0	2.992e-05	30.53	0.0503188	3	1182.62	0.784266	34.2768	1
	High	EETNHSEMAEDLcK	2	4	2	Q13422-2;Q13422-7	C13(Carbamidomethyl)	0	2.25921e+09	0	3.881e-05	27.81	0.0072026	3	1692.68	0.432609	46.3929	0
	High	EETNHSEmAEDLcK	1	4	2	Q13422-2;Q13422-7	M8(Oxidation); C13(Carbamidomethyl)	0	54906429	0	0.0006502	25.97	0.00847315	3	1708.68	0.796933	36.0365	0
	High	NGLSLKEEHRAYDLLR	2	7	2	Q13422-2;Q13422-7		0	1.1979e+09	0	8.637e-06	24.48	0.268229	3	1914.02	0.445878	71.2278	2
	High	THSVGKPHKcGYcGR	1	2	1	Q13422-2	C10(Carbamidomethyl); C13(Carbamidomethyl)	0	0	0	0.00249	21.67	0.228739	4	1743.81	-6.22343	25.266	1
	High	ESPPVSDTPDEGDEPmPIPEDLSTTSGGQQSSK	1	8	3	C9JTB0;Q13422-2;Q13422-7	M16(Oxidation)	0	0	0	1.847e-05	20.89	0.136463	3	3430.51	4.24518	77.5599	0
	High	ERcHNYLESmGLPGTLYPVIK	1	2	1	Q13422-2	C3(Carbamidomethyl); M10(Oxidation)	0	18333148	0	4.335e-05	16.1	1.7858	4	2493.23	0.641666	94.2881	1
	High	ERcHNYLESMGLPGTLYPVIKEETNHSEMAEDLcK	1	2	1	Q13422-2	C3(Carbamidomethyl); C34(Carbamidomethyl)	0	36864010	0	6.415e-06	12.12	1.84742	4	4150.9	-0.181616	109.598	2
	High	LVPSEREASPSNScQDSTDTESNNEEQR	1	7	2	Q13422-2;Q13422-7	C14(Carbamidomethyl)	0	4.06239e+07	0.001	0.01081	15.9	0.205632	4	3166.35	1.09806	44.0487	1
	High	GNLLRHIK	1	24	5	Q9UKS7;G5E9S4;Q13422-2;Q13422-7;Q9UKT9		0	61404927	0.001	0.02075	14.49	0.504996	3	950.589	-0.1933	37.8121	1
	High	YEFSSHITRGEHR	1	7	2	Q13422-2;Q13422-7		0	8.69103e+06	0.001	0.01816	13.7	1.9388	3	1618.77	-0.711706	43.8696	1
	High	cHLcNYAcRR	1	6	2	Q13422-2;Q13422-7	C1(Carbamidomethyl); C4(Carbamidomethyl); C8(Carbamidomethyl)	0	6.04094e+07	0.001	0.01253	12.69	0.635158	4	1409.6	0.357803	35.5289	1
	High	AKLVPSER	1	7	2	Q13422-2;Q13422-7		0	7.16908e+07	0.004	0.06812	29.4	0.0608521	3	899.531	-0.195598	33.6661	1
Q8NF50-3	Isoform 3 of Dedicator of cytokinesis protein 8 OS=Homo sapiens GN=DOCK8 - [DOCK8_HUMAN]	1087.35	29.64	16	53	53	65	9.36372e+08	2031	230.673	6.82959
	A17	Sequence	# PSMs	# Proteins	# Protein Groups	Protein Group Accessions	Modifications	ΔCn	Area	q-Value	PEP	IonScore	Exp Value	Charge	MH+ [Da]	ΔM [ppm]	RT [min]	# Missed Cleavages
	High	IASMFDLTSEYR	1	5	1	Q8NF50-3		0	4.8881e+07	0	5.567e-09	100.52	3.46878e-09	2	1432.68	-0.830634	101.767	0
	High	QTFESETLEcSEPAAQAGPR	3	5	1	Q8NF50-3	C10(Carbamidomethyl)	0	361292831	0	7.361e-11	99.1	2.95265e-09	2	2207.98	-2.14752	70.2517	0
	High	TSGIVLSSLPYK	1	5	1	Q8NF50-3		0	1.19362e+08	0	2.787e-09	73.69	2.29174e-06	2	1264.72	0.577521	87.261	0
	High	HLNVLcDVSGK	1	5	1	Q8NF50-3	C6(Carbamidomethyl)	0	3.5384e+08	0	3.199e-09	72.08	3.6578e-06	2	1241.63	2.30118	60.7015	0
	High	VLQQGEIGDcAEPYTVIK	2	5	1	Q8NF50-3	C10(Carbamidomethyl)	0	1.79626e+08	0	2.289e-10	71.82	5.26455e-06	2	2020.01	0.728897	83.7629	0
	High	LQTGSYcLPVALEK	1	5	1	Q8NF50-3	C7(Carbamidomethyl)	0	1.11953e+08	0	1.013e-06	66.61	1.81821e-05	2	1578.83	3.76471	90.5086	0
	High	VMSSSNPDLAGTHSAADEEVK	1	6	1	Q8NF50-3		0	768437718	0	2.054e-12	60.04	3.24497e-05	3	2144.97	-1.46318	53.3922	0
	High	HLNVLcDVSGKGPVTAcDFDLR	1	5	1	Q8NF50-3	C6(Carbamidomethyl); C17(Carbamidomethyl)	0	84045584	0	2.794e-11	52.92	0.000350206	3	2473.2	1.86098	94.517	1
	High	AHTPSVAASSQAR	2	5	1	Q8NF50-3		0	160729167	0	4.343e-06	51.78	0.000410525	3	1282.65	0.24937	30.3894	0
	High	ISENFHcDLNSDQFK	1	5	1	Q8NF50-3	C7(Carbamidomethyl)	0	322852104	0	2.285e-09	46.87	0.000306328	3	1853.81	0.261099	71.2085	0
	High	IPELYKPIFR	1	5	1	Q8NF50-3		0	3.7008e+07	0	3.115e-07	45.96	0.00101659	3	1275.75	1.51884	87.5637	0
	High	GPVTAcDFDLR	1	5	1	Q8NF50-3	C6(Carbamidomethyl)	0	408261468	0	8.116e-06	45.65	0.00110678	2	1250.58	0.0626847	76.6392	0
	High	SYQASPDLR	1	5	1	Q8NF50-3		0	1.0365e+08	0	0.002477	45.32	0.00180225	2	1036.51	1.36849	44.965	0
	High	VSTQVLQK	2	5	1	Q8NF50-3		0	1.39562e+08	0	0.004704	44.71	0.00292595	2	902.529	-1.44911	40.1564	0
	High	ARLEEALLRGEGAR	2	5	1	Q8NF50-3		0	240393358	0	6.756e-08	41.2	0.00437699	3	1540.86	1.69783	63.8517	2
	High	TLQLAVAINQEPPDAK	2	5	1	Q8NF50-3		0	6.54211e+06	0	2.261e-07	40.49	0.006271	2	1707.93	0.285073	84.6077	0
	High	NTVLTTMHAFPYIK	1	5	1	Q8NF50-3		0	325519061	0	2.795e-06	37.26	0.0168575	3	1635.86	-0.686209	96.6837	0
	High	MFGTYFR	1	12	1	Q8NF50-3		0	12285277	0	0.004129	36.41	0.0100109	2	921.429	-0.146332	81.9587	0
	High	ARLEEALLR	2	5	1	Q8NF50-3		0	4.45968e+07	0	0.004784	36.37	0.00978061	3	1070.63	0.528693	63.3235	1
	High	ENLRPMIER	1	5	1	Q8NF50-3		0	3.93215e+08	0	0.001119	35.83	0.0170705	3	1157.61	1.08214	51.9537	0
	High	MSYYcSGSSDAPSSPAAPRPASK	1	4	1	Q8NF50-3	C5(Carbamidomethyl)	0	2.74337e+07	0	2.651e-07	33.2	0.010147	3	2374.05	0.824017	55.5384	0
	High	KIPELYKPIFR	1	5	1	Q8NF50-3		0	285948597	0	9.583e-05	31.09	0.0209681	3	1403.84	-1.72787	79.0585	1
	High	AFDSIVNKDHKR	1	5	1	Q8NF50-3		0	8.12913e+06	0	5.115e-05	29.84	0.0812385	4	1429.75	-1.65152	38.7316	2
	High	VPLQNPPIK	1	6	1	Q8NF50-3		0	301104480	0	0.00508	28.67	0.0283208	2	1005.61	0.958344	54.7048	0
	High	FGDLDEQEFVYKEPAITK	1	12	1	Q8NF50-3		0	1.59018e+08	0	1.51e-07	28.57	0.0946558	3	2129.04	-0.355729	91.248	1
	High	EVTDVDSVVGR	1	5	1	Q8NF50-3		0	1.86572e+08	0	0.003826	27.58	0.124652	2	1175.59	-2.44249	59.4028	0
	High	TRPHKEILEFPTR	1	5	1	Q8NF50-3		0	55503283	0	8.56e-06	26.85	0.120618	4	1623.9	-0.221911	55.2792	1
	High	QGASVETLLGYSWLPILLNER	1	5	1	Q8NF50-3		0	1.03065e+07	0	0.0002338	26.85	0.145299	3	2359.26	-0.440269	150.902	0
	High	RLENLLQQVSAEDFEK	1	5	1	Q8NF50-3		0	1.16732e+09	0	0.0001532	25.6	0.228326	3	1918.98	-3.87965	102.053	1
	High	MREFQEDPEMLMDLMYR	1	5	1	Q8NF50-3		0	6.38268e+07	0	0.0003888	24.48	0.0581015	3	2233.98	2.185	121.464	1
	High	RAPGNDRFPGLNENLR	2	5	1	Q8NF50-3		0	3.54442e+08	0	2.035e-06	24.23	0.30168	4	1825.94	-1.0862	64.0685	2
	High	SSGPEFLQEVYTAVTYHNK	1	5	1	Q8NF50-3		0	0	0	0.0003678	23.85	0.278166	3	2170.04	-0.441325	123.395	0
	High	LSDEDLFK	1	6	1	Q8NF50-3		0	1.74392e+07	0	0.004032	23.84	0.209828	2	966.479	1.3164	73.3862	0
	High	LVIPILEAHR	1	5	1	Q8NF50-3		0	4.27369e+06	0	0.001205	23.33	0.0987095	3	1160.72	0.394129	93.7716	0
	High	EVYVPHTVYR	1	5	1	Q8NF50-3		0	1.50009e+08	0	0.001278	23.14	0.43773	3	1262.65	1.36486	58.3639	0
	High	AYIQITFVEPYFDEYEMK	1	5	1	Q8NF50-3		0	0	0	0.0004116	21.1	0.355521	2	2286.06	-1.34317	130.787	0
	High	EILEFPTREVYVPHTVYR	1	5	1	Q8NF50-3		0	7.90483e+06	0	0.0001143	20.73	0.695242	3	2248.18	2.8098	94.1301	1
	High	NQGSPEIcGFKK	1	6	1	Q8NF50-3	C8(Carbamidomethyl)	0	266967889	0	0.0004473	17.55	1.17254	3	1364.66	0.342106	47.7459	1
	High	ENLRPmIER	1	5	1	Q8NF50-3	M6(Oxidation)	0	2.27953e+07	0	0.002413	17.52	1.29483	3	1173.6	-0.658569	44.4333	0
	High	FMYTTPFTLEGRPR	1	5	1	Q8NF50-3		0	376277847	0	0.0005691	17.14	1.28476	3	1715.86	-1.24807	92.6039	0
	High	LPPNYSMHSAEK	1	5	1	Q8NF50-3		0	9.03707e+06	0	0.002308	16.99	0.686953	3	1373.65	-2.04551	44.9594	0
	High	RLITADQREYQQELKK	1	5	1	Q8NF50-3		0	215434147	0	1.492e-05	16.06	1.69208	4	2019.1	0.385533	51.6099	3
	High	TSTLSVSSFFKQEGDRLSDEDLFK	1	5	1	Q8NF50-3		0	8.92342e+07	0	0.0005402	15.43	2.15529	3	2736.34	2.18505	117.174	2
	High	LITADQREYQQELKK	1	5	1	Q8NF50-3		0	118993836	0	0.0002468	11.08	5.71615	4	1863	3.06335	53.9813	2
	High	VmSSSNPDLAGTHSAADEEVK	1	6	1	Q8NF50-3	M2(Oxidation)	0	4.32545e+06	0	0.001533	10.78	2.5277	3	2160.97	-0.652674	49.3042	0
	High	SGAPTALLDPR	1	6	1	Q8NF50-3		0	8.73359e+08	0.001	0.008733	27	0.0957726	2	1097.59	-0.772134	67.869	0
	High	LEEALLR	1	5	1	Q8NF50-3		0	21085937	0.002	0.03101	38.85	0.00941538	2	843.495	1.54983	61.744	0
	High	LQAESFcQR	1	5	1	Q8NF50-3	C7(Carbamidomethyl)	0	249738147	0.002	0.03035	21.89	0.213233	2	1138.53	-0.717007	49.9054	0
	High	LEAFYGQcFGAEFVEVIKDSTPVDK	1	5	1	Q8NF50-3	C8(Carbamidomethyl)	0	3.90579e+06	0.002	0.04065	15.06	2.28926	3	2849.37	0.164046	138.002	1
	High	RLITADQREYQQELK	1	5	1	Q8NF50-3		0	1.37877e+08	0.002	0.03772	11.14	6.59529	3	1891.01	2.38725	57.1548	2
	High	VTYFEK	1	5	1	Q8NF50-3		0	2.45287e+07	0.003	0.05057	28.67	0.0374215	2	786.403	0.0706712	47.8332	0
	High	EWLIVNRK	1	6	1	Q8NF50-3		0	5.94201e+07	0.003	0.04664	22.8	0.356607	2	1057.62	-0.171515	66.1026	1
	High	TRISVIQK	2	5	1	Q8NF50-3		0	1.25411e+07	0.003	0.0499	16.43	0.892976	3	944.589	0.0301582	39.6119	1
	High	GELHEQYRR	1	5	1	Q8NF50-3		0	5.13127e+07	0.003	0.05497	12.31	3.54256	3	1187.59	1.09327	28.3284	1
[truncated: 8,105 more rows]

## Sheet: MOLM13 IgG and IP
Accession	Description	ΣCoverage	Σ# Proteins	Σ# Unique Peptides	Σ# Peptides	Σ# PSMs	Control: Area	IP: Area	Score Control	Coverage Control	# Peptides Control	# PSM Control	Score IP	Coverage IP	# Peptides IP	# PSM IP	# AAs	MW [kDa]	calc. pI
[truncated: 8,338 more rows]

[truncated: 3 more sheets: Kasumi-1 IgG and IP, HL60-IgG, HL60-IP]
