# Supplementary material for: JMJD1C forms condensate to facilitate a RUNX1-dependent gene expression program shared by multiple types of AML cells
Source: Protein Cell. 2024 Oct 25;16(5):338–64. doi: 10.1093/procel/pwae059 (PMC12120245; doi:10.1093/procel/pwae059)
Supplement: pwae059_suppl_Supplementary_Table_S2 [file pwae059_suppl_supplementary_table_s2.xlsx]

## Sheet: Kasumi-1 cells
gene_name	Kas_NC1_fpkm	Kas_NC2_fpkm	Kas_NC3_fpkm	Kas_shR59_fpkm	Kas_shR28_fpkm	Kas_shR92_fpkm
A1BG	0.0608535	0.0759616	0.0314008	0.0609869	0.0823945	0.0732591
A1BG-AS1	0.492861	0.405148	0.359769	0.299463	0.499137	0.297702
A4GALT	0.0362349	0.0339232	0.0623248	0.0103755	0	0.0373901
A4GNT	0.0455974	0.0640327	0.141171	0.0195846	0.0617381	0.0470511
AAAS	14.3634	14.3066	12.0781	12.0289	10.541	9.72148
AACS	0.361639	0.419066	0.430629	0.130343	0.26023	0.279217
AADAT	17.9592	17.2994	17.9843	17.926	18.4912	25.3661
AAGAB	11.9398	11.5819	14.7398	12.1679	13.3345	13.3927
AAK1	0.489869	0.483076	0.497127	0.423608	0.481973	0.283074
AAMDC	1.67027	1.70053	1.40054	1.14782	2.11071	1.33572
AAMP	13.0098	14.1513	15.0529	10.5762	12.6295	10.7183
AANAT	0.148195	0.294824	0.210293	0.143212	0.150488	0.324951
AAR2	13.9589	12.7867	10.8685	10.8107	11.1592	10.543
AARS1	46.4582	46.4506	43.334	19.8637	19.2136	16.0108
AARS2	6.12316	6.47172	6.47087	4.67404	4.62505	4.76001
AARSD1	0.690208	0.676945	0.576619	1.2703	1.0481	2.26062
AASDH	4.33353	4.43256	5.18306	5.30217	5.9414	5.7574
AASDHPPT	8.87599	8.79704	8.98563	11.3452	10.5977	12.073
AATBC	0.149875	0.163699	0.154672	0.0858189	0.105208	0.0687259
AATF	37.8599	37.502	39.8667	19.6431	15.6546	15.1224
AATK	0.499021	0.455648	0.387836	0.444447	0.647707	0.753145
ABALON	0.170637	0.0798754	0.264149	0.329734	0.211737	0.154032
ABAT	0.108653	0.13302	0.112131	0.0933147	0.150852	0.0819127
ABCA1	0	0.00337365	0	0.00928451	0.00975601	0.0185878
ABCA11P	0.203679	0.177064	0.405385	0.42482	0.433265	0.510301
ABCA13	0.314935	0.348631	0.314036	0.210167	0.186274	0.160255
ABCA17P	0.0308721	0.0057805	0.0382325	0.068936	0.0390045	0.0382186
ABCA2	1.17112	1.00724	0.862774	0.305979	0.458402	0.549501
ABCA3	2.15855	2.2497	2.15786	0.830864	1.18755	1.05707
ABCA7	0.846458	0.923209	0.751255	0.585193	0.889906	0.659285
ABCB1	0.0189624	0.0355053	0	0.0325702	0.0114082	0.0130414
ABCB10	23.0638	24.0053	25.7061	17.1119	18.0669	16.6306
ABCB6	0.0389974	0.0438114	0.0321968	0.0535847	0.0633449	0.0482752
ABCB7	9.6874	10.2385	10.0523	11.3092	11.1461	11.6174
ABCB8	2.66133	2.56891	2.09582	1.84486	2.38986	2.06805
ABCB9	0.806428	0.732105	0.674624	0.464324	0.576121	0.507338
ABCC1	27.1148	27.914	26.5834	23.0464	27.0998	17.7206
ABCC10	1.70728	1.53726	1.30072	1.84561	2.12975	1.80771
ABCC11	0.0224203	0.0157426	0.0173534	0.0192536	0.00505809	0.023127
ABCC13	0	0.00354582	0	0.0455347	0.0341782	0.058602
ABCC2	0.103633	0.140683	0.133688	0.289237	0.229125	0.22449
ABCC4	17.5584	17.0551	16.4885	13.7205	12.6216	14.005
ABCC5	5.30334	5.14904	5.54311	6.10391	6.28515	6.05277
ABCC6	0.0482965	0.100479	0.0553799	0.0967729	0.135589	0.0110706
ABCD1	9.55534	9.55589	8.58519	6.08215	5.17184	7.0487
ABCD3	10.2251	10.919	12.1402	10.749	15.0157	8.36865
ABCD4	4.05676	3.94716	4.28529	5.59106	6.83273	5.79058
ABCE1	45.1966	45.6703	49.5595	44.7863	32.4745	37.3467
ABCF2	25.3661	23.4747	21.9844	21.2173	13.3594	15.7105
ABCF3	12.7144	12.2393	12.2194	11.4141	11.944	10.9399
ABCG1	0.07304	0.0870291	0.0959365	0.0456149	0.269605	0.0273933
ABHD1	0.193122	0.164364	0.154009	0.105533	0.174253	0.253503
ABHD10	17.1654	18.9749	18.4774	22.5716	23.9231	21.9429
ABHD11	3.07195	2.51024	2.89544	2.91244	2.9481	2.67389
ABHD12	10.7264	10.9426	9.67442	5.97705	8.10639	6.25222
ABHD12B	1.00034	0.694032	1.04159	0.490859	0.717252	0.368472
ABHD13	5.56969	5.67993	6.34019	7.63399	9.09152	5.6418
ABHD14A	15.6067	15.6833	12.3842	9.20361	13.9742	14.2098
ABHD14B	37.0499	33.1091	28.5874	18.3093	18.4385	18.1974
ABHD15	6.34514	6.22366	5.52684	4.77849	3.9497	4.11836
ABHD17A	3.62258	3.45963	3.66327	3.51427	4.36794	5.02679
ABHD17B	12.2425	13.0178	12.8043	13.5559	19.2405	14.6379
ABHD17C	1.50505	1.78756	1.76183	0.752242	1.08435	1.06567
ABHD18	4.69212	4.92622	4.59822	7.22493	7.55371	7.58988
ABHD2	6.60709	6.3897	5.58478	5.11496	5.49145	4.56493
ABHD3	8.95392	9.19014	8.42747	12.6152	13.6454	8.393
ABHD4	0.909208	0.776364	0.608334	0.240217	0.94659	0.906757
ABHD5	3.20398	3.12074	3.0114	4.08966	3.72807	3.47673
ABHD6	3.65227	4.01759	3.79259	2.99888	3.11008	3.17807
ABHD8	1.7681	1.8842	1.72757	1.35669	1.7481	1.24149
ABI1	29.9551	28.4951	28.3259	29.6868	35.8582	27.8502
ABI2	3.15729	3.57965	3.38062	2.41598	4.02624	2.92509
ABI3BP	0.0333458	0.0797801	0.0841179	0.0445393	0.0367759	0.0343892
ABITRAM	12.597	11.1297	11.4039	6.15513	9.94234	18.274
ABL1	18.1992	17.7488	16.4902	12.541	14.2671	12.1041
ABL2	2.31815	2.31629	2.29412	1.40435	1.43845	1.89037
ABLIM1	0.0119292	0.0186134	0.00820693	0.0273128	0.0574064	0.049208
ABLIM3	0.00563081	0.0263576	0.00581073	0.0241727	0.015242	0.0232271
ABR	0.546756	0.609952	0.483141	0.154606	0.177247	0.273481
ABRACL	120.295	126.789	157.814	163.742	165.363	177.669
ABRAXAS1	3.94253	4.72507	4.90314	6.92915	7.2247	3.90793
ABRAXAS2	15.9454	15.3665	17.0241	15.8197	19.2965	16.0755
ABT1	15.1816	14.1742	14.6544	16.8703	16.7812	19.1506
ABTB1	2.23467	2.51918	2.33348	1.86771	6.16289	3.11608
ABTB2	1.52112	1.58486	1.42633	1.85383	1.42431	1.24828
AC000050.3	1.87296	1.27525	0.878593	4.23984	3.53396	1.93164
AC000065.1	0	0.0190348	0.031474	0.026187	0.0917374	0.0733913
AC000068.1	0.310495	0.218015	0.240325	0.133304	0.175119	0.0800559
AC000068.2	0.0884659	0.248466	0.0912973	0.0759613	0.0798315	0.364951
AC000078.1	0.537022	0.167587	0.369473	0.768523	1.02306	1.78462
AC000085.1	0.0469911	0.219966	0	0.121047	0.127214	0.145391
AC000089.1	0.609653	0.856138	0.629165	1.52681	1.83383	1.4671
AC000093.1	0.130738	0.0652785	0.107938	0.067355	0.0314608	0.152812
AC000095.3	0.0473466	0.066489	0	0.0203271	0.085451	0.0488301
AC000120.2	0.10244	0.19181	0.132149	0.153931	0.415989	0.4226
AC000123.1	0.31546	0.295335	0.406946	0.744894	0.925182	1.13871
AC000123.2	0.0882742	0.33057	0.546597	0.22739	0.716928	0.637281
AC000123.3	0.711641	0.681556	0.8526	1.06758	0.989112	0.987023
AC000403.1	0.177657	0.0935566	0.0572947	0.152546	0.140278	0.045806
AC001226.1	0.151	0.0706834	0	0.194485	0.136263	0.233598
AC002044.1	5.15121	7.23387	1.59482	3.75964	4.88088	1.85942
AC002056.1	3.85528	5.21347	6.5206	5.05747	5.07355	3.75519
AC002059.1	0.170628	0.159742	0	0.14651	0.30795	0.263962
AC002070.1	0.0258708	0.0968813	0.0800965	0.022214	0.0233458	0.0800443
AC002075.2	0	0	0.333312	0.415984	1.31154	0.333095
AC002091.1	0.219182	0.341998	0.301596	0.313668	0.46151	0.753499
AC002091.2	0.607384	0.37909	0.417883	0.521532	0.822158	1.46164
AC002116.2	0.949333	0.177754	0.326573	0.815148	0.456896	0.261088
AC002128.1	0.0400539	0.149994	0.0413359	0.275139	0.506026	0.247854
AC002310.1	0.399839	0.353535	0.618956	0.629427	0.681542	0.389459
AC002310.3	0.956863	0.421561	1.10366	0.531632	0.0507927	0.464398
AC002310.5	0.295533	0.249011	0.335491	0.406016	0.480041	0.548628
AC002350.2	0.445239	0.375151	0.574363	1.05134	0.703124	0.757665
AC002401.3	0.184977	0	0.0954487	0.238247	0.0834618	0.28616
AC002463.1	0	0.0371187	0.0245503	0.0408529	0.10018	0.00817812
AC002464.1	16.6769	17.8541	19.0498	21.5595	28.6585	18.6534
AC002467.1	0.535066	0.828464	0.594672	0.689161	1.35571	0.753467
AC002470.1	0.515139	0.385821	0.212652	0.707729	0.743798	0.425027
AC002524.1	5.57989	3.41297	2.68731	6.06891	3.69265	6.82899
AC002525.1	0.0501802	0.0469789	0.0776797	0.280071	0.203777	0.0258764
AC002545.1	0	0.841987	0.928151	2.12368	2.63772	3.7102
AC002550.2	0.10329	0.193401	0.426384	1.24167	0.279633	0.745689
AC002553.1	0.253717	0.0950123	0.157103	0.479286	0.22896	0.575671
AC002553.2	0.368847	0.345317	0.25377	1.47801	2.21904	1.14122
AC002558.1	0.0455724	0.127995	0.0470312	0.313051	0.205628	0.188003
AC002558.3	0	0.0203417	0.0896933	0.0932844	0.0980384	0.0896352
AC002563.1	0.0902354	0.0844788	0.372496	0.0774819	0.162861	0.279191
AC003002.3	0.0336332	0.0944627	0.0694196	0.0288796	0.0303514	0.138749
AC003005.2	0.0612894	0.0573794	0.0632513	0.052627	0.221236	0.252842
AC003086.1	0.214416	0.16059	0.177024	0.184111	0.232193	0.309591
AC003102.1	1.29451	1.2498	1.60731	2.81361	1.95308	1.29336
AC003681.1	0.018133	0.0254643	0.0255184	0.0629886	0.0632234	0.0790558
AC003957.1	0	0.0142537	0.0785617	0.0130732	0.123655	0.125618
AC003965.1	0.047878	0.0896473	0	0.123334	0.129619	0.148137
AC004006.1	0	0.101061	0.111403	0.370766	0.584491	0.556658
AC004034.1	0.47878	0.224118	0.247054	0.685189	0.216032	0.822981
AC004057.1	0	0.153012	0.0843355	0.35085	0.073746	0.505687
AC004067.1	0.988339	1.41515	0.839982	1.54755	2.0986	2.51832
AC004069.1	0.518897	0.0693992	0.0765011	0.572864	0.668954	0.458712
AC004076.2	0.146963	0.10319	0.139028	0.347029	0.34261	0.239985
AC004112.1	0.172686	0.0538899	0.118809	0.0988536	0.0519457	0.0593666
AC004134.1	0.180873	0	0	0.46593	0.32645	0.746172
AC004148.1	0.272989	0.353871	0.62847	1.22613	1.25072	1.71094
AC004232.2	0.077517	0.653146	0.239995	0.332808	0.489676	0.159895
AC004233.2	0	0.0300238	0.0992889	0.0550746	0.173644	0.0661502
AC004241.1	0.0523186	0.0279891	0.0539935	0.0385067	0.0741934	0.0462505
AC004241.3	1.25946	1.32651	1.46226	2.36571	2.62834	0.974213
AC004241.5	0.0664975	0.124511	0.0514697	0.0285498	0.135021	0.0171456
AC004253.1	0.416972	0.54652	1.03277	1.36056	1.05361	0.602063
AC004263.1	0.240097	0.0561951	0.123892	0.206165	0	0.247625
AC004263.2	0.415624	0.437748	0.268081	1.33832	0.922052	1.66103
AC004381.1	0.579722	0	0.239312	0.398234	0.313897	0.597899
AC004381.3	0.15311	0.0860052	0.0632044	0.210354	0.0552685	0.126328
AC004383.1	1.12655	0.395505	0.435979	0.725503	1.14371	1.88804
AC004449.1	0.281962	0.0879915	0	0.726341	0.0848174	0.484672
AC004453.1	13.6653	10.7391	10.0881	19.5281	18.723	16.6656
AC004461.3	0.0506809	0.237238	0.0523032	0.261111	0.182945	0.31362
AC004471.1	0.139851	0.196394	0.144328	0.0600436	0.126207	0.144237
AC004477.1	0.111004	0.142893	0.157516	0.440838	0.225391	0.386385
AC004477.3	0.896709	0.45204	0.640671	0.888443	0.560231	0.569125
AC004492.1	0.754576	0.612245	0.571069	0.863917	0.953339	1.1933
AC004494.1	0.275444	0.296552	0.3269	0.74503	1.19314	1.24996
AC004522.6	0.496303	0.348481	0.576214	0.106541	0.615839	0.127967
AC004540.2	0.360916	0.324375	0.178785	0.371893	0.625352	0.357345
AC004552.1	0.182497	0.170855	0.0941696	0.156707	0.0823464	0.564662
AC004584.1	0	0.1388	0	0.127306	0.200691	0.305816
AC004584.3	0.069095	0	0.0178267	0.0296652	0.0935309	0.0712618
AC004585.1	0.336086	0.486269	0.567563	1.04942	1.43377	0.283603
AC004596.1	0.385388	0.649443	0.715904	0.728034	0.904252	0.15899
AC004623.1	0.0574005	0.0358257	0.019746	0.0985773	0.0690674	0.453871
AC004678.1	0.175229	0.0410125	0.497305	0.150466	0.1186	0.451811
AC004687.1	5.63497	4.31417	4.18705	10.3224	9.2664	8.83376
AC004687.2	0.0209492	0.0326878	0.0144132	0.107933	0.126037	0.108032
AC004687.3	0.0365392	0.0547329	0.0150835	0.0502011	0.0131899	0.0150741
AC004706.1	0.0925992	0.0866916	0	0.119271	0.334263	0.0955038
AC004706.3	0.15126	0.220282	0.251497	0.230907	0.113753	0.268675
AC004765.1	0.0350537	0	0.0361758	0.0602004	0.126536	0.10846
AC004771.2	0.221583	0.207446	0.609801	0.570811	0.333278	0.228534
AC004771.4	0.0750875	0.140594	0.387455	0.709243	0.474337	0.5421
AC004801.1	2.37402	2.32839	2.1	3.98	1.0202	2.21529
AC004801.2	0.679161	0.440192	0.7009	0.852351	1.50869	1.72422
AC004801.6	0.124839	0.311665	0.300614	0.500255	0.788623	0.729611
AC004803.1	0.288399	0.259615	0.309077	0.552437	0.350356	0.366087
AC004812.2	1.41878	1.1645	1.38396	1.30173	1.54346	1.82409
AC004816.1	0.45009	0.421375	0.342261	0.610243	0.555829	0.219889
AC004817.5	0.0383651	0.0215505	0.0316745	0.0395324	0.041547	0.110792
AC004825.2	1.78891	2.00973	1.75386	1.68973	0.726478	0.922514
AC004832.6	0.231237	0.0541211	0.119319	0.198561	0.156509	0.476982
AC004834.1	0.0441407	0	0.00911071	0.0227419	0.0159339	0.0455254
AC004837.4	0.143935	0	0.0742712	0.185394	0.227315	0.111338
AC004839.2	0.243699	0.152101	0.0838331	0.0697539	0.219925	0.335125
AC004846.1	0.120092	0.412243	0.151477	0.0572896	0.156544	0.123859
AC004846.2	0.471402	0.196146	0.324328	0.269859	0.519953	0.324127
AC004847.1	15.6104	15.412	15.7584	10.2225	16.4323	20.493
AC004854.2	0.225949	0.237975	0.145738	0.33953	0.101953	0.174779
AC004863.1	0.445145	0.11907	0.262511	0.655264	0.516498	0.918228
AC004865.2	0.671731	0.591883	0.856345	0.339295	0.677521	0.774317
AC004877.1	0.0198871	0.00930918	0.0410474	0.025615	0	0.0307668
AC004877.2	0.13589	0.0636101	0.420719	0.058343	0.367901	0.280308
AC004882.4	0.209519	0.392303	0.270282	0.494751	0.37816	0.270117
AC004884.1	0.38275	0.716661	0.395001	0.438212	0.345412	1.18428
AC004890.1	1.34914	0	0.696162	1.15848	4.26135	1.8553
AC004890.2	0.360673	0.497607	0.538735	1.32846	0.77946	1.25302
AC004890.3	0.148673	0.382765	0.268505	0.73406	0.637306	0.536685
AC004893.2	0.0949646	0.0381026	0.0700031	0.244634	0.12243	0.671624
AC004895.1	0	0.0886794	0.0325849	0.108449	0.0569884	0.0651304
AC004908.1	0.150459	0.493009	0.31055	1.16277	0.814691	1.00868
AC004908.2	0.496331	0.132762	0.951263	1.40034	1.02381	1.31634
AC004908.3	0.195356	0.182892	0.134406	0.279582	0.646431	0.805951
AC004918.1	0.105712	0.24742	0.054548	0.13616	0.381601	0.10903
AC004918.5	1.67197	1.60649	1.95252	1.73794	2.38243	2.08749
AC004923.4	0.220293	0.360918	0.341018	0.425616	0.397609	0.340812
AC004938.2	0.0351461	0.0329039	0.108814	0.0905385	0.0951532	0.108748
AC004943.1	0.137343	0.0642902	0.165362	0.0786228	0.165261	0.259699
AC004943.2	0.602523	0.471877	0.382652	0.208941	0.428725	0.663263
AC004951.1	0	0.040839	0.0450184	0.0749151	0.0787337	0.0224957
AC004951.2	0.359263	0.240245	0.0529661	0.088141	0.277901	0.211737
AC004951.4	0.0392095	0.018354	0.0202323	0.0168343	0.053077	0.0606604
AC004967.1	0.364201	0.0852412	0.0939646	0.0781832	0.328674	0.187816
AC004967.2	0.596641	0.538626	0.615738	0.622109	0.55767	0.725257
AC004975.1	1.17402	1.28231	1.00967	1.84821	0.706333	1.6145
AC004980.1	0.923004	1.00424	0.991165	1.01749	0.765429	0.887654
AC004980.2	0.245672	0	0.169024	0.35159	0.147805	0.253383
AC004982.1	0.12296	0	0.0761372	0.19005	0.133158	0.202911
AC004982.2	0.141155	0.198224	0.242788	0.383823	0.403387	0.315436
AC005000.1	0.423955	0.529209	0.583366	0.606738	0.255066	0
AC005005.3	0.548435	0.189164	0.387256	0.322217	0.442838	0.684735
AC005014.2	0.271784	0	0	0.175032	0.245272	0.280316
AC005014.4	0.0649118	0	0.0669895	0.111477	0.468638	0.334747
AC005034.5	0.0905443	0.0847676	0	0.0388745	0.245136	0.233466
AC005034.6	1.04806	1.39002	1.08161	0.224988	1.02464	0.81072
AC005041.3	1.25423	1.17421	1.0355	2.47706	1.75442	1.74636
AC005046.2	0.260478	0.304825	0.268816	0.503254	0.293837	0.53731
AC005052.1	0.146989	0.183482	0.10113	0.126217	0.044217	0.101069
AC005052.2	0.060867	0.0569837	0.209384	0.19164	0.219718	0.502222
AC005070.3	0.353777	0.345606	0.365101	0.488694	0.763465	0.396612
AC005076.2	0.358589	0.461602	0.416325	0.230936	0.647219	0.369845
AC005077.2	0.0589852	0.441776	0.0608733	0.101299	0.106463	0.365021
AC005077.4	0.0931612	0.250751	0.0360537	0.239988	0.231203	0.252225
AC005104.1	0.184162	0.431032	0	0.55348	0.498594	0.189943
AC005154.1	0	0.201072	0.332474	0.737696	0.581474	0.996828
AC005154.2	0.379826	0.355594	0.452289	0.903188	1.34474	1.02458
AC005154.4	0.110597	0.103541	0.114137	0.474842	0.598856	0.228139
AC005165.1	0.0278919	0.0365574	0.0115139	0.0431107	0.0151027	0.0747956
AC005183.1	0	0	0	0.0706385	0.0556794	0.106058
AC005197.1	0.238359	0.334728	0.368983	0.358183	0.215109	0.307303
AC005224.3	1.35502	2.07584	2.212	0.846209	0.511372	0.889357
AC005225.4	0.219505	0.222627	0.302042	0.361265	0.247617	0.188664
AC005229.1	0.479764	0.524015	0.495121	1.64787	0.938092	2.96895
AC005229.4	1.14804	1.09214	0.917259	0.969909	1.53738	0.744829
AC005253.1	0.386458	0.209465	0.0629728	0.489036	0.715878	0.377612
AC005261.1	1.48157	1.30651	1.44021	1.63334	1.62171	1.92243
AC005261.2	0.0389477	0.0729258	0.0803888	0.267551	0	0.120512
AC005261.5	0.0880326	0.0549441	0	0.0503949	0.0529637	0.121062
AC005264.1	0.0175508	0.0164311	0.0724505	0.090424	0.110872	0.126713
AC005280.1	0.0378784	0.0709237	0	0	0.0341837	0.0390677
AC005280.2	0.0864739	0.107943	0.0892418	0.173259	0.052026	0.0297296
AC005288.1	0	0	0.110729	0.214976	0.161381	0.147551
AC005329.1	0.433104	0.30944	0.41168	0.479557	0.174858	0.587766
AC005329.3	0.0900785	0.0843315	0	0.16759	0.216778	0.449049
AC005330.1	0.197256	0.21545	0.339283	0.0564604	0.0296692	0.135633
AC005332.1	0.0621381	0.0872607	0	0.0266786	0.336462	0.192268
AC005332.3	2.00765	3.50282	2.63698	3.13444	4.36483	3.0119
AC005332.4	1.33977	1.06425	1.21506	0.627514	3.00439	1.90526
AC005332.5	0.53573	0.320436	0.552878	0.575031	1.04753	0.782783
AC005332.6	4.15228	4.14826	3.85379	2.87155	4.90415	3.95212
AC005387.1	0.346885	1.29902	1.31262	0.893594	1.14785	0.357777
AC005387.2	0.0925027	0.173202	0.190927	0.317722	0.918284	0.572444
AC005393.1	0	0	0.503472	0.23938	0.0628962	0.431293
AC005476.1	0.102522	0.287943	0	0.616237	0.185045	0.105741
AC005519.1	0.446611	0.30662	0.460907	1.40616	1.71968	3.00948
AC005520.4	0.168187	0.174952	0.269998	0.160466	0.168648	0.308389
AC005520.5	0	0.20597	0.113524	0.0944582	0.0992743	0.56729
AC005520.7	0.019046	0.0713234	0.0196556	0.0490635	0.051565	0.0982205
AC005521.1	0.280054	0.349583	0.0963395	0.0400798	0	0.144425
AC005534.1	0.134645	0.108047	0.168731	0.280786	0.407935	0.178552
AC005546.1	0	0	0	0.17877	0.0939426	0.751551
AC005562.1	0.187089	0.162017	0.212385	0.188765	0.20261	0.154372
AC005586.1	1.76349	0.990588	2.40232	1.33257	1.40051	2.40091
AC005592.2	0.0930317	0.0870963	0	0.119827	0.0839581	0.335837
AC005606.2	0.0710631	0.0166323	0.0550033	0.35087	0.208429	0.293179
AC005618.1	0	0.0102791	0.0453242	0.0659962	0.0297262	0.0905954
AC005618.4	0.0269903	0.202147	0.111417	0.0231762	0.121789	0.13919
AC005632.3	0	0.598261	0.101459	0.253259	0.266172	0.1521
AC005632.6	0	0	0.0489845	0.163031	0.107089	0.0489559
AC005670.1	0.412166	0	0	0.442402	0.464958	0.425111
AC005670.3	2.0048	1.85854	1.9501	1.42897	1.41557	1.41559
AC005674.2	0.220328	0.151989	0.215413	0.268851	0.418605	0.227246
AC005682.1	0.915604	0.72731	0.801743	0.52414	0.600943	0.600951
AC005695.1	0	0	0.0296232	0.0246478	0.0259046	0.0222042
AC005696.1	0.4594	0.0860178	0.0948209	0.0788954	0.497508	0
AC005726.1	0.0620234	0.0290331	0	0.0266291	0	0.0319853
AC005726.2	0.0537331	0.10061	0.055453	0.276837	0.193968	0.387941
AC005740.4	0.127595	0.0796362	0.131679	0.0730421	0.0383832	0.131601
AC005746.1	0.0612534	0	0	0.0788954	0.0276393	0.126353
AC005775.1	0	0.268983	0.0988369	0.0411184	0.216075	0.246946
AC005776.2	0.023009	0.0215409	0.0237454	0.0592719	0.062294	0.0711941
AC005785.1	0.085197	0.0398806	0.197829	0.256049	0.134552	0.175744
AC005785.2	0	0.362338	0	0.166168	0.232854	0.199592
AC005822.1	0.196822	0.147412	0.121873	0.135206	0.603923	0.203002
AC005828.4	0.221211	0.138065	0.0760973	0.379899	0.199634	0.228157
AC005831.1	7.67526	8.48795	6.90607	8.17645	5.64952	6.333
AC005833.2	1.4012	1.69709	1.5674	0.471176	0.397927	1.17232
AC005837.1	0.0711188	0.17755	0.14679	0.162848	0.406482	0.293406
AC005839.1	0.848785	0.676031	0.823657	1.21834	1.34906	2.07752
AC005840.1	0.323903	0.404317	0.33427	2.13231	1.85128	2.00444
AC005840.2	0.265315	0.517475	0.616066	0.493611	0.259388	0.684115
AC005840.3	0.0163207	0.0611177	0.0842154	0.0420427	0.0294574	0.0673326
AC005840.4	0.339765	0.445323	0.070128	0.583497	0.797219	1.33165
AC005841.1	0.141825	0.132777	0	0.365346	0.639955	0.292557
AC005911.1	0	0.668542	0.27636	0.76648	0.644446	0.920656
AC005912.1	10.0562	7.32251	11.3665	12.3358	12.2445	17.7806
AC005954.1	0	0.226154	0.373948	0.414856	0.545008	0.872033
AC005962.1	0.187288	0.292232	0.0644276	0.321641	0.732417	0.386339
AC005962.2	0.108183	0	0.0837345	0.0232237	0.122038	0.167371
AC005972.3	0.054417	0.0636815	0	0.0116817	0.0245545	0.028063
AC006001.2	0.303987	0.327282	0.392147	0.404593	0.288053	0.485977
AC006001.3	1.14846	1.294	1.0064	1.6436	1.59648	1.50872
AC006014.1	3.65296	6.83982	1.61566	3.58484	3.29666	3.76769
AC006017.1	0	0.16987	0	0.20774	0.218331	0.249527
AC006030.1	0.0160919	0.0150653	0.0249104	0.0138179	0.0145223	0.00829865
AC006033.2	0.124099	0.116182	0.192106	0.159843	0.0186658	0.106664
AC006042.1	0.466082	0.290898	1.2025	3.86876	2.87424	2.96444
AC006042.2	0.0831269	0.103765	0.114383	0.380693	0.350088	0.171476
AC006042.3	0.0588215	0.220275	0	0.404073	0.477758	0.364014
AC006059.1	1.14125	0.68773	0.86641	3.75093	3.88297	2.58419
AC006064.2	0	0.0694129	0.0191291	0	0.033456	0.191181
AC006064.3	0.0853346	0.239671	0.616461	0	0	0
AC006064.5	1.31305	0.61464	0.67754	1.8322	1.77749	1.3543
AC006077.2	1.51418	0.833867	1.10304	2.90636	2.65262	2.48042
AC006111.1	0.102893	0.0577973	0.361035	0.477112	0.33429	0.679206
AC006111.2	1.7532	1.35589	0.865323	2.29092	0.963085	1.41517
AC006116.12	0.207553	0.0800103	0.151197	0.115322	0.110183	0.113333
AC006116.2	0.0937466	0.140425	0.193494	0.386399	0.423018	0.290075
AC006116.5	0.630384	0	0	0.231989	0.487631	0.185768
AC006116.9	0	0	0.0176132	0.0293107	0	0.0440079
AC006128.1	1.37235	0.94065	0.758716	3.7878	3.38377	2.9573
AC006130.3	0.171509	0.321134	0.0589995	0.147275	0.309566	0.29483
AC006160.1	0.0956412	0.0179078	0.0987022	0.21353	0.138102	0.118375
AC006207.1	0.0570896	0.106894	0.117834	0.441205	0.206088	0.294417
AC006213.1	0.0483001	0.180874	0.0623074	0.0725817	0.0435896	0.0373632
AC006213.3	0.0666929	0.0208126	0.0917699	0.0381794	0.0601887	0.0458589
AC006213.4	0.0642033	0	0.331291	0.385919	0.463535	0.463544
AC006213.5	0.42401	0	0.14586	0.485462	0.255105	0.291554
AC006230.1	0.0625711	0.0720972	0.0645737	0.161189	0.312751	0.0943234
AC006237.1	0	0.158783	0.0875161	0.364097	0.535723	0.349866
AC006238.1	0.304906	0.642268	0.471997	0.720013	0.275171	0.471729
AC006252.1	0.258796	0.519182	0.267079	0.222228	0.133462	0.266928
AC006254.1	0.302042	0.23464	0.15917	0.568392	0.423378	0.417585
AC006277.1	0.126413	0.260365	0.260918	0.412495	0.22817	0.156462
AC006330.1	0.0204857	0	0.0211413	0.0527733	0.0369757	0.105647
AC006333.1	0.310281	0.363107	0.280185	0.616141	0.560044	0.560054
AC006369.1	0.116767	0.0655905	0.0482018	0.160429	0.063228	0
AC006435.2	1.58334	1.14262	0.748924	1.75618	1.13124	1.36091
AC006449.2	0.0837555	0	0.259308	0.719211	0.0755875	0.431936
AC006449.3	0.144601	0.0676876	0	0.310423	0.130499	0.223717
AC006449.7	0.97508	1.11204	0.841621	0.989542	1.32798	0.749717
AC006453.3	0.0513739	0.160321	0.0176727	0.132345	0.154546	0.0176627
AC006460.2	0.0260564	0.024394	0.0215122	0.0671241	0.0940613	0.0913753
AC006480.2	0	0.100815	0.222264	0.369881	0	0.444278
AC006480.3	0.152226	0.171017	0.157098	0.392152	0.35719	0.84785
AC006486.2	0.185108	0.259947	0.152826	0.222534	0.183762	0.114555
AC006504.1	0.155448	0.176716	0.160423	0.390918	0.270557	0.43519
AC006504.3	0.466983	0.364324	0.562249	0.401	0.561923	0.883037
AC006504.5	0.939818	0.882548	0.952099	1.3253	0.946731	0.868562
AC006504.7	2.82056	1.68039	4.82933	4.62391	2.19839	4.09932
AC006511.3	0.0616757	0.288703	0.190949	0.476654	0.389627	0.318069
AC006511.4	0.2283	0.106867	0.0942428	0.411692	0.185433	0.565138
AC006529.1	0.127805	0.0598255	0.659478	0	0	0.263643
AC006538.1	4.28889	4.5923	3.68405	1.91865	1.92373	1.40392
AC006547.1	0.484812	0.336207	0.389144	0.786367	0.550965	1.01861
AC006557.1	0.0681847	0.0957516	0.0703669	0.234203	0.338443	0.140654
AC006557.6	0.471138	0.661617	0.680702	0.242742	0.255114	0.242971
AC006942.1	0.156563	0.0732869	0.403933	0.336104	0	0.565187
AC006946.2	0.698637	0.667411	0.691568	1.06517	1.02939	0.602942
AC006946.3	0.161533	0.100818	0.0555677	0.13871	0.242967	0.277681
AC006978.1	7.25722	6.67066	9.0895	6.14686	10.2112	7.04293
AC007000.2	0.461412	0.143991	0.158727	0.484266	0.416415	0.317273
AC007032.1	0.0961199	0.224968	0	0.123808	0.173493	0
AC007038.1	0.165027	0.257497	0.11354	0.708552	0.347513	0.794326
AC007040.1	0.21691	0.13538	0	0.124175	0.130505	0.223725
AC007066.1	0.641052	0.700176	0.551308	3.02762	1.73561	1.76318
AC007066.2	0.822052	0.698343	0.76981	1.5556	1.19526	1.38173
AC007098.1	0.0614166	0.103496	0.0633822	0.116026	0.110855	0.190039
AC007114.1	0.669766	0.928938	0.512002	0.468629	1.47755	1.17694
AC007114.2	0	0.0178041	0	0.00816526	0.0343259	0.117691
AC007128.1	0	0.0616995	0.0453424	0.169778	0.0594776	0.0906339
AC007182.2	70.8827	72.9015	73.6739	132.431	125.199	131.494
AC007191.1	0.897073	0.814389	1.68325	1.24889	1.18988	1.79449
AC007207.1	0.235308	0.132177	0.437111	0.444546	0.806991	0.388334
AC007216.3	0.245066	0.382384	0.140506	0.584574	0.466922	0.337032
AC007216.4	0.0724346	0	0.224259	0.248808	0.26149	0.224139
AC007224.2	0	0	0.082375	0.274177	0.36019	0.164661
AC007225.1	0.110861	0.103788	0.022882	0.0761602	0.0200106	0.0457392
AC007229.1	5.92839	9.52775	8.05556	17.0545	14.8919	11.4144
AC007238.1	0.187057	0.59104	0.313698	0.220871	0.337642	0.217059
AC007240.3	0.108788	0.142586	0.089816	0	0.0196364	0.0897677
AC007250.1	0.120439	0.112755	0	0.103425	0.652183	0.621137
AC007262.2	0.00946706	0.0177261	0.0195402	0.00812973	0.0085441	0.034177
AC007279.1	0.048636	0.136599	0.0501929	0.334125	0.351156	0.300996
AC007292.1	0.163707	0.459787	0.168947	0.0937207	0.0984977	0.337712
AC007292.2	0.089864	0.0420654	0.0463703	0.135047	0.081103	0.115863
AC007308.6	0.0508855	0.0635187	0.0175048	0.131092	0.16839	0.244935
AC007318.1	53.0457	50.6131	54.9344	57.0595	37.2818	43.657
AC007318.3	1.51418	1.61495	1.04836	0.905263	0.640025	0.711704
AC007336.1	0.223333	0.169259	0.252433	0.38357	0.287938	0.723976
AC007342.7	0.01742	0.0326171	0.0179776	0.0897554	0.0943286	0.0718712
AC007365.1	0.64929	0.303932	0.201022	0.613329	0.175794	0.870621
AC007383.1	2.5198	2.58019	2.92551	1.28479	0.817256	1.29952
AC007384.1	1.13041	1.14772	1.08444	1.05276	1.58057	1.11669
AC007390.1	0.0749342	0.140307	0.110476	0.413672	0.444411	0.231872
AC007406.5	2.54281	2.69318	2.45191	2.72401	3.31482	2.58304
AC007448.4	0	0.0553173	0	0.558146	0.426608	0.121891
AC007448.5	0.0810654	0.0607147	0.0501962	0.0139228	0.0585291	0.0836147
AC007450.3	0.329644	0.308613	0.170098	0.14154	0.446255	0.340011
AC007463.1	0	0.0864255	0	0.118912	0.333258	0.238046
AC007485.2	7.00904	5.55586	6.30087	7.27727	8.13298	8.76604
AC007497.1	0.0725696	0.135879	0.29957	0.373911	0.130988	0.149704
AC007541.1	0.304851	0.207564	0.31461	0.809165	1.02548	0.857562
AC007560.1	1.37423	0.964912	0.354554	0.442541	0.310061	0.708726
AC007566.1	0.114479	0.0803811	0.110759	0.196616	0.161433	0.125459
AC007608.3	0.0123687	0.00578977	0.0191469	0.00531077	0.00558138	0.0127577
AC007610.3	0.183386	0.228913	0.0630852	0.262468	0.165506	0.189153
AC007610.6	0.134109	0.0896801	0.23726	0.526468	0.518714	0.553307
AC007610.7	0.0737529	0	0.152227	0.12667	0.0665621	0.0760726
AC007611.1	0.237732	0.378359	0.220808	0.0612453	0.289647	0.331033
AC007613.1	0.0156764	0.0293524	0.080891	0	0.0990359	0
AC007622.2	0.298254	0.0797784	0.1539	0.164651	0.230721	0.307635
AC007637.1	0	0.0418837	0.18468	0.076837	0.161505	0
AC007663.1	0.065664	0.0614744	0.0338829	0.140971	0.0296309	0.0338647
AC007663.4	0.774231	0.422819	0.199754	1.32973	1.57218	1.59717
AC007683.1	2.20436	2.90209	3.41237	3.66764	3.85453	2.98422
AC007686.3	0.326908	0.207677	0.349421	0.531383	0.832422	0.409446
AC007688.2	0.321832	0.100433	0.0553557	0.368496	0.435683	0.276629
AC007695.1	0.0105036	0.0393336	0.0216795	0.180398	0.0758361	0.108339
AC007728.2	0	0	0	0.020511	0.086225	0.0615905
AC007731.2	0.0956237	0.0895226	0.172698	0.513228	0.237328	0.493158
AC007773.1	0.26936	0.288198	0.119135	0.36349	0.243099	0.158762
AC007785.3	0	0.0115603	0.0892038	0.106039	0.133731	0.152839
AC007786.1	0	0.0237324	0	0.108845	0.0457567	0.156883
AC007823.1	0.311968	0.146032	0.241466	0.290226	0.0703882	0.0536302
AC007842.1	1.14413	0.714085	1.043	1.12989	0.808855	0.944093
AC007878.1	0.252086	0.236002	0.286171	0.974152	0.887286	1.27408
AC007881.4	0.284948	0.333459	0.147035	0.734095	1.09296	0.991952
AC007906.2	0.0615915	0.0384411	0.0847506	0.0176305	0.0555867	0.0423527
AC007938.1	0.0561157	0.0262676	0.043434	0.252994	0.215241	0.188113
AC007938.2	0.0618253	0	0.0478532	0.146004	0.139495	0.143483
AC007938.3	0.653483	0.367073	0.53952	1.12235	1.12057	0.808849
AC007956.2	0.375572	0.0703217	0.232556	0.258018	0.203374	0
AC007996.1	1.32772	1.35109	1.68299	0.879921	0.742412	0.699631
AC007998.3	8.22244	6.86561	7.33893	17.6716	13.9992	6.50981
AC007998.4	0.0482185	0.0150473	0.0165873	0.124224	0.0580236	0.0331568
AC007998.5	0.171783	0.321644	0.177281	0.147519	0.620143	0.354372
AC008014.1	0.426528	0.414972	0.491966	0.509923	1.08691	0.54346
AC008026.1	1.82159	1.70536	1.03394	4.61469	3.37022	4.60328
AC008035.1	0.99964	0.7657	0.281356	0.780406	0.902189	0.18747
AC008038.1	109.899	117.912	124.449	111.352	138.726	118.629
AC008040.1	0.0153135	0.0191153	0	0.00876704	0.0092141	0.0105302
AC008060.1	0.105012	0.122891	0.162563	0.13527	0.331725	0.568663
AC008060.4	0.1094	0.286777	0.180646	0.0751582	0.0789907	0.225684
AC008066.1	0.519008	0.971794	0.973874	0.648294	0.681353	0.681342
AC008074.2	0.341634	0.17991	0.22036	0.330054	0.501055	0.462506
AC008079.1	0.0039926	0.00373789	0.0164819	0.0188577	0.0162158	0.0391234
AC008105.1	0.514975	0.664996	0.586449	0.884479	0.929581	0.549498
AC008105.2	0.0987716	0.0924704	0.0764514	0.0424105	0.312012	0.12735
AC008105.3	0.648319	0.597169	0.582751	0.799205	1.29297	1.01387
AC008115.3	1.55755	2.22199	2.29633	4.45853	4.15036	5.04921
AC008115.4	0.105081	0.0491885	0	0.135359	0.094841	0.162582
AC008119.1	0.0511542	0.159636	0.0879878	0.322148	0.400135	0.211057
AC008124.1	1.8246	1.96286	2.48769	2.42222	3.02544	2.48635
AC008126.1	1.10282	0.635364	0	1.31132	0.995367	0.525017
AC008267.3	0.228761	0.160626	0.354135	0.589358	0.671034	0.412935
AC008267.5	0.838912	0.573942	0.532792	1.82878	1.01927	1.6308
AC008269.1	0.058716	0.0343564	0.0984701	0.0189088	0.0198732	0.0227117
AC008278.2	0.199118	0.74566	0.308245	0.170996	0.629009	0.410773
AC008280.2	0	0	0.0574099	0.191086	0.251039	0.172137
AC008393.1	0.448083	0.419498	0.375731	0.769599	0.707743	0.404416
AC008429.1	0.0146473	0.0548517	0.0151166	0.100629	0.0528808	0.0453254
AC008429.2	22.9048	26.3412	36.7711	32.9855	21.5238	28.1469
AC008434.1	0.074172	0.0694404	0.612392	0.509577	0.40167	0.688566
AC008438.1	0.744129	0.81277	0.981304	0.674543	0.671626	0.511706
AC008443.1	0.0489428	0.114552	0.113651	0.336247	0.364436	0.239798
AC008443.5	0.076113	0.213773	0	0.392184	0.274788	0.157019
AC008443.7	0.331061	0.309942	0	0.568614	0.149402	0.853712
AC008467.1	0.0347326	0.0520271	0.0430148	0.0536895	0.0877757	0.0214957
AC008481.2	0.306745	0.143589	0.316576	0.131713	0.0692146	0.158202
AC008494.1	0.358095	0.095786	0.211183	0.175728	0.415548	0.316603
AC008494.3	0.388225	0.201922	0.178074	0.51862	0.545065	0.355955
AC008498.1	0.0766864	0.0717944	0.237432	0.19757	0.0692146	0.791011
AC008507.1	0.1073	0.502277	0.221478	0.276441	0.726343	0.387377
AC008507.2	0.0346263	0	0	0.118945	0.0625051	0.2143
AC008507.4	0	0.0509437	0.0374392	0.0623071	0.0491131	0.0187094
AC008514.2	0.152283	0.142569	0.0628654	0.183088	0.247402	0.0942469
AC008532.1	0.129683	0.0607052	0.133839	0.222738	0.117048	0.133767
AC008537.2	0.422412	0.0790931	1.04628	0.798067	0.610009	0.522855
AC008537.3	0.0865933	0.101337	0.0446843	0.0371822	0.117235	0.13398
AC008543.1	0.209719	0.141802	0.132269	0.290165	0.262897	0.144215
AC008555.2	0	0	0.0247763	0.00824665	0.0260015	0.0247629
AC008555.4	0.163274	0.122287	0.0674027	0	0.117893	0.235781
AC008555.7	0.80765	0.773712	0.697842	0.935542	1.25449	0.38748
AC008568.1	6.8293	6.88247	7.37271	13.8137	11.1015	8.66618
AC008568.2	0.193665	0.197794	0.308894	0.589692	1.22361	0.980669
AC008569.2	0	0.042885	0.189102	0.236041	0.206727	0.283501
AC008581.2	0.069374	0.0162371	0.143195	0	0.0469626	0.107339
AC008608.2	0.391563	0.733169	0.303085	0.336282	0.44178	0.403898
AC008610.1	1.65792	1.26113	1.39023	1.77981	1.21585	0.748189
AC008619.1	0.215464	0	0.0741232	0.123363	0.259302	0
AC008622.2	0.0994043	0	0.10259	0.0853703	0	0.102536
AC008635.2	0	0	0.0747827	0.12446	0.327012	0.298971
AC008641.1	0.164204	0.461187	0.338934	0.423065	0.29642	0.338754
AC008649.1	0.0789198	0	0.0814494	0.135556	0.356164	0.081406
AC008659.1	0.167583	0.0522974	0.288257	0.287847	0.35294	0.374534
AC008663.2	0	0.0171386	0.0283398	0.00786096	0.0165233	0.0188831
AC008677.1	0.2087	0.29308	0.0269237	0.044809	0.117733	0.0269094
AC008687.4	0.0231906	0.0434224	0.0478678	0.039833	0	0.0956845
AC008694.2	0.266161	0.124591	0	0.571461	0.360355	0.549092
AC008696.2	0.197443	0.184848	0.152829	0.296744	0.668294	0.305495
AC008725.1	0.0899749	0.151623	0.185718	0.0618178	0.178665	0.129933
AC008731.1	0.0558099	0	0.0767984	0.0319538	0.050374	0.0767575
AC008735.1	0.152329	0.380298	0.26202	0.39247	0.504138	0.890392
AC008735.2	14.0823	10.9414	14.6086	21.8818	13.9556	21.5644
AC008735.4	0.267914	0.313529	0.276502	1.03541	0.483638	1.17451
AC008736.1	2.29425	2.08077	3.03373	1.84721	1.81194	3.10609
AC008736.2	0.0789206	0.073886	0.162901	0.203337	0.356168	0.244222
AC008737.1	0.109766	0	0.226568	0	0.396297	0.452897
AC008739.2	0.128464	0.360806	0	0.220656	0.347854	0.132512
AC008750.1	0.496623	0.232471	0.170847	0.213256	0.224125	0.256135
AC008750.2	0.283643	0.227613	0.0836386	0.174	0.329163	0.0835944
AC008750.5	0	0.161206	0.266565	0.0739407	0.388548	0.355232
AC008750.7	0	0.204608	0.45111	0.187696	0.197263	0.0751453
AC008752.4	0.228781	0.0535466	0.531258	0.294724	0.980865	0.70797
AC008753.1	0	0	0.295975	0.369443	0.776549	0.739547
AC008763.1	0.193229	0.0904513	0.0997115	0.207438	0.479624	0.099659
AC008764.2	3.46579	2.83911	2.45911	4.65079	4.1058	4.13359
AC008764.8	0.314754	0.280642	0.216562	0.514892	0.33821	0.27829
AC008764.9	0.0487703	0	0.0167778	0.0837703	0.0293467	0.083845
AC008770.3	0.522092	0.977571	1.34707	1.71881	1.80642	0.448786
AC008771.1	0.080266	0.106088	0.0925846	0.101374	0.187513	0.146109
AC008802.1	0	0.0481989	0.1594	0.221076	0.185875	0.212422
AC008813.1	0.736239	0.947748	0.617369	0.513745	0.498398	0.0949298
AC008840.1	0.0927637	0.0521076	0	0.0478007	0.0334914	0.114824
AC008870.2	0.516994	0.186159	0.369392	1.33202	1.68708	2.01007
AC008875.1	0.150641	0.0470103	0.103646	0.388123	0.226615	0.25898
AC008875.2	2.4387	2.17309	1.7891	5.55147	7.39912	6.42524
AC008875.3	3.60263	3.6375	3.22863	4.12801	5.47449	3.97019
AC008883.3	0.152588	0.142854	0.0699905	0.101926	0.0612127	0.0349772
AC008894.2	0.0414811	0.0291261	0.0214053	0.0712506	0.0842434	0.14976
AC008894.3	0.131241	0.122869	0.176082	0.0901712	0.225075	0.148915
AC008895.1	0.0621268	0.0581634	0.0801475	0.120052	0.196268	0.160212
AC008897.3	0.252945	0.473617	0.0870173	0	0.304416	0
AC008906.1	1.30187	1.10455	0.839747	1.43255	2.64395	3.10547
AC008915.2	0	0.182204	0	0.0835729	0.13175	0.0501886
AC008915.3	0.36397	0.567918	0.250423	0.798839	0.292023	0.542306
AC008937.1	0.22278	0.333709	0.367872	0.344395	0.241302	0.597486
AC008937.3	0.0479108	0.134563	0.370848	0.452621	0.475697	0.494211
AC008946.1	0.290196	0.362245	0.798659	1.16307	1.22237	0.399125
AC008957.1	0.0731322	0.0782478	0.14017	0.17048	0.0565805	0.150875
AC008966.1	0.277482	0.198377	0.312409	0.372631	0.332429	0.364291
AC008969.1	0.235324	0.245252	0.206207	0.388955	0.316608	0.595405
AC008972.1	0.190896	0.119145	0.131343	0.327896	0.229742	0.196914
AC008972.2	0.824381	0.463074	0.595562	0.991211	1.04174	0.765334
AC008982.2	3.22161	1.00536	2.04607	6.31405	4.54823	23.9439
AC009005.1	5.88504	6.12668	5.39341	7.35905	7.22427	8.45033
AC009019.1	0.115449	0.135105	0.0297873	0.12394	0.130259	0.208408
AC009022.1	0.209415	0.189929	0.411992	0.584525	0.519812	0.526549
AC009041.3	0.574487	0.358558	0.197633	0.164464	0.115232	0.460917
AC009053.2	0.595765	0.617517	0.658778	0.995923	1.17153	0.921834
AC009053.3	0	0.0161213	0.0355435	0.103524	0.015543	0.0532889
AC009053.4	0.0502156	0.0822711	0.0906939	0.0431273	0.0906518	0
AC009054.2	1.85113	0.91749	0.786661	0.561116	2.45717	0.898598
AC009061.2	0.480803	0.418542	0.443981	0.507112	0.944109	0.661292
AC009065.3	0.153101	0.0955561	0.0526695	0.21915	0.0921291	0.210574
AC009065.5	0.54023	0.894815	0.557544	0.749492	0.825213	0.55727
AC009065.6	0	0	0.352603	0.645536	0.740125	0.775346
AC009065.9	1.3954	1.16123	0.906745	2.04177	1.49277	2.29241
AC009086.2	0.202009	0.226946	0.0416967	0.242892	0.364679	0.0416763
AC009088.1	0.0977793	0.0457707	0.100913	0.167954	0.176517	0.0504319
AC009090.3	0.216239	0.0674814	0.29756	0.247621	0.130123	0.223061
AC009090.4	0.165504	0.175605	0.159421	0.521188	0.926211	0.523557
AC009090.5	0.0356456	0.0333716	0.0551821	0.107149	0.305661	0.0735402
AC009090.6	0.404478	0.411131	0.500929	1.062	0.959676	0.906001
AC009093.1	0	0.0159795	0.0440386	0.0293182	0.00770325	0.0352137
AC009093.2	0.0163686	0	0.0506798	0.0702907	0.118199	0.0506551
AC009107.2	0.101962	0.0715927	0.070153	0.116759	0.130381	0.113943
AC009108.1	0	0	0.105604	0.263643	0.0461808	0.0527764
AC009108.3	0.0115861	0.010847	0.0119575	0.0199014	0.0627481	0
AC009113.1	0.483434	0.530627	0.447316	0.701538	1.30909	1.13494
AC009120.1	1.2915	0.725463	0.710875	2.66208	3.57497	2.84212
AC009120.2	0.631687	0.426147	0.603997	1.79511	1.59316	1.71529
AC009120.3	1.03203	0.594576	1.0651	3.06816	1.93476	2.9481
AC009120.5	0.0278941	0.0261145	0.0287881	0.0958277	0.100713	0.0287744
AC009121.3	0.148769	0.0696388	0.268689	0.351368	0.469996	0.46039
AC009121.4	0.143652	0.0336219	0.0741282	0	0.226916	0.222278
AC009126.1	0.252531	0.345537	0.230552	0.166836	0.359451	0.25048
AC009127.2	0.303167	0.283826	0.208589	0.347168	0.182434	0
AC009133.1	0.241993	0.188796	0.239343	0.554231	0.409562	0.49926
AC009133.3	0.0245927	0.0230237	0.101524	0.0844861	0.0443968	0.152213
AC009137.2	0.127069	0.237924	0.131141	0.1637	0.45879	0.0655394
AC009148.1	0.0302455	0.113264	0.0468222	0.0389646	0.136504	0.0779999
AC009163.4	0.0955998	0.0447504	0.147996	0.205266	0.604047	0.0986168
AC009163.7	0.127417	0.164021	0.164375	0.191506	0.172518	0.197156
AC009220.3	0.208492	0.0650637	0.14345	0.179065	0.0627314	0.215072
AC009228.1	0.00807565	0	0.00833448	0.0554865	0.0218683	0.0916356
AC009244.1	5.68263	5.61566	6.67931	6.64297	6.26925	7.0018
AC009245.1	8.3152	7.29817	7.85031	13.1469	14.0731	14.9621
AC009268.2	0.267347	0	0.919719	0.229613	0.24132	0.275786
AC009275.1	0.0156728	0	0.0404379	0.0269215	0.00707353	0.0242513
AC009283.1	1.7048	2.12805	2.0201	5.0433	4.95848	4.42911
AC009299.2	0	0.0107766	0	0.00988634	0.0415616	0.0593719
AC009302.1	1.25311	2.44408	3.44872	2.86998	2.26223	1.61583
AC009303.4	0.705917	0.813392	0.700522	0.722877	0.833256	0.728201
AC009309.2	0.354139	0.248659	0	0.76039	0.239748	0.821966
AC009318.1	0.165097	0.210207	0.122679	0.385682	0.566293	0.449614
AC009318.2	0.312796	0.468545	0.710208	0.913405	1.12938	0.77441
AC009318.3	0.890629	0.682208	1.67123	0.486772	1.31552	1.25284
AC009318.4	0	0.0784524	0	0.575771	0.907692	0.605108
AC009403.1	1.70444	2.12134	1.84185	3.06553	2.42543	2.35812
AC009403.2	0.0342813	0.0160472	0.0132675	0.0184019	0.0232082	0.00884091
AC009404.1	0.231093	0.252408	0.27825	0.43665	0.500633	3.68708
AC009432.2	0	0.0306742	0	0.0140701	0.0295751	0.202797
AC009495.3	0.313681	0.0489449	0.323735	0.179607	0.141573	0.215727
AC009506.2	1.82641	1.65885	1.82869	2.99681	2.90355	3.14956
AC009533.1	2.55346	2.30604	3.00797	5.77068	4.37698	8.02213
AC009533.3	0.347498	0.130131	0	0.41784	0.188204	0.143393
AC009554.2	0.276582	0.194203	0.142724	0.890811	1.06106	1.78328
AC009570.1	0.0546668	0.102358	0	0.046952	0.197383	0.338369
AC009630.1	0.0201967	0.0189082	0	0.0867325	0.0546926	0.0416704
AC009630.2	0.137012	0.0320677	0.0353509	0.0588381	0	0.141343
AC009630.4	0.051068	0	0.0527049	0.0657916	0.0460972	0.0263412
AC009690.2	0.0129373	0	0.0267041	0.0111116	0.0233561	0.106771
AC009716.1	0	0.383201	0.211217	0.35155	0.923682	0.422253
AC009779.3	0.705592	0.819115	0.902979	0.75146	0.585959	0.436738
AC009779.4	0.243665	0.228119	0.275425	0.308934	0.450368	0.335156
AC009812.1	0.511521	0.638517	0.603334	0.878667	0.747566	1.55795
AC009812.3	0.0108144	0.0404977	0.033483	0.0092882	0.0292852	0.0334687
AC009812.4	0.0676901	0.147867	0.116433	0.135654	0.101836	0.465534
AC009831.1	0.146587	0.0686178	0.0504287	0.230818	0.154372	0.201629
AC009902.2	0.290491	0.108784	0.179882	0.299396	0.15733	0.419545
AC009902.3	0.0750035	0.0175546	0.0193519	0.0161047	0.101554	0.116062
AC009927.1	0.0686794	0.0428652	0.023627	0.0393248	0.0826593	0.0944676
AC009948.1	0.399843	0.427811	0.176854	0.588714	0.515606	0.294632
AC009948.2	0	0	0	0.0194546	0.0817859	0.163571
AC009948.3	0.181009	0.112974	0.498161	0.103643	0.16339	0.0622437
AC009961.1	0.254169	0.293943	0.200595	0.53933	0.323901	0.20051
AC009961.3	5.71039	5.8	6.00463	7.21799	5.39771	4.44598
AC009962.1	0.309753	0.119996	0.485034	0.403647	0.318169	0.440752
AC009996.1	0	0.116781	0.193106	0.589245	0.281493	0.386047
AC010092.1	0.141414	0.0992939	0	0	0.0319123	0.0729423
AC010132.4	0.0297713	0.027872	0.0307256	0.12785	0.0806206	0.276413
AC010168.2	0.16507	0.0351224	0.0696931	0.444658	0.426689	0.131586
AC010173.1	0.0840892	0.131207	0.0578564	0.0240742	0.0759045	0.14458
AC010186.2	0	0.0269939	0.0148788	0	0.0650674	0.029745
AC010186.3	0.113672	0.136826	0.0502783	0.139473	0.190558	0.134019
AC010201.2	0.0544846	0	0	0.0701936	0.147544	0.224829
AC010203.1	0.410557	0.666231	0.310726	0.963826	1.03767	0.649423
AC010210.1	0.00470509	0	0.00485591	0.0121233	0.00849426	0.0194154
AC010226.1	0.0365595	0.0513406	0.056597	0.102051	0.140254	0.273436
AC010240.3	0.0675971	0.0949268	0.104646	0.203203	0.0610178	0.104602
AC010245.2	0.0697982	0.196036	0.144071	0.149871	0.315023	0.14401
AC010260.1	0	0.172269	0	0.105361	0.221465	0.0632755
AC010271.1	0.291952	0.136663	0	1.0657	0.263536	0.828252
AC010273.2	0.172208	0.201527	0.133296	0.0369767	0.0388618	0.13324
AC010280.2	0	0.0929975	0.102519	0.170634	0.358666	0.717329
AC010285.1	0	0.0670105	0.147743	0.307381	0.258441	0.29536
AC010285.3	0.10106	0.0756903	0.271179	0.156238	0.200693	0.166809
AC010300.1	0	0	0	0.0204402	0.0358037	0.024551
AC010319.4	0.471517	0.110359	0.425802	0.607467	0.053203	0.851245
AC010320.4	0.36445	0.852997	0.282099	1.01731	0.575711	0.845941
AC010325.1	0.391609	0.183312	0.202081	0.12613	0.353493	0.0504989
AC010326.3	1.55951	2.3585	1.79522	4.43046	3.84417	3.96018
AC010326.4	0.826731	0.977668	0.224535	1.64436	1.29614	1.39153
AC010327.5	0.154955	0	0	0.0443629	0.0466245	0.0799275
AC010327.8	0	0	0.0127218	0.116459	0.0333808	0.114448
AC010328.2	0.256608	0.102959	0.189167	0.377824	0.297814	0
AC010331.1	0.209935	0.393084	0.794436	0.480827	0.505339	0.0721912
AC010336.1	0	0.0241374	0	0.0369067	0.0310306	0.00886585
AC010336.8	0.265696	0.248745	0.313386	0.619407	0.376885	0.743979
AC010343.1	126.456	139.423	194.594	378.61	348.932	279.011
AC010422.1	0.205365	0.0640882	0.141304	0.294022	0.309005	0.141253
AC010422.2	0.128286	0.120102	0.662017	0.330601	0.057908	0.132355
AC010422.8	0.59171	0.62985	0.560508	1.26028	0.761043	0.903174
AC010442.1	0.0147255	0.0137862	0.075991	0.139146	0.0930592	0.0911559
AC010442.2	0.199661	0	0.103035	0	0.180253	0.205994
AC010442.3	1.00076	0.562151	0.826304	1.80532	2.16836	2.16826
AC010463.3	0.162923	0.533857	0.0840764	0.349888	0.735435	0.924504
AC010487.1	0.419042	0.470773	0.605489	1.29588	1.36192	1.90227
AC010491.1	0.0291247	0.0272668	0.060119	0.0375283	0.118322	0.0600972
AC010503.5	0.296009	0.277127	0.122204	0.101712	0.213789	0.549719
AC010530.1	0.0715832	0	0.0738809	0.184476	0.193876	0.295417
AC010531.5	0.362052	0.0847392	0.186837	0.233259	0.32686	0.373538
AC010531.6	0.30472	0.475469	0.733835	0.785286	0.733602	1.15275
AC010536.1	0.514791	0.423534	0.322009	0.562824	0.281668	0.128757
AC010538.1	0.383879	0.260249	0.25958	0.488958	0.250962	0.423372
AC010542.6	0	0.299472	0.55024	1.5571	0.770092	1.54011
AC010618.2	0.265637	0.331589	0.182775	0.760631	0.559572	1.27896
AC010618.3	0.187639	0.288599	0.47032	0.55264	0.5929	0.663742
AC010623.1	0.0182568	0.0170922	0.0376857	0.0156831	0.0329646	0.0941803
AC010624.1	0	0.0500102	0.0551323	0.0917746	0.0241128	0.0551125
AC010624.3	0.0217929	0.0408055	0	0.0936038	0.0983734	0.15739
AC010642.2	0.61092	0.614632	0.931677	1.31591	1.05369	1.42994
AC010654.1	0.201639	0.0471942	0.468252	0.303125	0.318571	0.156028
AC010677.1	0.395448	0.277667	0	0.679404	0.892528	0.611993
AC010680.2	0.13468	0.0720508	0.297864	0.14875	0.382139	0.0595516
AC010680.3	0.0783291	0.219997	0.242531	0.336436	0.141432	0.0808145
AC010761.1	1.9029	1.27251	1.96399	3.96987	3.14957	5.23541
AC010761.3	0.326503	0.152837	0.252738	0.771311	1.03169	1.93697
AC010761.4	0.156358	0.365959	0.242066	0.335791	0.0705803	0
AC010809.1	0.217426	0.61067	0.523614	1.0584	0.327156	0.299102
AC010809.2	0.0845046	0.079114	0.130826	0.254073	0.267019	0.130779
AC010834.3	1.21456	0.730983	0.850624	0.670725	1.25316	1.43212
AC010864.1	0.107826	0.0757108	0.166931	0.138939	0.121682	0.0834359
AC010878.1	6.45787	6.22802	5.21972	8.42155	7.44579	6.8635
AC010883.1	0.511703	0.191624	0.105626	0.527485	0.739149	0.527942
AC010883.3	0.0618786	0.0868969	0.0957972	0.0664448	0.0279322	0.127685
AC010894.2	0.0509145	0	0.0525488	0.262424	0.0919317	0.315181
AC010894.3	0.026988	0.0631659	0.0278543	0.057959	0.0852771	0.06265
AC010894.4	0.0891282	0	0.0919891	0.382821	0.0804654	0.735654
AC010896.1	0	0.0137071	0.0302222	0.0377317	0	0.060423
AC010904.2	0.321227	0.541324	0.331538	0.110378	0.406008	0.198853
AC010969.2	0.819422	0.778953	0.871748	0.57396	0.591823	0.624316
AC010970.1	0.0207709	0.0388918	0.0214376	0.0178429	0.0562562	0.10715
AC010973.2	0.231806	0.34103	0.205069	0.312918	0.508242	0.375827
AC010976.1	0.184808	0.0899699	0.106815	0.374666	0.353713	0.335585
AC010996.1	0.22883	0.321349	0.590438	0.655244	0.482042	0.236092
AC010997.4	0.213815	0.16014	0.286882	0.404085	0.482584	0.485322
AC010998.2	0.0651709	0.122027	0.201788	0.503857	0.35302	0.336196
AC011005.4	0.228403	0.356387	0.157156	0.392412	0.206203	0.628404
AC011008.2	0	0.0227527	0.0250831	0	0.0329114	0.0501486
AC011290.2	0.494919	0.417012	0.408644	0.807791	0.357453	0.868064
AC011317.1	0.138827	0.0519884	0	0.0715545	0.100267	0.17188
AC011322.1	0.625441	0.439157	0.443793	1.81331	1.19989	1.25025
AC011330.2	0.0641446	0.0600527	0.0662036	0.165308	0.115821	0.529444
AC011337.1	0.0122797	0.0229928	0.0506956	0.0210975	0.0110862	0
AC011342.1	0.137608	0.0429431	0.236708	0.0788068	0.207055	0.236625
AC011346.1	0.00814691	0.012712	0.0168168	0.0373254	0.0171619	0.016811
AC011379.2	0	0.0124213	0	0.0170962	0.0539019	0.0068444
AC011388.1	0.323269	0.0756617	0.667291	0.13885	0.145925	0
AC011411.1	0.139493	0.0870628	0.239951	0.0798864	0.125935	0.0959467
AC011416.3	0.261102	0.146667	0.359311	0.209343	0.25144	0.143674
AC011416.4	0.0394908	0.0845064	0.0582263	0.0387704	0.0611187	0.0407441
AC011442.1	0.445157	0	0.344585	0.764815	0.200946	0.918572
AC011444.1	0.573689	1.13386	0.263157	1.36895	0.402835	0.591897
AC011445.1	0.325112	0.391337	0.239677	0.438875	0.251583	0.431268
AC011445.2	2.35445	2.6451	3.64504	5.25866	6.16428	2.67209
AC011448.1	0.551625	0.309861	0.455465	0.985644	0.478091	0.796785
AC011450.1	0.256822	0.336615	0.318079	0.529489	0.324606	0.370963
AC011451.2	0	0.191306	0.0703002	0.23405	0.368962	0.0702756
AC011461.1	0.342286	0.213634	1.05982	0.980124	1.75111	1.53032
AC011462.4	0.0907172	0.25479	0.280888	0.389649	1.1466	0.187193
AC011462.5	0.378707	0.407074	0.448769	0.361472	0.253259	0.21707
AC011466.1	0.224729	0.140262	0.0773142	0.482628	0.236702	0.811515
AC011466.3	0.201844	0.113381	0.249988	0.485498	0.801796	0.749702
AC011466.4	0.100947	0.141761	0.182328	0.303512	0.273408	0.23434
AC011468.4	0.0995895	0	0.102786	0.598861	0.719283	0.513753
AC011472.1	0.859025	0.469132	0.517183	1.1684	2.0681	1.25558
AC011472.2	0.178389	0.278348	0.306859	0.408649	0.161051	0.674854
AC011472.4	0.165915	0.155331	0.256861	0.427584	0.748949	0.855907
AC011476.3	0.385384	0.305292	0.428351	0.585724	0.562039	0.734062
AC011477.1	0	0.303855	0.0418722	0.348512	0.293015	0.293004
AC011492.1	12.6722	9.32159	10.6767	9.553	7.9384	6.00359
AC011495.1	1.39494	1.17536	0.35993	2.03713	1.44827	1.43922
AC011498.1	0	0.0426395	0.015669	0.0260833	0.0137061	0.0469906
AC011498.3	0.0715858	0.335096	0	0.184486	0.258514	0.590865
AC011498.6	0.159735	0.224317	0.247293	0.617485	0.793156	0.494415
AC011498.7	2.08987	2.01299	2.30213	2.53757	2.37659	1.65862
AC011603.3	0.0177484	0.0249242	0.0366362	0.0228699	0.0240351	0.0183117
AC011676.1	0.307802	0.0960556	0	0	0.0926292	0.529287
AC011815.1	0.557725	0.443824	0.546846	0.638813	0.939905	0.469933
AC011815.3	0.344462	0	0.444399	0.369885	0.388731	0.79964
AC011816.2	0.0732601	0	0	0.125867	0.330701	0.226756
AC011825.1	0	0.0982839	0.216702	0.27055	0.189556	0.32494
AC011825.2	0	0.0689587	0.456132	0.442925	0.531992	0.68396
AC011840.2	0.24118	0.175618	0.331896	0.0460409	0.483868	0.276484
AC011840.5	0.934848	0.687665	0.895938	0.9178	0.241141	0.964521
AC011899.2	0.644097	0.603007	0.239318	0	0.13956	0.425306
AC011899.3	0.792208	0.247223	0	0	0.178804	0.136226
AC011912.1	0.288669	0.199134	0.20385	0.0783092	0.102874	0.125403
AC011921.1	0.324447	0.220908	0.121768	0.329388	0.159771	0.182588
AC011933.1	1.14204	0.831589	1.44063	0.981061	0.801926	0.785526
AC011933.3	0	0.205023	0.113011	0.376249	0.39542	0.112972
AC011939.1	0.929587	0.751609	0.959425	1.30672	0.495916	0.959092
AC011978.2	0.218141	0.167093	0.16374	0.136285	0.214844	0.347827
AC011979.1	0.168666	0.236859	0.17408	0.652011	0.456821	0.261029
AC012020.1	0.0327566	0.0255558	0.00563468	0.0468989	0.0788615	0.0732254
AC012063.1	0.0217723	0.0203834	0.0096305	0.0160314	0.0252724	0.00320905
AC012066.1	0.234772	0.0549486	0.181731	0.0504197	0.0529886	0
AC012073.1	2.68367	1.9962	1.97301	1.54745	2.02457	1.44132
AC012085.1	0.479212	0.548338	0.989187	1.18925	0.769134	0.988843
AC012101.2	0.272969	0.326542	0.375641	0.162841	0.102683	0.14864
AC012146.1	0.79192	0.570307	0.56585	1.48269	1.55823	1.50841
AC012150.1	1.28485	0.715226	0.716805	4.29563	2.2886	4.29934
AC012150.2	3.44435	2.31331	3.01394	14.0224	7.09801	11.4336
AC012181.1	0	0.0958157	0	0.0879195	0.184797	0.263986
AC012181.2	0.0677759	0.126904	0.349756	0.174669	0.305945	0.489494
AC012184.3	0.230784	0.194454	0.333467	0.535288	0.291697	0.238111
AC012186.2	0.126895	0.356399	0	0.545046	0.572814	1.44016
AC012213.3	0.419391	0.196317	0.649278	0.225174	0.141987	0.324529
AC012254.3	0.0769643	0.396298	0.218445	0.115703	0.277938	0.138964
AC012291.3	0.0238068	0.022288	0.0245709	0.0613536	0.0214931	0.122813
AC012306.2	0.775873	1.08956	0.93424	1.1664	1.0507	0.867215
AC012306.4	0.385368	0.541174	0.437511	0.463471	0.521874	0.596404
AC012313.1	1.01327	1.04907	1.19343	1.02406	1.40986	1.7342
AC012313.10	0.35191	0.123547	0.0908013	0.151154	0.238282	0.408469
AC012313.2	1.80018	1.91666	1.74867	1.27355	1.52963	1.49316
AC012313.3	0.0981297	0.110243	0.0506397	0.126447	0.177186	0.313861
AC012313.4	0.576031	0.770404	0.424658	0.706914	0.445757	0.933934
AC012313.5	0.161834	0.121208	0.0668115	0.152926	0.365266	0.233762
AC012313.6	0.385994	0.446397	0.234343	0.585155	0.655965	0.468529
AC012313.8	0.105567	0.183545	0.233475	0.0712542	0.190615	0.108919
AC012354.1	0.0455125	0.028406	0.0469734	0.026065	0.0136965	0.0156526
AC012358.3	0.624925	0.425496	0.644983	0.610048	0.846289	1.40677
AC012358.4	0.0155295	0.0508856	0	0.0200109	0.0210304	0.0400565
AC012360.1	0.173581	0	0.0597177	0.0994101	0.313425	0.238791
AC012360.2	0.104178	0.0975323	0	0.447473	0.188108	0.859892
AC012360.3	1.09836	1.31577	1.31645	2.47554	2.14317	2.65641
AC012368.1	0.036069	0.016884	0.0248178	0	0.0379912	0.0558218
AC012378.2	0.860144	0.172558	1.01457	0.791689	0.721087	1.39458
AC012435.2	0.0240673	0	0.0124199	0.0310127	0.0325927	0.0124159
AC012443.2	0.0615981	0.0741451	0.154397	0.257021	0.230393	0.23606
AC012447.1	0.537545	0.615086	0.678089	0.718326	1.29415	0.985988
AC012464.1	0.4526	0.353105	0.233564	0.129603	0.612926	0.233488
AC012464.2	0.836642	0.685359	1.24128	0.673801	0.424878	0.269755
AC012467.2	3.18555	2.99709	2.89717	2.01855	1.76546	2.24539
AC012485.1	0	0	0.0108077	0.0359825	0.0378157	0.0324124
AC012511.1	0.0907224	0.0849347	0.0936345	0.233806	0.655247	0.374415
AC012513.3	2.54109	2.70338	2.8412	1.8191	1.7206	1.05269
AC012557.1	0.466681	0.499324	0.825705	1.03089	1.26398	1.16936
AC012557.2	0.0974512	0.182468	0	0.0837156	0.263942	0.502729
AC012569.1	0.21383	0.225212	0.24828	0.252575	0.361968	0.248198
AC012615.1	0.627169	0.499084	0.77676	1.23917	1.07582	1.1324
AC012615.4	0.134216	0	0.623361	0.461195	0.787624	1.03859
AC012615.6	0.282188	0.51283	0.56536	1.68264	1.48363	2.19218
AC012618.1	16.5114	17.587	15.0005	19.0255	19.1022	17.8519
AC012618.2	0.2399	0	0.0990401	0.32974	0.433174	0.148512
AC012618.3	0.0908104	0.0607265	0.0535574	0.133734	0.222533	0.10708
AC012640.4	0.497319	0.550246	0.559945	0.621419	0.979618	1.39941
AC012645.3	0.401825	0.705357	0.570244	0.560934	0.31743	0.570059
AC012651.1	0	0.00816623	0.0090027	0.00749329	0.0551254	0
AC012673.1	0.10659	0	0.146682	0.0763055	0.0481158	0.0366584
AC012676.1	0.501611	0.410909	0.194142	0.287275	0.113217	0.34503
AC012676.3	0.170084	0.318466	0.175543	0.219167	0.460666	0.350972
AC012676.4	0	0.131053	0.0722382	0.36076	0.0631899	0.216644
AC012676.5	0.937636	0.994861	1.2473	3.75892	2.23857	3.22473
AC013356.1	0.144451	0.202853	0.223632	0.186138	0.130414	0.29808
AC013394.1	0.0344192	0.00805586	0.0355241	0.0147841	0.0388432	0.0710253
AC013400.1	0.0747434	0.2799	0.0771426	0.128418	0.202441	0.539825
AC013403.2	0.16973	0.397255	0.350356	0.87485	0.612945	0.96317
AC013468.1	0.340595	0.318867	0.351528	0.468147	0.430497	0.421698
AC013470.3	1.12585	1.24566	1.09156	1.7878	1.13965	0.950411
AC013472.2	0.123627	0	0.0637979	0.265509	0.223228	0.127555
AC013474.1	0.101965	0.0477303	0	0.0875947	0.184114	0.21041
AC013486.1	0.101765	0.0136105	0.180055	0.0999117	0.118127	0.164997
AC015689.1	0.515636	0.175542	0.0483807	0.0604041	0.0634813	0.120913
AC015712.1	0.137712	0.077356	0	0.070982	0.099464	0.255757
AC015712.2	0.724865	0.723202	0.939261	0.999961	0.730855	0.857074
AC015712.6	0.0548862	0.0747413	0.0411986	0.06001	0.0540574	0.0411854
AC015712.7	0.320752	0.180174	0.264839	0.165328	0.0579166	0.463319
AC015726.1	1.16721	1.14738	1.26491	1.05284	1.31723	1.02365
AC015795.1	0	0	0	0.243439	0.12792	0.365476
AC015799.1	0.0260958	0.0122155	0.0404003	0.0448359	0.01178	0.0269249
AC015802.3	0.428795	0.133813	0.14752	0.306969	0.709733	0.147473
AC015802.4	0.218129	0.0510533	0.0281414	0.0234233	0.147699	0.140662
AC015802.6	0.0648426	0.0404706	0.0446161	0.0433253	0.0325231	0.0148673
AC015813.1	1.38776	1.53545	1.56975	3.43201	2.64502	4.24492
AC015813.5	0.538123	0.453414	0.777557	1.06326	0.510126	0.860604
AC015813.6	0.792556	0.551571	0.608069	1.16892	0.949838	1.1434
AC015819.1	3.25643	2.12833	2.28292	1.79464	2.49624	2.47242
AC015819.2	0.733986	0.618444	1.21208	0.756659	1.1928	1.21171
AC015849.3	3.00513	2.11006	2.15389	9.17915	7.53648	8.61295
AC015849.5	0.03194	0.0299023	0.0527445	0.00548779	0.0865096	0.0329555
AC015849.6	1.0313	1.3678	0.975704	1.47661	1.31905	1.86215
AC015871.3	0.612577	0.978315	1.1715	2.01214	1.8381	1.59872
AC015871.6	0.0371344	0.0521479	0.0383264	0.0478521	0.117342	0.0766301
AC015909.5	0.161795	0.0673213	0.204098	0.262546	0.178536	0.166939
AC015911.1	1.04452	1.95577	1.61708	3.36499	4.47942	5.11923
AC015911.4	9.21329	7.66315	11.6309	6.80294	6.35888	5.89229
AC015912.3	0.468239	1.09592	0.483272	1.1062	0.845486	0.845469
AC015971.1	0.0552177	0.0516948	0.113981	0.225323	0.236799	0.227892
AC016026.2	0.0822136	0.0769685	0.212133	0.282512	0.222676	0.424137
AC016027.1	0.236948	0.187703	0.244555	0.344481	0.378483	0.338512
AC016065.1	0.513723	0.532943	0.401245	0.739525	0.53902	0.730618
AC016245.1	0	0	0	0.0655361	0.0803531	0.0918304
AC016245.2	0.0169596	0.0158776	0	0.0874179	0.0459352	0.122492
AC016355.1	0.31888	0.796096	0.356544	0.867488	0.69575	0.987056
AC016394.2	1.04009	1.09545	1.47604	2.23381	2.15195	2.10161
AC016394.3	2.24902	2.62199	1.97085	1.89564	4.7123	4.11566
AC016394.4	11.0507	9.91714	12.6877	12.4707	8.61917	10.525
AC016397.2	0.861949	0.230559	0.635444	0.775747	0.166757	0.359978
AC016405.2	0	0.285325	0	0.174548	0.275157	0.20964
AC016405.3	0.142107	0	0.0977797	0.040694	0.213833	0.0488753
AC016526.2	0.391706	0.0733431	0	0.269206	0.848753	0.323329
AC016526.3	0.0621787	0.0194039	0.0213917	0.0623194	0.0654935	0.16039
AC016582.2	1.33705	1.09195	0.968921	1.5641	1.4383	1.14475
AC016586.1	0.0751061	0.0703143	0.0465104	0.23228	0.0813703	0.092993
AC016588.2	0.0539391	0.100996	0.0278354	0.0231691	0.158269	0.0834813
AC016590.2	0.108633	0	0.224242	0.466626	0.196157	0.336263
AC016590.3	0.162301	0.101297	0.279186	0.185907	0.293063	0.167462
AC016596.1	0.0711884	0	0.165316	0.137603	0.144611	0.165267
AC016596.3	1.04455	0	1.61713	4.93547	3.30072	3.2333
AC016597.2	0.0153322	0.00717698	0.0316488	0.0197574	0.00692123	0
AC016700.1	0.522276	0	0	1.34604	1.65036	0.808325
AC016722.2	0.155402	0.332543	0.343695	0.629373	0.400866	0.389406
AC016727.1	0.276132	0.258515	0.301761	0.362808	0.498605	0.35195
AC016727.3	0	0	0.0664225	0.0552876	0.0871553	0.132806
AC016734.1	8.34685	9.50547	9.06485	6.79606	6.01745	10.6047
AC016737.1	0.038144	0.107131	0.0787373	0.163845	0.413255	0.236142
AC016738.1	0	0.0218874	0.0241295	0.0200845	0.073876	0.0482448
AC016739.1	213.726	192.463	265.193	347.132	347.435	277.663
AC016747.1	2.47669	2.18371	2.08287	2.76949	2.76857	2.75832
AC016747.2	0.0460873	0.0862931	0.142703	0.316758	0.374502	0.380431
AC016747.3	0.360541	0.0482194	0.159481	0.39825	0.511541	0.53145
AC016773.2	0.289355	0.785586	0.418109	0.894931	1.14951	0.835977
AC016821.1	0.0135353	0.0126716	0.0698503	0.023257	0.0611038	0.0279321
AC016831.1	0	0.0172873	0.0317645	0.00528808	0.0444593	0.0127021
AC016831.6	0.0123262	0.0115397	0.0222638	0.00529488	0.00556456	0.00953886
AC016866.1	0.247291	0.057878	0.191426	0.106227	0.111637	0.0637902
AC016876.2	0.265703	0.469861	0.457064	0.380454	0.559765	0.304622
AC016876.4	0.382547	0.179069	0	0.0821639	0.259046	0.197361
AC016877.3	2.02089	2.11898	2.16924	1.5973	1.38672	1.58476
AC016910.2	0.0389496	0.109393	0.0402008	0.13385	0.175835	0
AC016949.1	0.230665	0.0809803	0.119037	0.693596	0.468594	0.565264
AC016957.2	0	0.179914	0.297524	0.0412758	0.0433781	0.0495729
AC017007.3	0.219207	0.175903	0.161606	0.0538076	0	0.16156
AC017071.1	0	0.0346114	0.0381579	0.222335	0.150209	0.0572203
AC017074.1	1.16196	0.679888	1.3492	0.686312	0.590128	0.524537
AC017076.1	0.493407	0.263957	0.436506	0.242228	0.318206	0.0727299
AC017083.1	0.114335	0.285439	0	0.098228	0.309693	0.471894
AC017100.1	4.8792	4.50262	3.0935	6.10812	7.48909	5.93349
AC017104.5	0	0.35814	0.197419	0.219106	0.172699	0.0657875
AC017104.6	0.222411	0.246077	0.104343	0.0173708	0.0912779	0.0208626
AC017116.2	0.0302013	0	0	0.0908136	0.0409025	0.0155812
AC018371.2	0	0.0835531	0	0.115013	0.161161	0.0920881
AC018410.1	0.133579	0.125056	0	0.172142	0.241213	0.206745
AC018413.1	1.24244	1.1147	0.507595	0.68937	0.514149	0.534158
AC018462.1	0.0221904	0.0830982	0.0229032	0.0762576	0.0801417	0.114483
AC018475.1	0.0876165	0.328104	0.271292	0.752736	0.0791076	0.271215
AC018511.5	0.0697333	0.0489629	0.10796	0.164752	0.125922	0.0719525
AC018521.5	0.746427	0.574962	0.71189	0.487044	1.80854	0.56545
AC018521.6	0.729704	0.797	0.627618	1.04485	0.768649	0.501951
AC018628.2	0.362718	0.559299	0.286282	0.384943	0.39492	0.341239
AC018635.2	0.335785	0.733505	0.115523	0.0961604	0.404235	0
AC018638.1	0.740761	0.346748	1.40168	2.01529	1.67206	2.42039
AC018638.2	20.1182	13.1558	14.7125	25.6221	25.9232	30.1467
AC018638.4	12.1518	12.9353	12.3227	19.145	17.7851	22.5183
AC018638.5	3.99863	5.86816	4.46168	12.813	13.3193	14.9426
AC018638.7	0.182868	0.0684797	0.113245	0.282796	0.231157	0.528337
AC018644.1	0.147887	0.138451	0.457911	0.825863	0.66764	0.686688
AC018647.2	2.24086	2.37033	2.29281	2.21691	2.75026	3.4133
AC018653.3	1.6242	1.64998	1.81904	2.93929	2.21536	3.38754
AC018653.4	0.0562754	0.158054	0	0.0966971	0.203246	0.929091
AC018665.1	1.97435	2.29646	1.94514	6.21957	5.53703	7.56251
AC018682.1	0.482806	0.477111	0.415261	0.714381	0.823426	1.10709
AC018690.1	3.01804	2.22001	2.89247	3.7042	3.2603	3.11421
AC018695.3	0	0.18698	0	0.0857961	0.180333	0.721309
AC018695.4	0.53221	0.553612	0.0610337	1.06691	0.907684	0.793245
AC018735.1	0.325515	0.533304	0.195982	0.163138	0.195941	0.279907
AC018737.2	0	0	0.0278123	0.0926054	0.121653	0.0278056
AC018738.1	0.388035	0.363276	0.400497	0.666759	1.05108	1.001
AC018755.3	0.276791	0.466434	0.285681	0.142683	0.199935	0.0856835
AC018766.1	0.505087	0.15762	0	0.433944	1.06411	1.21609
AC018797.2	0.131325	0.153682	0.304972	0.141035	0.296438	0.237143
AC018797.3	0.0988924	0.138874	0.0510343	0.382335	0.357165	0.204088
AC018804.1	2.05184	1.9758	3.5699	1.6621	1.6409	1.20984
AC018809.1	0.810454	0.620789	0.684397	0.8862	1.33049	1.29243
AC018809.2	0.532877	0.578696	0.65999	0.247223	0.586993	0.461881
AC018816.1	0.130276	0.121964	0.100845	0.0839448	0.323477	0.168035
AC018845.3	0.947532	0.591382	0.488983	1.08543	1.56849	0.570341
AC018868.1	1.81084	0.121093	0	0.666762	0.58394	0.53387
AC018904.1	0.601386	0.42226	0.465526	1.03336	1.49325	0.542981
AC018904.2	0.046379	0.0434196	0	0.0996159	0.0418762	0
AC018926.1	0	0	0.580035	0.321885	0.507424	0.0966489
AC018926.2	0.0818151	0	0.168886	0.421747	0.147744	0.0844223
AC018926.3	0.501772	0	0.517888	0.517316	0.724892	1.03552
AC018992.1	0.0189595	0.0709989	0.0391368	0.032578	0.0342376	0
AC019069.1	5.89916	6.46705	6.34101	3.83401	3.50496	2.96472
AC019080.1	0.227272	0.234048	0.211115	0.136682	0.184686	0.287279
AC019080.4	0.0722417	0.0676322	0.149124	0.248264	0.0652278	0.298174
AC019080.5	0.376764	0.755837	0.833282	1.38726	1.02055	0.999691
AC019117.2	0.104502	0.119575	0.0479373	0.818021	1.16373	0.503217
AC019131.2	1.26448	0.657665	1.11175	0.563305	1.05715	1.25645
AC019185.1	0.156709	0.29342	0.161742	0.269272	0.212243	0
AC019205.1	0.228336	0.253621	0.259636	0.236074	0.293527	0.211651
AC019226.1	0.0791155	0.148135	0.0816566	0.203916	0.357173	0.0816365
AC019254.1	0.213882	0.250293	0.110376	0.229695	0.0482793	0.0551743
AC019257.1	0.0856697	0.288732	0.0530528	0.147206	0.371292	0.335918
AC019257.2	0.0819809	0.38375	0	0.352168	0.296087	0.169186
AC019294.2	0.0195449	0.0182978	0.0134484	0.0279865	0.00588245	0.0537804
AC020558.2	0.307506	0.671732	0.264485	0.748546	0.231377	0.687493
AC020558.6	0.0993769	0.046518	0	0.341518	0.134593	0.256359
AC020612.1	0.376567	0.211524	0.155465	0.258821	0	0.310853
AC020612.3	0.214445	0.0669207	0	0.0614133	0.0645419	0.368797
AC020629.1	4.44486	4.39243	5.04638	2.71558	2.56407	2.7519
AC020633.1	0.253862	0.08488	0.0374308	0.14021	0.13098	0.0748431
AC020661.1	0.595337	0.378998	0.417832	0.286429	0.301021	0.344011
AC020663.3	0.0746928	0.139854	0.269821	0.320859	0.101162	0.0385363
AC020763.3	0.0140306	0.0656768	0.0434438	0.0964346	0.152021	0.304031
AC020765.3	0.220243	0.0515475	0.170488	0.331136	0.546865	0.397706
AC020904.2	1.10248	1.11998	1.21052	1.77347	1.73673	2.49306
AC020907.4	0.619696	0.580155	0.39975	0.865165	1.60865	1.67854
AC020910.5	0.60363	0.565114	1.16816	1.7503	0.953795	0.700723
AC020910.6	0.371402	0.368158	0.518625	0.375399	0.532606	0.653758
AC020911.1	0.140986	0.0659952	0.145515	0.121128	0.254597	0.145479
AC020914.3	0.147094	0.688542	0.303637	0.884628	1.85939	0.758907
AC020915.1	0.151153	0.114975	0.126756	0.227259	0.102358	0.214458
AC020915.2	0.37041	0.13871	0.458769	0.636473	0.936456	1.22308
AC020915.3	0.421293	0.478929	0.59012	1.5383	1.31779	1.6302
AC020916.1	0.158283	0.158196	0.178821	0.314245	0.419094	0.512056
AC020917.4	0.264977	0.343481	0.378675	0.945645	0.644143	0.841304
AC020928.1	0.153756	0.107959	0.0396736	0.165125	0.104122	0.0991609
AC020931.1	0.0605428	0	0.0937312	0.0520155	0.163996	0.218655
AC020951.1	0.627955	0.47031	0.870339	2.28135	2.30038	2.4623
AC020978.3	0	0.414625	0	0.456608	0.0799784	0
AC020978.7	0.0134829	0.0757357	0.013916	0.162175	0.109567	0.0834768
AC020978.9	0.527399	0.33857	0.357709	1.19106	0.77553	0.808548
AC020983.1	0	0.210749	0.154896	0.386815	0.338767	0.542011
AC021016.1	0.4178	0.670528	0.410685	0.341863	0.413171	0.307944
AC021028.1	1.22645	1.08441	1.26585	1.28788	1.9687	1.40617
AC021037.1	0.0829284	0.414064	0.256776	0.54624	0.599027	0.54196
AC021074.1	6.69436	4.27858	4.05262	6.58107	6.50949	6.11076
AC021078.1	1.11867	0.990799	1.4181	1.94218	1.78126	2.49069
AC021086.1	0.0696315	0.119512	0.0359341	0.0797667	0.136224	0.0718526
AC021087.1	0.624461	0.365384	0.0805649	0.268258	0.422885	0.241642
AC021087.2	0.0338704	0.0951275	0.174792	0.174602	0.214079	0.314557
AC021087.3	0.0707152	0.119165	0.0291947	0.157966	0.127702	0.204318
AC021087.5	0.0778234	0.104082	0.045899	0.114623	0.160616	0.0803058
AC021092.1	0.0136229	0.00637682	0	0.0292608	0.0369018	0.0421723
AC021106.1	1.73857	1.8798	2.07242	1.51476	1.21605	2.09724
AC021106.2	0.114778	0.0537272	0.118465	0.0986134	0.155455	0
AC021106.3	7.21308	5.67525	5.38558	3.7579	2.97932	3.6424
AC021127.1	0.568131	0.787182	0.469104	1.62055	2.13401	0.703504
AC021148.1	0.197439	0.13863	0.127363	0.233245	0.356548	0.458407
AC021188.1	0.275314	0.360845	0.340988	0.23654	0.0994361	0.454553
AC021205.3	0.0715101	0.120505	0.0590456	0.0860146	0.0258276	0.103308
AC021242.3	0.0887722	0.11081	0.122165	0.279657	0.240466	0.0305346
AC021321.1	0.183048	0.102821	0.302284	0.314537	0.363616	0.302219
AC021491.4	0.142526	0.10378	0.114414	0.0952413	0.171588	0.147072
AC021594.2	0.0773178	0.0723843	0.239404	0	0.209439	0.39892
AC021660.4	0.12073	0.33908	0.685345	0.155591	0.272529	0.249163
AC021701.1	0	0.0896159	0.0329329	0.0411214	0.0288108	0.0164629
AC021739.2	0.0845363	0	0.0872517	0.145261	0.305323	0.348931
AC021752.1	0.0599066	0.00934735	0.103052	0.060048	0.0180306	0.0721205
AC021851.1	0.4977	0.202584	0.201008	0.539157	0.801088	0.781529
AC021915.2	0.962517	1.56191	0.662289	2.1501	4.92484	1.85401
AC021945.1	1.457	1.29467	2.06454	2.97038	3.41158	2.44633
AC022007.1	1.47847	1.6135	1.38645	1.94531	1.73165	1.92666
AC022079.1	0.067686	0.443569	0.13972	0.116308	0.427815	0.209536
AC022079.2	0.215973	0.404385	0	0.185558	0.585034	0.594303
AC022098.1	1.50633	1.43392	1.4502	2.07724	2.35451	1.98544
AC022098.4	0.115759	0.108373	0	0.497285	0.104524	0.238905
AC022107.1	0.526789	0.443858	0.475747	0.577069	0.844299	0.679496
AC022137.3	0.347917	0.364037	0.464708	0.791261	0.572862	0.527967
AC022137.4	0.107173	0.160535	0.154862	0.313073	0.367732	0.508727
AC022149.1	15.5228	15.7224	20.2339	20.0626	20.3598	16.7085
AC022150.2	0.316364	0.118471	0.326527	0.271812	0.171396	0.0652917
AC022150.4	0.758296	1.08496	1.40287	1.26614	1.6407	1.31399
AC022154.1	0.153187	0.11473	0.158108	0.131615	0.248977	0.25292
AC022167.2	0.462692	0.505364	0.557149	0.675809	0.473493	0.493372
AC022182.3	0.319664	0.17604	0.291118	0.0323116	0.0339578	0.135827
AC022210.1	0.205538	0.288634	0	0.132445	0.139193	0.212096
AC022210.2	0.126378	0.08451	0.0745359	0.186139	0.114113	0.204931
AC022211.2	0.966127	1.1705	1.81836	2.39257	2.25789	2.58036
AC022211.3	1.51575	1.1624	1.18166	1.33001	1.61617	1.11485
AC022211.4	0.30561	0	1.36686	0.437623	1.37976	1.36657
AC022272.1	0.314657	0.490965	0.162383	0.315404	0.378826	0.378814
AC022306.1	0.234784	0.29307	0.350027	0.51551	0.565329	0.376874
AC022306.2	0.6298	0.353768	0.39002	0.432888	0.966755	0.389938
AC022306.3	0.222262	0.48552	0	0.254617	0.401385	0
AC022364.1	0.253929	0.335613	0.416255	0.513341	0.323697	0.709027
AC022382.2	0.174137	0.27171	0.199702	0.59846	0.751247	0.998301
AC022395.1	0.0195435	0.0182964	0.060514	0.0503741	0.0705874	0.100836
AC022400.1	1.55667	2.48605	1.60668	2.28155	4.63022	4.15761
AC022400.2	0.28232	0	0	0.202136	0.042487	0.19422
AC022400.4	0.427428	0.26677	0.147053	0.48965	0	0.588093
AC022400.5	0.383412	0.0997076	0.13191	0.567334	0.750108	0.373668
AC022400.6	0.717879	0.608066	0.423395	1.73288	1.32729	1.1641
AC022400.7	0.0350191	0.00655692	0.0144576	0.0300878	0	0.021682
AC022400.8	12.3959	12.5926	10.7525	24.8697	21.8203	26.2634
AC022400.9	0.181156	0.307395	0.315521	0.525314	0.296485	0.432302
AC022413.2	0	0.0387691	0.0854835	0.177903	0.149573	0.0854678
AC022415.2	0.161169	0.050295	0.0831732	0	0.0485101	0.221754
AC022415.3	1.31949	1.48235	1.73839	1.10035	2.08855	1.48978
AC022417.1	0.218914	0.117112	0.129112	0.322439	0.197672	0.0968162
AC022483.1	0.287472	0	0	0.308743	0.12979	0.0741631
AC022497.1	0.0883212	0.0206714	0.113948	0.0948564	0.109658	0.12532
AC022532.1	0.0707452	0.0883081	0.0730179	0.202613	0.404578	0.389357
AC022540.1	0.0662589	0.0310155	0.205163	0.0284647	0.209405	0.0683749
AC022558.1	0.0695379	0.455706	0.0717719	0.477973	0.753489	1.14814
AC022558.3	0.0592285	0.166348	0.244525	0.356222	0.0534817	0.42784
AC022762.2	0.843295	1.01505	0.932557	0.724555	0.95184	0.932386
AC022784.1	0.0561188	0.0394035	0.0434413	0.0783527	0.0844562	0.0941054
AC022784.6	0.0728968	0.204736	0.0752387	0.438428	0.394943	0.376125
AC022795.1	0.169789	0	0	0.145882	0.0766573	0.700845
AC022868.1	0.312655	0.0975683	1.07566	0.626807	0.470531	1.6132
AC022893.1	0.114819	0.182738	0.0711047	0.118383	0.228093	0.106638
AC022960.1	0.234192	0.328873	0.241715	0.603649	0.211469	0.604178
AC022968.1	3.22676	2.15776	3.42558	3.24769	2.66393	3.42495
AC022973.5	0.0888755	0.0416023	0.137596	0.114542	0.160504	0.412713
AC023024.1	0.361867	0.441883	0.292299	0.392023	0.582479	0.162359
AC023024.2	0.981422	0.861374	1.20288	0.808099	0.97851	0.527482
AC023090.2	0.0386251	0	0	0.0497798	0.0348775	0.0996468
AC023154.1	0.0336773	0.0472926	0.0173796	0.0289354	0.00760242	0
AC023157.2	0.64403	0.511582	0.684863	0.972551	0.951614	1.06739
AC023296.1	0	0.0411093	0	0.0251522	0.0793013	0.0302091
AC023355.2	0.294158	0.259189	0.410765	0.616983	0.523422	0.49997
AC023424.2	0.015679	0.0146785	0.00809134	0.0134713	0.0212366	0.0404493
AC023483.1	0.39026	0.304465	0.100699	0.11177	0.205564	0.268483
AC023494.1	0.130608	0	0.224673	0.261842	0.432431	0.224632
AC023509.3	0.525802	0.393801	0.325617	0.451768	0.902094	0.162779
AC023510.2	1.14711	0.920498	1.46586	2.11199	2.66351	2.42386
AC023512.1	1.46993	1.83485	2.19144	1.68395	3.39202	2.35959
AC023593.1	0.127078	0.0264377	0.0728671	0.206239	0.331496	0.320557
AC023632.2	0.028697	0.0268659	0.0148095	0.0739693	0.0777383	0.0740341
AC023813.3	0.0756025	0.0707784	0.234094	0.0649576	0.0682674	0.234052
AC023818.1	0.0855728	0.12818	0.0706576	0.485259	0.386352	0.58282
AC023825.2	0.788314	0.624472	0	0.208406	1.20464	2.69079
AC023830.3	0.0280067	0.0524393	0.057813	0.120317	0.050579	0.173408
AC023906.1	0.179911	0.168431	0.0928454	1.08205	1.05596	1.20678
AC023908.3	0.133737	0.225367	0.372692	0.367703	0.410591	0.262218
AC023983.1	0.431215	0.672833	0.148356	0.247	0.0648964	0
AC023983.2	0.145017	0	0	0.560694	0.130948	0.0748248
AC024060.2	3.79452	3.24349	4.00156	7.51275	7.52312	7.06534
AC024075.1	2.38827	2.37562	3.62047	2.11613	3.7066	4.39001
AC024075.2	2.40682	2.22735	2.65547	3.56542	3.59721	2.54081
AC024075.3	1.98781	1.71782	1.65712	2.75897	2.41629	1.42014
AC024145.1	0.157743	0.246129	0.217081	0.587309	1.13951	0.81391
AC024243.1	0	0	0	0.13501	0.236483	0.162154
AC024257.3	0.022987	0.0376603	0.0237255	0.00987525	0.0363245	0.0711641
AC024267.4	0	0.135765	0.0748388	0.249201	0.0654747	0.149651
AC024270.4	0	0	0	0.415828	0.611823	1.09875
AC024270.5	0	0.046261	0.0340011	0.0141523	0.0297468	0.0339952
AC024293.1	35.9223	34.7793	35.2184	79.798	66.1308	86.4685
AC024361.1	0.317375	0.178274	0.458599	0.272695	0.458542	0.58954
AC024361.3	0.4895	0.229133	0.37892	0.525737	0	0.63144
AC024451.2	0.110336	0.275456	0.0379604	0.158006	0.199267	0.151819
AC024451.4	0.05419	0.101464	0.167793	0.0931227	0.146801	0.0559228
AC024575.2	0.119504	0.223757	0.123344	0.513404	0.26978	0.184988
AC024580.1	0.113671	0	0.175984	0.0976684	0.102644	0.117305
AC024580.2	0.120923	0.113207	0.312019	0.727297	0.92814	0.68634
AC024619.4	0.773752	0.482919	0.399305	0.221609	0.232899	0.798493
AC024884.1	0.102133	0.764925	0	0.0877548	0.368903	0.210797
AC024884.2	0.0653584	0.122376	0.303562	0.0561574	0.295093	0.168621
AC024896.1	3.54084	2.78686	4.3176	8.34632	6.49378	7.79316
AC024909.1	0.216666	0.236647	0.29817	0.217195	0.260868	0.24223
AC024933.1	0.468406	0	0	0.402471	1.16318	0.845931
AC024940.2	0.0226333	0.0105945	0.0175204	0.0437565	0.010219	0.017518
AC024940.3	0.94145	1.57388	1.59636	3.12014	2.48968	2.42891
AC024995.1	11.831	14.3579	10.4021	9.78914	13.4533	16.2793
AC025031.4	0.0498336	0.0349903	0.0900108	0.139161	0.270001	0.231425
AC025034.1	0	0.044595	0	0.102323	0.0860289	0
AC025040.1	0.0277032	0.0259355	0	0.0238036	0	0.200126
AC025048.2	0.0882066	0.176953	0.117052	0.227371	0.18206	0.19506
AC025048.6	3.08883	2.99031	4.41983	3.37786	5.95882	1.55759
AC025164.2	0.0084661	0.00792588	0.0131072	0.00363719	0.00764499	0
AC025165.1	0.0763138	0.0142888	0.0472596	0.0655716	0.0275649	0.047253
AC025165.4	0.282344	0	0	0.323466	0.169973	0.19425
AC025165.5	0.634541	1.12209	1.09155	0.54522	0.636664	0.582078
AC025171.1	2.64682	2.88502	2.55625	2.76158	3.26933	2.76075
AC025171.2	1.18565	1.36131	1.13139	2.08236	2.53187	2.95505
AC025171.3	0.137522	0.364783	0.283882	0.689293	0.517438	0.544036
AC025171.4	0.116769	0.218636	0.401736	0.468219	0.878707	0.562358
AC025171.5	0	0.124409	0.274316	0.723159	0.240002	0.639989
AC025175.1	0.194987	0.0456364	0.201253	0.167541	0.220097	0.15092
AC025176.1	0.446601	0.313578	0.345714	0.383739	1.00823	0.576116
AC025178.2	0.0488638	0	0	0.125957	0.308875	0.705983
AC025181.2	1.67684	2.23584	1.67828	3.1436	1.83543	3.09393
AC025198.1	8.07268	6.37386	7.12743	6.9364	7.28981	9.73625
AC025265.1	0.421711	0.107673	0.356122	0.889409	0.311575	0.47477
AC025287.3	0.32537	0.228456	0.335825	0.768823	0.661087	0.671565
AC025370.2	0.528397	0.185505	0.886234	1.24856	1.37182	1.2951
AC025419.1	0.0189856	0.0177742	0.0293935	0.00815664	0.0257167	0.0293898
AC025442.2	0	0	0.0239125	0.059721	0.0418426	0.119548
AC025449.1	1.07852	2.30789	1.98781	1.32387	1.53046	1.27204
AC025449.2	0.0535163	0.125254	0.0414269	0.0689753	0.144979	0.0966507
AC025472.1	0.101882	0.0238452	0.0262888	0.0218853	0.0460007	0.0525711
AC025518.1	0.704657	0.439796	0.121217	0.605472	0.318161	0.484805
AC025588.1	1.6128	1.67561	1.31952	1.92658	1.49192	1.40054
AC025594.2	0.773787	0.434648	0.15973	0.930822	1.07141	0.585604
AC025682.2	0.164061	0.307186	0.203199	0.338325	0.0888907	0.203174
AC025766.1	0.0996402	0	0	0.342461	0.359909	0.205658
AC025774.1	0	0.0261796	0.0288625	0.0160186	0.0336695	0.0384785
AC025809.2	0	0	0.070026	0.0582963	0.163377	0
AC025857.2	0.684921	0.160304	1.23713	1.17703	1.08238	0.17671
AC025917.1	0.0673044	0.220534	0.451536	0.520479	1.21555	0.798771
AC026124.1	0.047154	0.0110363	0	0.0810337	0.0532265	0.0973262
AC026124.2	0.434863	0.523433	0.128239	0.320275	0.448791	0.320557
AC026202.2	0.303221	0.170324	0.125185	0.521082	0.219053	0
AC026254.2	0.12412	0.1162	0.29892	0.31995	0.261529	0.213488
AC026271.1	0.181393	0.254727	0.0936105	0.0779304	0.245703	0.187198
AC026310.2	0.223917	0.0524073	0.0577779	0.1443	0.252753	0.0577708
AC026333.4	0.749134	0.280533	0.231961	0.579321	0.608838	0.695798
AC026341.1	0.00855794	0.00801187	0	0.0220601	0.0463682	0.00883182
AC026348.1	0.154807	0.253625	0.239671	0.365797	0.419383	0.239642
AC026356.1	0.240253	0.224923	0.0929897	0.232241	0.162716	0.0929782
AC026356.2	0.0453819	0.0849723	0	0.0584913	0.081962	0
AC026367.1	0.0666987	0	0.137684	0.286553	0.120461	0.413
AC026368.1	0.236249	0.0552935	0	0.050749	0.106669	0.24381
AC026369.1	0.0146383	0.0205563	0.0226629	0.0188668	0.0264374	0.0151067
AC026401.3	4.15846	5.23408	5.05511	5.83613	7.1766	7.43869
AC026403.1	9.11764	9.18252	5.27564	23.5029	23.3282	23.3811
AC026410.3	5.61663	5.95119	4.31411	5.57432	4.207	3.72948
AC026412.2	0.985664	0.780807	1.91728	1.1401	0.547744	1.05634
AC026436.1	0.754694	1.41308	1.09052	3.76113	1.77193	3.1154
AC026462.1	0.220587	0.413024	0.227675	0.56862	0.248996	0.28456
AC026471.1	0.309759	0.365644	0.389214	0.543894	0.571605	0.959022
AC026471.2	0	0.039496	0.0435434	0.0362501	0.0761939	0.26123
AC026471.4	0.272295	0.339894	0.936814	1.5598	1.22945	2.81012
AC026688.1	0.4187	0.457315	0.648231	0.569635	0.850724	0.180044
AC026691.1	0.20205	0.264821	0.0625627	0.156251	0.145966	0.271074
AC026726.1	0.203429	0.190449	0	0.0582656	0.183703	0.349902
AC026740.1	1.28804	1.06115	0.850832	0.885401	0.977038	1.11659
AC026741.1	0.018218	0.0511666	0.0376066	0.0939231	0.246771	0.112807
AC026748.3	1.11079	1.271	0.840751	1.00747	1.37087	1.17182
AC026803.2	0	0.161325	0.177857	0.0370167	0.0778054	0.133378
AC026877.1	1.11691	1.50471	0.927864	1.14697	0.885609	1.23701
AC026951.1	0.580067	0.713729	0.821079	1.53799	1.13744	1.36831
AC026979.2	0.404505	0.0946738	0.104375	0.868932	0.365282	0.834911
AC026979.3	0.126369	0.118306	0.130429	0.325749	0.342345	0.586865
AC026979.4	0.38204	0.432523	0.495186	0.664174	0.393134	0.504301
AC027020.1	0.0644841	0.0603697	0.199668	0.110817	0.232925	0.332743
AC027020.2	0.460593	0.335381	0.387357	0.703587	0.600789	0.809838
AC027031.2	0.143298	0.187817	0.236644	0.270886	0.362329	0.177464
AC027097.1	1.87023	2.06924	1.98297	1.53396	1.65818	1.14052
AC027097.2	1.27847	1.2389	1.04947	0.7966	1.09374	0.655846
AC027176.2	0.327784	0.20458	0.112772	0.187766	0.148	0.169139
AC027228.2	0.681134	0.885658	0.820187	0.585267	0.341714	0.468626
AC027237.5	0.0172799	0.0161773	0.0445876	0	0.00780214	0.0267495
AC027271.1	0.200432	0.312739	0.137915	0.631481	0.663655	0.413697
AC027290.3	0.0786177	0.0674681	0.0924136	0.187646	0.1341	0.175791
AC027307.2	7.57536	6.41847	5.37267	5.92735	5.42679	3.62505
AC027307.3	0.296399	0.728404	0.344162	0.509365	0.535316	0.382359
AC027309.2	24.6228	19.6734	26.7284	18.239	18.9765	23.2204
AC027373.1	0	0	0.0368341	0.0919938	0.0966807	0.11049
AC027514.2	0.0639798	0	0	0.164925	0.346654	0.396167
AC027559.1	0.546203	0.432682	0.650482	1.29967	1.47971	1.04065
AC027575.3	0.34774	0.260442	0.358912	0.776873	0.690845	0.645969
AC027601.2	1.42001	1.36327	1.38161	1.63982	2.27059	2.07219
AC027601.3	0.202511	0	0.156763	0.0435022	0.320031	0.470238
AC027601.5	0.114943	0.184472	0.152532	0.225749	0.222423	0.169461
AC027601.6	0.0780986	0.112485	0.117811	0.345857	0.260403	0.192197
AC027607.1	0.610569	0.357256	0.472639	1.18043	1.51626	2.28417
AC027612.3	0.778519	1.34836	1.2053	1.17066	0.87879	1.00431
AC027627.1	0.216497	0.101341	0.111726	0.0930132	0.146628	0.167571
AC027644.1	1.23087	1.40841	0.846945	0.94012	2.84056	2.54056
AC027682.1	0.31734	0.169767	0.327536	0.272677	0.736894	0.374286
AC027682.4	0.17211	0.0966767	0.426334	0.443659	0.683854	0.497336
AC027682.7	0.134507	0.0539676	0.0594978	0.330217	0.503211	0.41644
AC027702.2	0.575643	0.582026	0.546607	0.672692	0.665381	0.712889
AC027763.1	0.11321	0.15898	0.0584236	0.340468	0.460049	0.23367
AC027796.4	0.0466311	0.130967	0.144388	0.160273	0.252659	0.529366
AC027801.1	0.291111	0.218029	0.240372	0.75042	1.13917	0.34049
AC027801.3	0.175167	0.218654	0.421856	0.501714	0.158183	0.48207
AC027801.5	0	0	0.101118	0.168364	0.442356	0.303322
AC027811.1	0	0	0.0258544	0.0538102	0.0904832	0.0387774
AC034102.6	0.251967	0.442293	0.422601	0.541262	0.284421	0.487565
AC034102.8	0	0.078833	0.0869113	0.144709	0.152083	0.434511
AC034198.2	0.559391	1.34665	0.412403	0.549328	0.288659	0.824718
AC034199.1	0.0933906	0.122404	0.0192782	0.0160494	0.0506014	0.0192762
AC034229.4	0.462082	0	0.476929	0.397049	0	0.0953756
AC034231.1	1.21432	0.85263	0.626668	1.69555	1.37073	1.17488
AC034236.1	47.2555	31.9879	9.88168	42.9445	42.753	52.9384
AC034236.2	0.382691	0.335878	0.641842	0.822076	0.863963	1.28357
AC034236.3	0	0	0	0.303865	0.239511	0.456202
AC035139.1	0	0	0.308171	0.513121	0.404449	0.308145
AC036103.1	0.0412516	0.0386192	0.0425763	0.177229	0.18626	0.0425727
AC036108.1	0.069314	0	0.143079	0.178676	0.125187	0.858404
AC036176.1	0.363435	0.340243	0.214346	0.223061	0.421967	0.26791
AC036214.2	1.64449	1.45633	2.06428	0.763806	1.40477	0.642166
AC037459.2	0.503901	0.360746	0.520082	0.802289	0.762866	0.810647
AC037487.1	0.0329481	0	0	0.0990882	0.0743837	0.0510048
AC037487.3	0	0.681355	1.12675	2.18879	0.328616	0.375553
AC039056.2	0.319035	0.298676	0.32928	0.0685335	0.144051	0.0823131
AC040160.1	0.106574	0.156786	0.125709	0.222395	0.109989	0.219973
AC040160.2	0	0.0455593	0.0251138	0.0836314	0.0219732	0.0502233
AC040162.1	0.282592	0.2844	0.226041	0.655613	0.708158	1.34155
AC040162.3	0.751086	0.64456	0.452203	0.815688	0.57464	1.00123
AC040169.1	1.87748	1.09854	1.61481	1.74768	1.34223	1.69542
AC040169.3	0.93235	0.37408	0.274939	0.400566	1.08251	0.412378
AC040970.1	2.54442	2.4398	2.43513	3.80288	4.49797	3.00788
AC040977.1	0.118826	0.111243	0.490565	1.22523	1.07305	0.367897
AC044787.1	1.08069	1.25261	1.69964	3.00688	2.55596	2.65548
AC044802.1	0.0281668	0.0527386	0.072678	0.0242028	0	0.0436036
AC046130.3	0.0446901	0.0418382	0.0461251	0.0640011	0.0941671	0.0153739
AC046134.2	0.0179324	0.0251821	0.061694	0.0590667	0.099862	0.064774
AC046143.1	0.477625	0.372621	0.698363	1.29962	0.898582	1.19124
AC046143.2	2.18622	0.43858	1.28938	2.41527	1.41019	3.38438
AC046158.3	0.1912	0.0894991	0.115115	0.0547639	0.158274	0.624862
AC046176.1	2.36881	1.98935	1.47411	3.77155	3.36602	3.01992
AC046185.2	3.05928	3.04883	1.8334	2.79834	2.94093	3.66654
AC046185.3	6.63651	6.84057	7.2878	5.83695	8.9594	5.69608
AC048341.1	0.600142	0.496002	0.653287	0.970933	1.24482	0.48872
AC048341.2	1.5772	1.24341	1.11379	3.56643	1.87409	3.16979
AC048344.4	1.54681	1.5929	1.59647	1.19621	1.67623	1.51654
AC048351.2	0.132332	0.412958	0.31869	0.0758062	0.59752	0.364191
AC048382.1	0	0.112448	0	0.309629	0.289252	0.289242
AC048382.2	0	0	0	0.355919	0.224435	0.341985
AC048382.5	0.0111119	0.0104028	0.0344061	0.00954811	0.0301041	0.0458715
AC051619.4	0	0.0444724	0	0.0163275	0.0600585	0.0294155
AC053513.2	0.607509	0.775555	0.399011	2.51516	1.69573	1.48193
AC053527.2	0.297506	0.222817	0.122824	0.306767	0	0.675483
AC055714.1	0.0417778	0.093868	0.060367	0.0215391	0.0301823	0.034493
AC055811.2	0.144448	0.0450766	0.248477	0.0827467	0.0434818	0.0496919
AC055811.4	0.209137	0.130527	0.33577	0.319476	0.56659	0.527601
AC055839.2	0.0751538	0.0703578	0.284413	0	0.339343	0.0258539
AC055855.2	1.79337	0.992092	1.09375	2.31149	2.5029	2.52386
AC060234.2	0.209555	0	0	0.162058	0.151393	0
AC060780.1	1.31299	1.16839	1.65683	1.6106	2.04882	2.45156
AC060780.2	3.49951	3.46889	3.18696	2.47638	4.64749	6.16107
AC060780.3	0	0	0	0.875578	0.920204	3.68071
AC061965.2	0	0.0260463	0	0.0717197	0.1005	0.114854
AC061975.8	0.0743777	0.0232104	0.127944	0.276947	0.0223894	0.35822
AC061992.2	0.171545	0.0642388	0.141643	0.0884423	0.309833	0.354085
AC062029.1	0.506113	0.410639	0.557191	0.463883	0.639877	0.661624
AC063943.2	0.343475	0	0.354505	0.295139	0.620363	0.708967
AC063948.1	0.430174	0.302041	0.221994	1.47855	0.485597	0.332971
AC063950.1	0.571388	0.772667	0.589738	2.78222	2.86668	3.86582
AC063952.2	0.199311	0.155493	0.342852	0.313982	0.239989	0.10285
AC063962.1	0	0.659157	0	0.268893	0.211948	0.16148
AC063965.2	0.326726	0.152937	0.168609	1.12299	1.25399	2.36039
AC064799.1	2.27663	2.20009	1.28857	5.17461	2.7855	4.24445
AC064801.1	0	0	0	0.34421	0.271315	0.413422
AC064801.2	0.031281	0.0292847	0.0968565	0.161274	0	0.193702
AC064807.1	0.685952	0.911731	0.664278	0.734961	0.963611	1.15368
AC064807.2	0.242615	0.624612	0.563413	0.104237	0.0547747	0.375588
AC064836.2	0.242254	0.170096	0.437559	0.57245	1.25795	0.12501
AC064836.3	0.181961	0.238488	0.225365	0.343981	0.558702	0.450706
AC066613.1	0.0124228	0.0581502	0.0769306	0.128096	0.123406	0.153853
AC067750.1	0.155689	0.186564	0.096413	0.315721	0.292444	0.282796
AC067751.1	0.0308783	0	0.159349	0.0530662	0.0557708	0.0637364
AC067817.2	0.526606	0.2958	0.108703	0.181001	0	0.434791
AC067838.1	1.97792	2.24849	1.45817	1.39609	1.9138	1.23938
AC067852.2	0.387681	0.346443	0.254629	0.272558	0.318277	0.145494
AC067852.5	0.902422	0.281611	0.698551	1.09853	0.814954	0.620902
AC067904.2	0.0317688	0.20819	0	0.0545966	0.172138	0.0327873
AC067930.2	0.348868	0.598775	0.360071	0.249813	0.367563	1.02015
AC067930.4	0.69496	0.910855	0.430366	1.46305	0.847262	1.32689
AC067930.5	0.0741531	0.0617075	0.0595267	0.169915	0.104169	0.127551
AC067930.8	0.24118	0.313596	0.3319	0.299349	0.350906	0.428683
AC067931.1	0.485955	0.227472	0.501561	0.0521965	0.219427	0.31346
AC067942.1	0.0546008	0.0255582	0.0845313	0.117294	0.0493087	0.140878
AC068025.1	0.0534902	0.250383	0.27604	0.137889	0.0483057	0.386436
AC068189.2	0.105118	0.0738074	0.0542468	0.0225815	0	0.0813662
AC068193.1	0.185777	0.24349	0.115046	0.0638539	0.0671083	0.0766934
AC068205.2	0.212057	0.250767	0.334059	0.556239	0.473718	0.575935
AC068282.1	0.040396	0	0.0208466	0.0347115	0.109442	0
AC068338.2	0.370542	0.346895	0.20593	0.661291	0.669254	0.441256
AC068338.3	0.195022	0.182576	0	0.837894	0.0880599	0.301912
AC068446.1	0.315762	0.0739028	0.0271585	0.113054	0.213868	0.325886
AC068473.5	0.924567	1.19706	1.25881	1.33537	1.31461	0.994815
AC068481.1	0.05933	0.296234	0.142882	0.237912	0.125019	0.26534
AC068491.1	0.426975	0.368979	0.271192	0.508005	0.533896	0.169487
AC068580.1	0.117463	0.109967	0	0.100934	0.318235	0.969835
AC068580.3	0.0202282	0.0378746	0	0.0347634	0.127873	0.229644
AC068587.4	0.00240712	0.00225351	0	0.00620519	0.0130429	0.024843
AC068620.1	0.616404	0.793469	0.0795248	0.331041	0.347913	0.79521
AC068620.2	0.145571	0.204421	0	0	0.460115	0.150238
AC068620.3	0	0.016645	0.0183506	0.0458331	0.0160564	0.0275245
AC068631.1	0.00734476	0.0240662	0.0113709	0.0157781	0.0165822	0.0265309
AC068631.4	0.905772	0.339188	0	0.155663	0.49079	0.934815
AC068669.1	0.0176068	0	0.0181722	0.0907754	0.0636012	0.0545141
AC068722.2	0.37463	0	0	0.193148	0.33832	0.231985
AC068790.2	0.219532	0.411045	0.679745	0.37728	1.3217	0.906284
AC068790.3	0.0737066	0.207009	0.152147	0.380009	0.0665629	1.06498
AC068790.4	0.774901	0.14509	0.479871	0.399516	1.39959	1.5995
AC068790.5	0.459265	0.322468	0.592517	0.197319	0.725817	0.829485
AC068790.6	0	0	0.489171	0.678764	0.285343	0.326099
AC068790.7	0	0	0.159351	0.331669	0.348573	0.159344
AC068792.1	0.195491	0.457538	0.504421	0.251973	0.617902	0.10088
AC068831.2	0.109687	0.08215	0.11321	0.263907	0.376414	0.294332
AC068831.8	1.04922	0.88617	1.08291	2.33724	2.03409	2.3717
AC068870.2	1.46694	1.76571	1.6222	1.80076	2.93343	1.73028
AC068888.1	0.0842369	0.08379	0.114111	0.194532	0.142637	0.124975
AC068946.1	0.0172238	0.0161247	0.0355539	0.0148003	0.0155546	0.0355526
AC069185.1	0.186802	0.209857	0.154241	0.160517	0.168698	0.269911
AC069200.3	0.378577	1.41767	0.390735	1.08436	0.569814	0.390721
AC069222.1	0.097048	0.0454274	0.0626029	0.0521204	0.153375	0.250402
AC069224.2	0	0.0222502	0.0735903	0.0612681	0.0429271	0.196234
AC069234.4	0.39573	0	0.816876	0.935132	0.714757	0.612636
AC069234.5	1.27376	1.65111	0.809022	1.76809	1.41577	0.910118
AC069281.2	0.388986	0.251446	0.267652	0.525255	0.510205	0.315436
AC069282.1	2.6347	1.66855	3.03922	4.52795	3.3591	4.39872
AC069307.1	0.911864	0.682937	0.941147	0.626848	0.164699	0.564669
AC069366.1	1.4592	1.91251	1.25505	0.376165	0.307484	0.602403
AC069499.2	6.24619	5.77261	4.95906	7.84453	11.2094	4.21505
AC069499.3	0.213406	0.199787	0.770906	1.00858	0.0963623	0.550628
AC069528.2	0.0818896	0	0	0.105551	0.0369768	0
AC069542.1	0.0731787	0	0.0755287	0.31441	0.198261	0.151052
AC069544.1	0.204007	0.61116	0.80012	0.736268	0.810639	0.757981
AC069547.1	0.796707	0.866164	0.610087	0.331261	0.881965	0.424393
AC069547.2	0.0620405	0.116163	0.256131	0.106622	0.224113	0.256122
AC072054.1	0.252388	0.236281	0.520985	0.433751	0.79775	0
AC072061.1	0.0729823	0.239137	0.263641	0.172462	0.131819	0.376616
AC073046.1	2.50835	4.40301	2.69677	4.31082	2.54842	3.23601
AC073046.3	0.253172	0.118508	0.130651	0.0543873	0.228637	0.19597
AC073046.4	0.176606	0.264537	0.291644	0.45527	0.382779	0.619721
AC073063.1	27.3305	27.158	25.1586	25.9085	32.141	19.6826
AC073072.1	0.585652	0.877244	0.72535	1.40909	0.423118	0.725322
AC073073.1	3.25739	3.79129	2.8168	3.10166	2.46469	1.72636
AC073073.2	0.711507	0.695706	0.913863	0.733673	0.785346	0.603779
AC073107.1	0.187075	0.233515	0.257443	0.12503	0.206489	0.214527
AC073107.2	0.171267	0	0	0.441506	0.618679	0.707038
AC073111.4	0.451547	0.466766	0.466047	0.412263	1.24036	0.941766
AC073130.3	0.125255	0.134014	0.092341	0.307517	0.339352	0.07387
AC073136.1	1.15949	1.00796	0.95453	0.972622	1.0596	1.02573
AC073136.2	1.15228	1.07874	1.13972	0.948888	0.693744	1.13968
AC073140.3	0.126852	0.0791712	0	0.181672	0	0.130921
AC073195.2	0.0929573	0.0870251	0.335798	0.0798777	0.377772	0.239847
AC073210.1	0.175697	0	0.725357	0.603903	0.317343	0.543998
AC073254.1	0.131313	0.143422	0.067765	0.131643	0.108706	0.1807
AC073263.1	0.100275	0.187752	0.336359	0.581619	0.362232	0.388092
AC073270.2	0.375528	0.415484	0.0704703	0.528037	0.46246	0.140935
AC073332.1	0.011935	0.00372444	0.00410607	0.0136742	0.0215568	0.0328473
AC073333.1	0	0.294449	0.519392	0.702691	0.511276	0.649217
AC073343.1	0	0	0.258499	0.161412	0	0.25849
AC073343.2	0.0114083	0	0.0235493	0.0686217	0.051514	0.0117742
AC073346.1	0.11281	0.176017	0.116432	0.387747	0.407512	0.465711
AC073346.2	0.316905	0.259596	0.388409	0.493571	0.679714	0.511046
AC073349.1	0.153529	0.0718656	0.0792295	0.560689	0.935897	0.831879
AC073349.2	1.11885	1.09506	1.67968	1.46399	2.15866	1.91582
AC073349.4	0.51319	0.411806	0.52967	0.881966	0.728297	0.226994
AC073352.1	0	0.151431	0.166948	0.138995	0.29216	0.250414
AC073367.1	0	0.0547499	0.12072	0.15076	0.475336	0.482864
AC073389.1	0.717821	0.720013	0.582114	1.80641	1.62066	1.69336
AC073389.3	0.697531	0.44895	0.494953	1.08639	0.708684	1.43981
AC073415.1	2.66418	3.49183	4.39958	1.60253	1.68422	4.12447
AC073475.1	0.0385183	0.00901506	0.00993883	0.00827469	0.034786	0.0496925
AC073476.1	0	0	0.206737	0.258183	0.180896	0.310096
AC073476.3	0.0650372	0.121773	0.0839072	0.111773	0.0440513	0.0671235
AC073487.1	0.15411	0.0721376	0.0795294	0.264853	0.139177	0.23858
AC073508.3	0.0574518	0.188249	0.207539	0.148105	0.233481	0.296474
AC073517.1	0.226037	0.0705375	0.544358	0.323723	0.204135	0.0777629
AC073529.1	0.034909	0.0980437	0.03603	0.0799927	0.231193	0.0840674
AC073534.1	0.0772009	0	0.0796801	0	0	0.31871
AC073548.1	0.216589	0.223044	0.156481	0.483899	0.430324	0.71532
AC073548.2	0.0944879	0.0353832	0.0585134	0.113671	0.0511993	0.156031
AC073569.3	0.358611	0.167863	0	0.359513	0.431816	0.185058
AC073575.4	0.260045	0.24345	0	0.782099	0.176136	0.603873
AC073578.2	0.966343	1.23365	0.725364	2.49114	1.98342	1.63202
AC073611.1	0.441012	0.412869	0.0650249	0.649649	0.910352	0.520184
AC073655.2	0.219151	0.136777	0.490076	0.470792	0.890623	1.01782
AC073840.1	0.0374308	0	0.0515104	0.0750501	0.0450718	0.128772
AC073842.2	0.427575	0.200144	0.073551	0.673595	0.643574	0.956135
AC073857.1	3.40329	3.7654	2.19536	4.02112	5.48345	4.1112
AC073861.1	16.6069	16.4616	17.2318	45.2529	38.0157	45.6447
AC073896.2	0.159812	0.11969	0.0439849	0.366209	0.394497	0.263906
AC073896.3	2.05212	1.22256	0.770189	2.08404	1.60058	0.577635
AC073896.4	0.101148	0.378773	0	0.521508	0.182697	0.313184
AC073909.1	0.204017	0.267397	0.168455	0.245441	0.110551	0.463245
AC073912.2	0	0.0650108	0.215017	0.119346	0.188143	0.0716714
AC073912.3	0	0	0.265436	0.220997	0.696784	0.132716
AC073957.3	0.367938	0.327517	0.423331	1.02109	1.19298	0.803074
AC074029.3	0.13065	0.733874	0	0	0.353978	0.134844
AC074032.1	0.145972	0.0341642	0.112995	0.313592	0.230704	0.112994
AC074117.1	2.2938	2.08031	1.83725	3.26464	2.48158	2.77434
AC074138.1	0.187704	0.0585752	0.355174	0.26883	0.339039	0.419749
AC074141.1	0.326649	0.267578	0.49166	0.666655	0.528549	0.884982
AC074212.1	0.125425	0.102743	0.0809079	0.161671	0.184071	0.11327
AC078778.1	0.503249	0.336524	0.445207	1.60625	0.779135	0.296803
AC078785.1	0.105985	0.110246	0.0850801	0.0708366	0.0691295	0.0668483
AC078795.1	0.207512	0.279262	0.307878	0.69099	0.445096	0.481893
AC078802.1	0	0.0905382	0.0499077	0.207763	0.0873409	0.149722
AC078817.1	8.80861	7.106	4.64245	27.1373	19.7189	33.2707
AC078819.1	0.237272	0.177704	0.0489782	0.367012	0.128572	0.489786
AC078846.1	0.615796	0.576497	0.956323	1.36002	1.41894	0.718733
AC078881.1	0.0200345	0.012504	0.0482483	0.0172164	0.0482502	0.020678
AC078883.1	1.31603	1.23204	1.47864	1.81805	3.9869	1.90849
AC078889.1	0.138182	0.0646818	0.213929	0.47498	0.436791	0.427861
AC078899.1	9.70074	9.14606	9.08913	7.8041	10.6873	6.0713
AC078909.2	0.204845	0	0.105712	0.352061	0.462509	0.422848
AC078942.1	0.207628	0.0647923	0	0.178421	0.125011	0.142864
AC078983.1	0.210486	0.240843	0.120692	0.160781	0.190099	0.120692
AC078991.1	0.334133	0.688179	0.137945	1.20595	0.905306	0.965618
AC079089.1	2.07241	1.61032	1.32615	1.74527	3.40644	3.03733
AC079140.1	0.0683966	0.0640316	0.282371	0.176327	0.0617719	0
AC079140.2	37.8937	26.069	15.4071	56.9858	50.5572	72.8881
AC079140.3	0	0.138774	0.305988	0.0636919	0.133877	0.535488
AC079140.6	0.0720223	0.0674257	0.297339	0.21662	0.520372	0.371679
AC079142.1	0.0404545	0.0126242	0	0.05794	0.048715	0.055672
AC079145.1	0	0	0.04369	0.0181882	0.0191154	0.0218453
AC079148.1	0	0.046597	0	0.0427723	0.31467	0.0513725
AC079150.1	1.56787	1.46781	1.07881	0	1.41601	1.07882
AC079209.1	0.0147538	0.0138122	0.0152274	0.0380353	0.146572	0.0304554
AC079228.1	0	0.181902	0.240649	0	0.10529	0.120326
AC079250.1	6.37187	4.81529	5.70487	7.98248	8.87475	10.1422
AC079296.1	0.240784	0.17282	0.140825	0.213812	0.173971	0.289939
AC079305.2	0.490158	0.152958	0.168632	0.0702019	0.221342	0
AC079305.4	0.150869	0.014124	0.155713	0.181506	0.109005	0.109001
AC079313.1	0.373304	0.0698958	0	0.769907	0.472008	1.00177
AC079313.2	0.176471	0.165208	0.182137	0.265385	0.159379	0.18214
AC079322.1	0.107749	0	0	0.0617282	0.0648751	0.29656
AC079328.1	0.385382	0.481048	0.26517	0.36797	0.386729	0.220979
AC079354.1	0.131077	0.490844	0.27057	0.112639	0.236763	0.811726
AC079385.1	0.016852	0.0157764	0.069572	0.0434446	0	0.0695734
AC079414.3	1.38376	2.13574	1.85278	1.12484	2.06038	1.54402
AC079416.2	0.129907	0.194586	0.0268156	0.178615	0.305046	0.134081
AC079416.3	0	0.0639786	0	0.0587273	0.154303	0.141071
AC079447.1	0.265903	0.42127	0.189997	0.158193	0.517245	0.485557
AC079466.1	0.0255954	0.00798729	0.00880573	0.0439902	0.0616438	0.0440295
AC079584.2	0.131394	0	0.0339031	0.0282279	0.178002	0.101711
AC079610.1	0.413558	0.110618	0.243906	0.761541	0.69365	1.0976
AC079684.2	0.373135	0.523981	0	1.44292	1.09524	1.54049
AC079776.1	0.353863	0.298151	0.328701	0.304088	0.287631	0.365232
AC079781.5	0.070978	0.0442987	0.0976756	0.155874	0.249292	0.244195
AC079807.1	0.0952454	0.40125	0.245758	0.532012	0.172041	0.147458
AC079841.2	0.0199243	0.130569	0.0411279	0.0342434	0.107967	0
AC079848.1	0.196933	0.230455	0.177848	0.0846159	0.244557	0.330297
AC079880.3	0.0672136	0.0629239	0	0	0.182112	0.10406
AC079907.1	0.43599	0	0.224994	0.561994	0.590646	0.562497
AC079921.1	0.0369667	0.0432593	0	0.0317669	0.0584263	0.0381544
AC079922.1	1.58972	1.70087	0.937578	1.75643	1.02554	1.2892
AC079922.2	0.278174	0.236746	0.130502	0.271642	0.216973	0.26101
AC079944.1	0.247061	0.308391	0	0.283079	0.148755	0.679998
AC079944.2	0.277692	0.155981	0.114643	0.0477262	0.100319	0.0573227
AC080013.1	0.0456424	0.0854587	0.080756	0.10646	0.0412218	0.100947
AC080013.3	0.141056	0.264107	0.218377	0.0606074	0	0.218382
AC080013.5	0.300185	0.0562054	0.123929	0.103184	0.433779	0.681626
AC080023.2	0.587959	1.6513	0.202278	2.35786	3.5401	3.43882
AC080038.2	0.918453	0.429918	0.546888	0.303562	0.41475	0.583362
AC080038.3	0.0963717	0.451105	0.298397	0	0.348152	0.198936
AC080038.4	0.27149	0.254163	0.344868	0.376872	0.113167	0.258658
AC080080.1	0.0491938	0.184216	0.101546	0.0704568	0.266576	0.304646
AC080112.4	0.049095	0.0459617	0.0337808	0.112505	0.0739002	0.236472
AC080129.2	0.189606	0.35501	0.293539	0.407339	0.428106	0.587094
AC080162.1	0.0717698	0.403136	0.37037	0.185024	0.194456	0.222228
AC083798.2	0.154947	0.118684	0.0872301	0.2542	0.254437	0.421623
AC083799.1	7.03313	5.99713	6.56539	7.3142	11.652	7.12041
AC083805.2	1.67072	0.688199	0.82769	1.206	0.422496	1.93133
AC083843.3	0.586743	0.524882	0.59885	1.00282	1.55443	2.24743
AC083862.1	0.128903	0.120676	0.0997813	0.138465	0.145525	0.0997851
AC083862.2	0.0774278	0.253701	0.0399567	0.232879	0.209789	0.0399583
AC083873.1	0.408028	0.555617	1.07196	0.191256	0.804031	0.689144
AC083880.1	0.99057	0.356672	0.157288	0.589318	0.275274	0.707822
AC083899.1	0.375969	0.321804	0.310431	0.978487	0.310454	0.432403
AC083906.3	0.699843	0.081897	0.541732	0.67658	1.73819	0.541753
AC083906.5	3.16447	1.39412	4.03455	1.43966	4.70733	1.72916
AC083973.1	0.161627	0.151311	0.0370701	0.200623	0.27573	0.111215
AC084018.1	8.12467	5.47107	5.22255	9.92161	10.2344	10.9604
AC084018.2	0.140734	0.278143	0.129113	0.309067	0.480177	0.258237
AC084018.4	0	0	0.101876	0.424117	0.267446	0.713161
AC084024.4	0.313887	0.257122	0.161982	0.101151	0.496108	0.607457
AC084032.1	0.388866	0.303372	0.334457	0.0556949	0.351208	0.401366
AC084033.1	0.0644015	0.361746	0.465282	0.221372	0.290824	0.265887
AC084036.1	0.240745	0.300506	0.248473	0.482726	0.289908	1.32525
AC084125.2	0.322135	0.324192	0.44053	0.664378	0.676434	1.05566
AC084198.4	0.31101	0.0671906	0.222226	0.102794	0.15125	0.123465
AC084337.1	0.475408	0.556331	0.858671	1.42989	0.805069	1.3494
AC084357.2	0.592963	0.138779	0.153	0.25478	0.535542	0.306014
AC084398.2	0.505964	0.609005	0.671408	0.745368	0.456968	0.596835
AC084724.1	0.117482	0.0824877	0.09094	0.302873	0.079579	0.212203
AC084757.1	0.915161	1.7135	1.28801	2.07334	3.15588	1.37394
AC084757.2	0.226479	0.0706747	0.0779166	0.324374	0.409096	0.233761
AC084782.2	0.145767	0.181952	0.250745	0.0835098	0.0438839	0.100303
AC084824.2	10.3031	13.7468	11.22	22.7275	23.8497	18.1287
AC084824.4	0.285748	0.535022	0.589843	0.982238	1.20438	0.835655
AC084824.5	0.724989	0.522092	0.863381	1.62945	1.76291	1.2088
AC084824.6	0.296126	0.554454	0.611266	1.10274	1.24812	1.12072
AC084864.1	0.133661	0	0.275905	0.574315	0.12072	0.13796
AC084876.1	0	0.119079	0	0.163962	0.172323	0.196932
AC084876.2	0.0715624	0.200986	0.17234	0.163994	0.150812	0.0984852
AC084880.1	0.224404	0.28011	0.0772028	0	0.135118	0.077207
AC087045.2	0.121934	0.0761016	0.209748	0.139714	0.073419	0.20976
AC087071.2	0	0	0.219524	0.0609274	0.192102	0.219536
AC087163.2	0.0955844	0.134226	0.0986531	0.369636	0.258989	0.443963
AC087163.3	0.0582382	0.381649	0.180324	0.350333	0.473395	0.841557
AC087222.1	0.727978	0.757241	0.333933	1.73776	1.68026	1.08534
AC087239.1	0.427624	0.33361	0.956262	0.551223	0.579331	0.514939
AC087276.2	1.33662	3.12828	0.689763	3.63734	4.02401	1.83947
AC087276.3	0.103601	0.0969886	0	0.17806	0.280709	0.42773
AC087289.1	0.0916108	0	0	0.23618	0.082741	0.33095
AC087289.2	0.201105	0.107583	0.296516	0.666597	0.415163	0.563411
AC087289.3	0.0080535	0.015079	0	0.0138417	0.029095	0.016625
AC087289.5	0.154079	0.0601024	0.159026	0.13241	0.0695806	0.132529
AC087294.1	0.138193	0.0924093	0.101878	0.186619	0.160474	0.101884
AC087301.1	0	0.118894	0	0.218277	0.458813	0.655421
AC087343.1	0.17165	0.0803474	0.797222	1.18007	1.0077	0.708682
AC087392.3	0.0696869	0	0.119874	0.0998104	0.14686	0.167833
AC087392.5	0.0833678	0.156094	0.688354	0.286572	0.301185	0.0860492
AC087481.1	0.168982	0.0395493	0.174407	0.217825	0.152621	0.130813
AC087481.2	1.11182	0.231303	1.14752	2.44173	0.892602	1.02007
AC087482.1	0	0.0201985	0	0.0278117	0.0779462	0.0445388
AC087500.1	0.0461268	0.0345463	0.0285646	0.110991	0.19164	0.114265
AC087501.4	0.291928	0.192915	0.283577	0.280386	0.279173	0.726707
AC087521.2	0.0816229	0.118094	0.160828	0.580279	0.261372	0.421241
AC087521.3	0.0713332	0.300513	0.184058	0.0919518	0.193281	0.0736277
AC087620.1	0.364805	0.597664	0.0941292	0.548625	0.247114	0.470674
AC087623.2	0.853952	0.521381	0.421524	0.255254	0.503005	0.191613
AC087633.2	2.99371	3.03986	1.9275	2.49204	2.96662	2.25696
AC087683.1	0.0924433	0.173087	0.477054	0.238327	0.0834931	0.190833
AC087741.1	0.0557151	0.0372566	0.0246444	0.0957588	0.10783	0.0492917
AC087741.2	0.237021	0	0	0.814746	0.85629	0.244644
AC087741.3	0.211858	0.283338	0.249895	0.520179	0.519368	0.374866
AC087752.1	0.29224	0.0683972	0.527837	0.376711	0.19796	0.15082
AC087752.3	0.23	0.322982	0	0.29648	0.623196	0.118699
AC087752.4	0.61769	1.7348	1.27504	1.4408	1.99245	0.637557
AC087854.1	0.218717	0.16753	0.198376	0.125305	0.287333	0.171024
AC090004.1	0.152688	0.20012	0.126071	0.419885	0.330972	0.598874
AC090018.2	0.294174	0.367199	0.126507	0.294936	0.420681	0.126515
AC090061.1	0.214944	0.16098	0.103527	0.394058	0.414152	0.428923
AC090114.1	0.818993	0.0851915	0.281761	1.17302	1.15065	0.939261
AC090114.2	0.404556	0.362505	0.411577	1.10258	0.856053	0.876892
AC090114.3	0.983542	0.828693	1.06587	1.43688	0.977154	1.52277
AC090152.1	2.14623	2.19639	2.04139	3.59839	4.00992	3.45321
AC090164.5	0.0163443	0.0204016	0.00562298	0.0187278	0	0
AC090181.2	1.45601	1.36308	2.00366	2.45037	1.91779	1.94118
AC090181.3	0.161565	0.100836	0.250126	0.439675	0.31617	0.917196
AC090186.1	0.0874229	0.0818434	0.0300764	0.075129	0.0526399	0.0902357
AC090198.1	1.00406	0.777912	0.714681	0.803354	0.813047	0.821943
AC090229.1	1.11486	1.75532	1.41215	1.06695	1.5104	1.01996
AC090241.2	0.122118	0.160769	0.0866512	0.318115	0.261954	0.161498
AC090241.3	0.0156862	0.0146851	0.0161897	0.188725	0.099174	0
AC090246.1	0.191401	0.179186	0.0987724	0.411214	0.0864364	0
AC090338.1	0.162748	0.114271	0.0839862	0.139862	0.146994	0.419961
AC090360.1	0.0835848	0.0586877	0.0862677	0.0808095	0.132113	0.744113
AC090398.2	0.0555808	0.130084	0.0286824	0	0.100401	0.0286846
AC090425.3	0.406871	0.228542	0.755876	0.419586	0.734969	0.33597
AC090469.2	0.174672	0.0327049	0	0.0900654	0.0631053	0.144234
AC090510.2	0.453704	0.485425	0.802743	0.668403	0.995188	0.735903
AC090515.2	0.599537	0.240546	0.530384	1.25127	1.31507	0.707232
AC090515.3	0.116815	0.1367	0.0904236	0.225873	0.131884	0.060287
AC090515.5	1.35895	1.27222	1.21556	1.32356	0.818267	1.02863
AC090517.2	0.179861	0.673528	0.556904	1.03046	0.6498	0.680711
AC090517.5	0.334117	0.259677	0.390387	0.579682	0.478282	0.266784
AC090543.3	0.585756	0.219349	0.362735	0.805418	0.634865	0.967366
AC090559.1	0.485502	0.669148	0.403652	0.521537	1.32769	0.988327
AC090587.1	0.330111	0.540825	0	0.212768	0.521773	0.0851833
AC090587.2	0.30944	0.506959	0.0798431	0.132963	0.139743	0.239548
AC090589.1	0.450483	0.210866	0.232471	1.25819	0.508595	1.51118
AC090589.3	0.710257	0.930898	1.83264	3.0519	3.20752	5.79158
AC090607.1	0	0.170008	0.0937136	0.468185	0.410049	0.468605
AC090607.2	1.58382	1.64749	1.15032	3.88167	2.38418	3.08794
AC090616.6	0.299358	0.210189	0.347588	0.305499	0.473166	0.424864
AC090617.5	1.93261	0.603088	0.474915	0.711791	0.997449	0.664935
AC090695.2	0	0	0	0.172026	0.120532	0.103308
AC090739.1	0.230333	0.592988	0.594314	0.544344	0.572101	0.713235
AC090771.1	0.655124	0.684079	0.650146	1.16931	0.955838	0.832255
AC090772.3	0.27734	0.0519278	0	0.143004	0.200395	0.229012
AC090825.1	0.193416	0.205541	0.140276	0.292004	0.387159	0.555756
AC090826.1	0.0329713	0.0385837	0.0340296	0.00708373	0.0148899	0.068065
AC090907.1	0.0830326	0.155466	0	0.21407	0.824949	0.428525
AC090907.2	0.905978	0.530098	0.175323	0.583936	1.27857	1.34426
AC090907.3	0.364601	0.310301	0.615769	0.740601	0.598744	1.33428
AC090912.1	0.143049	0.133919	0	0.122934	0.387608	0
AC090921.1	0.477629	0.830413	0.457748	0.29319	0.277326	1.02122
AC090945.1	0	0.146421	0.161423	0.53764	0.329616	0.376687
AC090946.1	0.0367289	0.0687695	0.0379078	0.126257	0.165869	0.151645
AC090948.1	0.594085	1.45994	0.536509	0.638182	1.00609	0.689858
AC090948.2	0.65057	0.947411	0.895269	1.36666	0.587598	1.1938
AC090948.3	0.739911	0.415613	0.992758	1.52608	0.601462	1.60383
AC090948.4	0.0382091	0.143082	0.0394355	0.0985088	0	0.118317
AC090952.1	0.0914106	0	0.188689	0.314227	0.0825625	0.377412
AC090970.2	0.37662	0.220365	0.242943	0.242746	0.382686	0.242965
AC090971.4	0.234981	0.219984	0.202102	0.269251	0.14149	0.282969
AC090971.5	0.0226495	0.021204	0.0935061	0.0194646	0.0204572	0.0935144
AC091042.1	0.59517	0.278593	0.92141	0.255739	0.40317	0.153582
AC091047.1	0.0738571	0.276574	0.304911	0.0634716	0.0667081	0.152469
AC091057.1	2.0974	1.98385	1.82135	2.36807	2.99835	1.79165
AC091060.1	0.207773	0.129675	0.0953073	0.297594	0.333622	0.0714868
AC091132.5	0.197432	0.231039	0.101884	0.127252	0.133742	0.0509466
AC091152.2	0.0793493	0.118856	0.0655168	0.0818298	0.143338	0.147426
AC091152.4	0.0585266	0.0219165	0.0362431	0.0502969	0.0422895	0.0120821
AC091153.1	3.34676	3.32305	3.97754	12.5505	7.78607	9.52601
AC091153.3	0.345506	0	0.178298	0.445385	0.234049	0.267471
AC091167.1	0.425318	0.853227	0.0627098	1.25319	0.603667	0.752586
AC091167.4	0.182415	0	0	0.195957	0.0823796	0.0941435
AC091180.3	0.102911	0.0963426	0.0885113	0.0884401	0.216883	0.159335
AC091180.6	0	0.299747	0	0.4586	0.289191	0.440651
AC091185.1	0.154431	0.144575	0	1.45988	0.906644	0.637608
AC091230.1	0.0360104	0	0.00619436	0.0361047	0	0.0185848
AC091271.1	0.245601	0.821165	0.470755	0.814115	1.04577	1.08646
AC091305.1	0.336299	0.339054	0.373792	0.244548	0.630864	1.46861
AC091390.4	0.361862	0.225845	0.124492	0.31098	0.435785	0.373512
AC091429.1	1.50303	1.23122	2.06837	3.33687	1.97978	2.52106
AC091563.1	10.4635	11.4199	9.23263	9.41159	12.7806	9.96099
AC091607.1	0.0769248	0.144031	0	0.0661084	0.0694797	0
AC091607.2	0.644454	0.508062	0.280058	0.466389	0.520808	0.420127
AC091729.3	1.52587	1.3533	1.56563	2.44626	2.57907	2.17368
AC091825.3	0.139998	0.0728127	0.0481637	0.160418	0.098349	0.0963369
AC091925.1	0.441239	0.247847	0.36432	0.530877	0.478243	0.182178
AC091965.1	0.117325	0.274593	0.242181	0.201657	0.794778	0.484411
AC091965.4	0.48619	0.975344	0.430109	0.358139	1.12921	1.14707
AC091965.5	0.119212	0.223207	0	0.6147	0.538373	1.35355
AC091978.1	0.127941	0.299439	0.330118	0.164927	0.115559	0.198091
AC091980.2	0.0800469	0.112407	0.0275387	0.263702	0.1205	0.179019
AC091982.1	0.214582	0.133925	0	0.553231	0.12921	0.369151
AC091982.3	0.561578	0.525737	0.463681	0.965233	1.52168	0.985421
AC092017.1	3.41108	3.5482	1.95587	2.55922	2.49411	3.63269
AC092017.2	0	0.210876	0.348722	0.483951	0.508631	0.813768
AC092042.3	0	0.138459	0	0.0423677	0.0890566	0.0763303
AC092045.1	0.496799	0.744149	0.820389	1.42315	1.07693	2.05118
AC092053.4	0.0573658	0.00767209	0	0.0352142	0.088824	0.194557
AC092115.2	0.290804	0.435591	0.150068	0.249915	0.183862	0.150084
AC092115.4	0.0688695	0.257897	0.0710797	1.24291	0.248817	0.853046
AC092117.1	0.134597	0.148917	0.126288	0.325985	0.28735	0.239973
AC092119.2	0.765648	0.383991	0.959553	1.31599	1.11142	0.846754
AC092123.1	0.195076	0.328726	0.322138	0.402353	0.634307	0.563801
AC092139.1	1.45996	1.61989	1.56263	0.557639	1.26983	1.22791
AC092143.3	0.0729353	0.204842	0.0752761	0.0626803	0	0.451704
AC092164.1	0.0835205	0.096234	0.139248	0.0883412	0.162481	0.192315
AC092171.1	0.0541446	0.101378	0.167647	0.325722	0.146714	0.111776
AC092171.3	1.03042	1.25262	0.777778	0.436162	1.52802	0.984231
AC092171.4	0.451577	0.603939	0.332907	0.887048	0.990555	0.932239
AC092171.5	1.47156	1.58024	1.6528	1.22746	3.08833	2.01038
AC092275.1	1.79821	1.42446	1.67747	1.54538	2.15518	1.64196
AC092279.1	0.323528	0.287267	0.327026	0.475817	0.50611	0.378702
AC092279.2	0.0745021	0.209242	0.23068	0.320134	0.555162	0.24993
AC092295.1	0.469715	0	0.581749	0.0807344	0.593965	0.387874
AC092295.2	0.761533	0.712931	0.634825	0.604116	0.820115	0.393029
AC092301.1	0.85385	0.349719	0.440627	1.00897	0.771222	0.881348
AC092324.2	0.125838	0.353419	0.519505	1.29773	1.02294	0.779341
AC092329.4	0.256273	0.194933	0.214904	0.433597	0.600383	0.421588
AC092338.1	0	0	0.298439	0.248503	0	0.497453
AC092338.3	0.265533	0.248587	0.199313	0.746832	0.806727	0.498336
AC092343.1	0.167784	0.36651	0.173169	0.480644	0.303095	0.404104
AC092354.2	0.0793219	0.297038	0.491206	0.545353	0.644815	0.163753
AC092368.3	2.28074	2.71096	1.93076	1.58567	1.38879	1.69291
AC092375.2	0.244875	0.183397	0.126367	0.505067	0.376003	0.404417
AC092384.2	0.0533485	0	0.0137652	0.0229238	0.0602326	0.137667
AC092384.3	0.0283826	0.0132856	0.0146467	0.012196	0.0640901	0.0292967
AC092418.3	0.344064	0.0805265	0.0887766	0.591377	0.233077	0.621504
AC092435.1	0	0	0.0525345	0.0874883	0.229876	0.105081
AC092437.1	0	0.0364213	0.160611	0.200605	0.175698	0.0401572
AC092447.1	0.380648	0.118785	0.0873031	0.436171	0.420216	0.174626
AC092447.2	1.34077	2.16808	1.6983	1.78076	2.09177	1.38395
AC092506.1	0.0518394	0.0363982	0.0668788	0.0445507	0.0702345	0.053509
AC092573.2	0.178432	0.167044	0	0.460033	0.161165	0.184179
AC092574.1	0.464194	0.144856	0.159697	0.265952	0	0.319429
AC092574.2	0.189196	0.0442803	0.0976338	0.284541	0.469941	0.146467
AC092597.1	0.728066	0.309818	0.068312	0.682581	0.538047	0.956473
AC092611.1	0	0	0.0492166	0.0683025	0.0430717	0.164073
AC092645.2	0.181432	0.15098	0.301687	0.84891	0.437	1.20688
AC092650.1	0.0101208	0	0.0156685	0.0260936	0.0228537	0.00522342
AC092651.2	0.0319278	0.0298901	0	0.21951	0.0576764	0.131825
AC092658.1	0.0457596	0.0856782	0	0.235955	0.165326	0.330635
AC092687.3	2.17864	2.4281	1.71319	1.15906	2.71747	0.535434
AC092692.1	0.0157117	0.0441268	0.0162159	0.0135026	0.0425739	0.0486533
AC092718.2	0	0.0449982	0.0124021	0.13425	0.0217073	0.0372105
AC092718.3	0.102667	0.156187	0.105962	0.0882326	0.0463663	0.0264936
AC092718.4	16.3998	17.8054	15.1042	12.6259	14.9157	9.16938
AC092718.5	0.206268	0	0.0709625	0.0590889	0.372616	0.425822
AC092718.7	0.0459148	0.0429845	0.0710824	0.256484	0.228094	0.260664
AC092718.8	0.140983	0.0791913	0.276464	0.302902	0.254681	0.145524
AC092720.3	0.0153222	0.0860659	0.0632556	0.0526715	0.055358	0
AC092745.3	2.64265	3.18085	0.974093	4.70441	4.26237	3.8968
AC092747.2	1.74205	1.51438	1.71234	2.24568	1.61094	0.984706
AC092747.4	22.8071	20.0184	24.2174	29.0901	16.5039	30.7331
AC092755.2	0.101428	0.474773	0.104684	0.261506	0.183225	0
AC092794.1	0.210176	0.131174	0.50615	0.541883	0.632786	0.506212
AC092798.1	0.353789	0.41401	0.0912859	1.14019	1.03854	1.46075
AC092802.3	0.0287547	0.134597	0.0593551	0.172985	0.181803	0.0593624
AC092803.3	0.118049	0.176823	0.0487351	0.182615	0.12795	0.194964
AC092809.4	0.706046	2.47869	1.82177	3.33732	3.66688	2.18639
AC092810.1	0.0666245	0.0623722	0.0343814	0.114516	0.0300884	0.137542
AC092814.2	0.211265	0.0988907	0.218046	0.090782	0.477049	0.218073
AC092821.4	0.0546113	0.0255629	0.0493186	0.0762672	0.141813	0.119788
AC092835.1	0.300851	0.414191	0.420098	0.304183	0.239767	0.365348
AC092865.1	0.803697	0.401281	0.276497	1.74979	2.17776	2.6547
AC092881.1	0.134273	0.153637	0.200175	0.448762	0.498591	0.754599
AC092910.3	0.328316	0.484685	0.338853	0.868182	0.923846	0.782067
AC092944.1	0.157673	0.168697	0.232477	0.116149	0.158691	0.102303
AC092953.2	0.0583324	0.0546094	0	0.300791	0.105375	0.120425
AC092964.1	0.116581	0.0818556	0.0902424	0.12524	0.131625	0.0601693
AC093012.1	0.0348499	0.0652513	0.0719368	0.239604	0.188864	0.287784
AC093014.1	0.112636	0.263619	0.232503	0.193603	0	0.290666
AC093110.1	0.527824	0.895621	0.885242	2.46656	2.86047	2.4177
AC093151.2	0.0362117	0	0.074748	0.062242	0.0327075	0.0560682
AC093151.5	0.0302481	0.141588	0.124876	0	0	0
AC093151.7	0	0.00860312	0.0189692	0.0236932	0.0498022	0.0284574
AC093155.1	3.99846	3.83569	4.73817	6.36361	5.395	2.95537
AC093157.1	0.0589378	0.0746501	0.107346	0.363505	0.25991	0.443754
AC093157.2	0.243068	0.341331	0.376304	0.365571	0.49398	0.56453
AC093162.3	1.62172	1.35555	1.61399	4.231	2.6157	2.98927
AC093227.1	0.239851	0.196475	0.0618873	0.128833	0.270802	0.247582
AC093227.3	0	0.186206	0.0684283	0	0.0598847	0.0342187
AC093249.2	0.253784	0	0.17462	0.436216	0.534862	0.0873216
AC093249.4	0.157431	0.44215	0	0.5412	0.142197	0.650023
AC093249.6	0.426216	0.532018	0.329922	0.42735	0.57746	0.439955
AC093270.3	0	0.0481973	0	0.353967	0.32551	0.106285
AC093297.2	1.13398	1.59241	1.75557	2.24151	2.01924	2.42468
AC093323.1	7.79473	7.76405	8.99016	6.32295	7.28866	7.58384
AC093382.1	0.215177	0.201444	0	0.46232	0.291533	0.111057
AC093388.1	0.379312	0.44388	0.0978724	0.570481	0.342608	0.19577
AC093425.1	0.0645446	0.0956733	0.0721681	0.0832066	0.189472	0.0943859
AC093462.1	0.0242282	0.0226819	0.025006	0.0624668	0.0875352	0.0750278
AC093484.4	1.34132	1.50686	0.969066	5.41797	1.45383	2.76912
AC093495.1	0.0609357	0.0950777	0.0628919	0.340402	0.495354	0.482234
AC093503.1	0	0.045176	0	0.0829443	0.174346	0.199246
AC093510.2	0.273054	0	0.0469701	0	0	0.140929
AC093512.2	0.121033	0.158632	0.112427	0.135225	0.120254	0.162416
AC093515.1	6.54832	7.28759	6.27253	8.34682	9.01159	7.64044
AC093525.7	0.0449828	0	0.0116067	0.0386595	0.0304728	0.139299
AC093525.8	0.395007	0.28446	0.125442	0.731188	1.09781	2.88557
AC093525.9	0.0233545	0.043728	0	0.120429	0.210948	0.120538
AC093535.2	0.0350618	0.164121	0.0904685	0.105466	0.0475042	0.0361925
AC093536.1	1.47209	1.10251	1.74725	2.02425	3.05822	2.12739
AC093582.1	0.208934	0.4238	0.305492	0.568619	0.55043	0.539179
AC093591.2	0	0.0198671	0.0219027	0.0182383	0.0287523	0.0109529
AC093591.3	1.05914	0.247887	0.273286	0.568912	1.07625	0.956635
AC093620.1	0.349717	0.392878	0.288755	0.661226	0.252705	0.216597
AC093627.4	0.368774	0.411348	0.307729	0.451802	0.262223	0.712737
AC093627.5	2.13931	2.15508	2.72011	2.47476	2.21152	2.38463
AC093627.7	0.0762672	0.0951998	0.0524771	0.0983196	0.0688881	0.393634
AC093635.1	0.293892	0.137568	0.151664	0.12629	0.132729	0.455056
AC093642.2	0.0763783	0.103283	0.157661	0.371971	0.1993	0.254045
AC093663.2	0	0.121965	0.537849	0.559833	0.353024	0.537926
AC093668.2	0	0.166704	0.137839	0.0765187	0.120629	0.0919056
AC093673.1	11.39	10.6631	11.366	17.1983	17.734	11.3027
AC093677.1	0.962309	1.18242	1.11735	2.1193	2.9879	2.42128
AC093677.2	0.0218883	0.102457	0.0677731	0.0752464	0.217477	0.0225943
AC093690.1	0.0509564	0.0238522	0.0262962	0.0656908	0.115066	0.19725
AC093700.2	0.113746	0.15973	0.0586988	0.293272	0.154112	0.234829
AC093726.2	0.120112	0.168669	0.0619839	0.361299	0.813683	0.743915
AC093752.1	1.08946	0.807729	1.26027	1.29451	1.87565	1.35858
AC093788.1	2.03492	1.00855	2.10025	2.91481	2.9553	1.85343
AC093816.1	0.24516	0.0765043	0	0.10535	0.332164	0.126534
AC093827.3	0.367371	0.481495	0.34125	0.505173	0.630479	0.341299
AC093827.4	0.37852	0.436138	0.375647	0.450436	0.828453	0.405758
AC093827.5	0.0816546	0.0305773	0.0674209	0.0421063	0.0590042	0.0337154
AC093849.4	0	0.00739983	0.00815808	0.0271731	0.0285585	0.0571149
AC093909.1	0.290754	0.476346	0.150045	0.281121	0.295455	0.4502
AC093916.1	0.105643	0.0494505	0.136294	0.090794	0.0477117	0.0817883
AC094019.2	0.345579	0.242643	0.178337	0.965264	0.858406	0.891816
AC095038.3	0.20912	0.195773	0.431667	0.359451	0.377779	0.43173
AC095055.1	1.31898	0.445899	0.680661	1.57442	1.88635	2.30702
AC095057.3	1.05735	0.923874	1.27318	0.878436	1.97379	0.545728
AC096540.1	0.123384	0.115509	0.0636727	0.371144	0.222896	0.191046
AC096564.1	0.0535228	0.077944	0.0491033	0.071555	0.0966902	0.067527
AC096586.2	1.47949	1.38507	2.29049	3.49672	3.34092	3.14988
AC096642.1	0	0.0438132	0.0161009	0.0134073	0.112727	0.0966196
AC096664.2	0.10044	0	0	0.604253	0.181447	0.518398
AC096667.1	0.376598	0.264422	0.230784	0.708014	0.744115	0.94757
AC096677.1	0.833862	0.805824	0.721821	0.739774	0.971867	0.916296
AC096711.2	0.808386	1.26132	0.648931	0.54037	1.37924	0.370874
AC096720.1	0.445668	0	0.459976	0.574538	0.805112	1.61016
AC096720.2	0.199082	0.0776566	0.0513684	0.142583	0.359647	0.308257
AC096887.1	0.175675	0.164463	0.113322	0.13211	0.0991758	0.249346
AC096887.2	0.187536	0.331626	0.17205	0.340261	0.244681	0.129057
AC096921.2	0.915179	0.77707	0.637029	1.28042	1.67252	1.51592
AC096992.2	1.08969	1.06548	1.34961	1.12383	2.07793	1.84975
AC097173.3	0.516187	0.0805404	0.443966	0.295756	0	0.177614
AC097263.1	4.64313	4.0948	3.47261	4.39534	2.91756	3.33422
AC097359.2	0.290181	0.2397	0.123322	0.293404	0.339202	0.387644
AC097372.2	0.0875085	0.24577	0.270953	0.676876	0.790435	0.270995
AC097376.3	0.37426	0.316776	0.275155	0.674153	0.91229	0.44455
AC097382.2	0.037934	0.0177565	0.0293639	0.0244516	0.0428309	0.00978948
AC097382.3	2.05547	1.85556	2.23511	2.17666	2.05557	3.06902
AC097448.1	9.81089	8.30617	11.6667	6.37893	9.78661	7.2213
AC097468.4	0.0645763	0.211591	0	0.0554994	0.0291649	0.133319
AC097499.1	0	1.46835	0.404704	0.505498	0.354186	0.202382
AC097534.1	1.56545	2.27157	0.969426	0.807245	1.83823	1.21196
AC097634.1	0.314074	0.66543	0.511827	1.29281	1.28409	0.853173
AC097637.3	5.47656	5.59311	6.3531	4.94017	6.2142	5.13931
AC097639.1	0.0411298	0.0192523	0.0636756	0.0353486	0.0928787	0.12737
AC097641.1	0.0693541	0	0	0.178817	0.375874	0
AC097641.2	0.966772	0.987346	0.816392	1.7373	0.87326	1.36086
AC097658.2	1.45125	0.905751	1.14835	0.997813	0.87392	1.3982
AC097717.1	0	0.0166689	0	0.0357062	0	0.0183798
AC098479.1	1.05923	0	1.36655	0.227586	0.717579	0
AC098484.2	0.746395	0.508186	0.910425	1.45791	0.858071	0.700431
AC098484.4	1.427	1.26682	1.44743	2.97091	2.30015	2.84449
AC098487.1	0.0822188	0.153942	0.0848586	0.0353313	0.259932	0.297051
AC098583.1	0.479771	1.19773	0.495175	1.37446	1.01119	0.990502
AC098588.2	0	0.0605994	0	0.222531	0.17541	0.0668196
AC098590.1	0.500095	0.127684	0	0.234439	0.123198	0.328511
AC098591.2	0.10113	0.402368	0.234847	0.152102	0.274044	0.521964
AC098591.3	93.0832	94.2928	91.3952	85.1182	79.7531	89.1375
AC098614.2	4.61323	6.72598	6.6932	2.30739	5.56739	2.82993
AC098820.2	0.241444	0.287681	0.294506	0.245235	0.475834	0.135946
AC098934.1	4.10855	3.98831	4.2974	10.0955	7.73363	6.34741
AC098934.2	0.931271	1.11858	1.16067	0.604064	0.857075	0.598559
AC098934.3	0.643938	0.803788	0	0.184478	0.387773	0.221572
AC098935.1	0.0667475	0	0	0.229466	0.241168	0.344507
AC099050.1	0.0256012	0.143804	0.0264233	0.154021	0.0693756	0.105709
AC099332.1	0.268661	0.17606	0.415932	0.277082	0.121339	0.471461
AC099332.2	1.10901	1.10521	1.66154	0.799407	0.646288	1.10786
AC099335.1	0.183294	0.285992	0.0630599	0.131277	0.19316	0.126139
AC099336.2	0.802812	0.450945	0.497155	1.37996	1.7404	0.331487
AC099340.1	0.13617	0.0637396	0.140543	0.0585158	0.123	0.281127
AC099343.3	0.0594502	0.055656	0.184078	0.153284	0.483304	0
AC099343.4	0.521395	0.594894	0.302703	0.840215	0.721169	1.16053
AC099343.5	0.0708651	0.0995136	0.146282	0.243621	0.0960171	0.292608
AC099344.3	0.00435901	0	0.0314929	0.00374637	0.00393743	0.00449967
AC099489.1	0	0.00317479	0.0175006	0	0.00306324	0.010502
AC099494.2	0.417003	0.663662	0.301276	0.0358395	0.113002	0.043046
AC099513.1	0.677457	0	0.279685	0.116449	0.367162	0.559455
AC099518.1	0.224906	0.105276	0.116064	0.16108	0.101577	0.0386939
AC099518.6	0	0.339379	0.467695	0.545239	0.327454	0.467766
AC099522.2	0.493342	0.718443	0.28288	0.800898	0.396114	1.13169
AC099524.1	0.653708	0.809403	0.565878	0.126865	0.380958	0.152375
AC099552.5	0.0282235	0.0264223	0	0.0242568	0.101975	0.233074
AC099560.2	0.159933	0.149726	0.990415	1.09964	1.44465	2.14623
AC099568.1	0.480743	0.750102	0	0.344313	0.651371	0.661675
AC099568.2	13.7313	15.5468	14.1722	23.5019	15.7426	11.388
AC099654.2	0.226574	0.0964157	0.170073	0.177029	0.186056	0.148836
AC099661.1	0.104239	0.0487931	0.0537931	0.201575	0.258933	0.134503
AC099677.1	3.49572	3.05445	3.60798	4.80709	6.9468	5.77364
AC099778.1	0.775661	0.477736	0.547758	0.929801	0.700644	0.674266
AC099789.1	35.5771	32.2234	11.0457	18.1474	19.0728	21.4976
AC099811.1	0.245357	0.306264	0.337646	0.843495	0.66488	0.675396
AC099811.4	0.164451	0.230933	0.339462	1.20138	0.891274	0.594149
AC099811.5	0.248985	0.559427	0.462563	0.984365	0.944598	0.976672
AC099850.2	0.883953	0.799002	0.912335	1.20508	1.18393	0.943941
AC100756.2	0.166238	0.0518763	0.057192	0.0952501	0.0500536	0.114402
AC100778.2	0.337754	0.158099	0.348599	0.290286	0.457633	0.348653
AC100778.3	0	0.065603	0.0723253	0.421588	0	0.217009
AC100786.1	0.124483	0.0145673	0.0481801	0.0401206	0	0.06425
AC100791.2	0.232056	0.162934	0.119753	0.299164	0.419225	0.538974
AC100810.1	1.72935	1.83822	1.35725	1.5792	2.63604	2.75211
AC100810.3	0	0.0340903	0	0.0469449	0.0493388	0.0939734
AC100812.1	0.140634	0.329148	0.508025	0.0604348	0.127033	0.145173
AC100814.2	0.392783	0.429001	0.270263	0.618899	0.768725	0.202729
AC100821.1	0.0658072	0.0462055	0.10188	0.169676	0.237771	0.271723
AC100821.2	0.0926909	0.520652	0.861003	0.398321	0.586086	0.669775
AC100827.2	0.0341575	0	0	0.117428	0.15427	0.0705195
AC100830.2	0.169933	0.159088	0.526169	0.438153	0.767494	0.526252
AC100847.1	1.52622	0.396893	1.4002	0.291495	0.459539	0.262579
AC100858.3	0.36159	0.480217	0.477349	0.289091	0.1823	0.78124
AC100861.1	0.197093	0.184514	0.247011	0.399284	0.305197	0.319713
AC102945.2	0.0573617	0.0537008	0.0296017	0.1479	0.207256	0.207245
AC102953.2	0.808674	0.883241	0.848551	0.799277	0.803512	0.876512
AC103563.9	0.202331	0.0541196	0.149163	0.0248423	0.0783272	0.0596747
AC103591.3	1.17084	1.2788	1.20843	2.51572	2.11521	3.02157
AC103591.4	0.181768	0.106355	0.187605	0.0781113	0.307855	0.351815
AC103691.1	0.237118	0	0.489463	0.407587	0.0713952	0.326361
AC103706.1	1.80196	1.40579	2.29377	1.70358	1.62769	1.11607
AC103718.1	0.254712	0.106771	0.180492	0.290797	0.15453	0.21584
AC103724.4	0	0	0.57663	0.840302	2.1448	0.865083
AC103739.1	0.172086	0.241655	0.888059	1.47901	0.699495	7.01678
AC103739.2	0.202153	0.189251	0	0.130307	0	0.260848
AC103739.3	0	0.0429972	0.142209	0.276316	0.207433	0.237054
AC103760.1	0.00746694	0.0279615	0.0077067	0.0192526	0.0269792	0.0154159
AC103810.1	0.0421327	0.0394437	0.173942	0.217269	0.38058	0.347941
AC103810.3	4.24838	5.96586	2.1924	5.84211	9.97753	12.2794
AC103858.1	0.257045	0.24064	0.0884328	0.22092	0.309581	0.796026
AC103858.3	0.173421	0.181453	0.200047	0.140281	0.193508	0.179019
AC103923.1	0.0332121	0.12437	0.0342785	0.114178	0.0900004	0.171421
AC103987.4	0.139673	0	0	0.840305	0.126165	0.288363
AC103996.2	0.0445732	0	0	0.114927	0.241575	0.092024
AC104027.1	1.63138	1.27272	1.68376	0.934739	0.614003	1.40337
AC104066.3	0.868911	0.610092	0.616558	1.54027	1.03015	1.23332
AC104066.5	0	0	0.151418	0.378267	0.132519	0.0757213
AC104088.3	0	0.0181127	0	0.0166285	0.227193	0.0599161
AC104109.2	0.14381	0.134632	0.0593711	0.0741596	0.129902	0.237524
AC104113.1	0.425726	0.717399	1.31819	0.658612	0.230732	0.791043
AC104115.2	0.178099	0	0.183817	0.357161	0.10725	0.122565
AC104117.4	0.0481518	0.225393	0.0496979	0.289693	0.08699	0.0994123
AC104118.1	0.718671	0.624746	0.609292	0.970626	1.32152	1.1393
AC104162.1	0.0678613	0.0741186	0.116734	0.13609	0.0919476	0.186805
AC104162.2	0.165062	0.14109	0.148141	0.283729	0.337093	0.192615
AC104211.1	0.0303194	0.0378458	0.0260775	0.0217154	0.05021	0.0469472
AC104212.2	0.598796	0.311433	0.206008	1.20084	0.84138	1.44229
AC104212.3	0.0649438	0.0607989	0.201087	0.390718	0.293316	0.268161
AC104297.1	1.26573	2.0188	1.93537	2.98152	1.56678	2.5164
AC104335.2	0.111231	0.0347107	0.306141	0.414264	0.23444	0.421014
AC104339.1	0.585988	0.438871	0.241921	0.302182	0	0.241962
AC104383.1	0.552211	0.39388	0.407102	0.565008	0.403797	0.705762
AC104446.2	0.0308742	0.144519	0.0637311	0.132676	0.0836651	0.318709
AC104447.1	1.07531	1.02465	1.01074	1.03971	0.589726	1.34788
AC104451.2	0.0877094	0	0.271577	0.301533	0.316908	0.181082
AC104472.2	0.203585	0.0635306	0	0.349949	0	0.210158
AC104472.4	0.430826	0.358515	0.247033	0.699419	0.648602	0.247075
AC104506.1	0.190139	0.267006	0.0981223	0.571964	0	0
AC104521.1	0.292365	0.547411	0.301753	0.753833	0.132045	0.452706
AC104530.1	4.50213	4.20016	4.2272	3.43949	6.73552	5.19614
AC104532.2	0.830942	0.518606	0.428811	0.773678	0.500391	0.285923
AC104561.1	0	0.181821	0.200452	0	0.116956	0.133658
AC104561.2	0.314338	0.0735691	0.324431	0	0.14197	0
AC104561.4	0.320934	0.150226	0.16562	0	0.120791	0.055216
AC104563.1	4.01346	5.78828	6.04556	12.2128	10.3861	13.6608
AC104564.2	0.0639271	0.239388	0.131959	0.384602	0.577452	0.0659913
AC104564.3	1.05253	0.410564	1.35791	1.28154	1.58458	2.35411
AC104564.5	0.077539	0.108885	0.0400144	0.29989	0.175102	0.28015
AC104581.4	0.0571146	0.0427755	0.0589485	0.137447	0.103183	0.0648547
AC104596.1	0.314479	0.317055	0.649154	0.332658	0.91776	0.54938
AC104619.1	1.03418	1.27073	1.6678	1.61103	1.51804	1.80154
AC104619.3	0.0588112	0.110115	0.455247	0.429644	0.371869	0.212486
AC104634.1	0.353122	0.495877	0.273346	0.379371	1.2759	1.00244
AC104653.1	0.3647	0	0	0.0522413	0.219622	0.250984
AC104692.1	2.71904	3.81825	1.8709	7.01078	8.18703	7.48491
AC104758.1	0.337769	0.158106	0.0871537	0.290302	0.457661	0.610183
AC104759.1	0.260611	0.325304	0.224149	0	0.196175	0.224189
AC104763.1	0.33988	0.212125	0	0.194744	0.409352	0.350856
AC104771.1	0.211544	0.198042	0	0.145452	0.114653	0.043675
AC104785.1	0.0693634	0.0649364	0	0.476924	0.31328	0.21481
AC104791.2	0	0.0151218	0	0.055531	0.102135	0.0166743
AC104794.3	1.91994	0.850121	0.830123	1.65012	2.43737	1.8748
AC104806.1	0.132421	0	0.410019	0	0.717699	0.136697
AC104806.2	0.137959	0.0234826	0.0258889	0.0538961	0.11329	0.233041
AC104825.1	0.9415	0.787392	0.984686	0.776821	0.691707	0.622018
AC104836.1	0	0	0.0651129	0.108443	0.0569868	0.0651244
AC104841.1	0.124537	0	0.128536	0.160553	0.281236	0.192838
AC104843.1	0.639278	0	0.395882	0.329663	0.57746	0.263968
AC104850.2	0.213539	0.499774	0.44079	0.275294	0.482225	0.330651
AC104964.1	0.0893589	0.0597539	0.131754	0.219431	0.29981	0.131778
AC104964.3	0.0351527	0	0.0272111	0.0528721	0.0158768	0.0181439
AC104964.4	0.242434	0.293714	0.147187	0.845713	0.91461	0.78023
AC104971.1	0.0337353	0	0	0.0289944	0.213313	0.0696494
AC104986.1	0	0.206766	0.455908	0.569474	1.26354	0.759983
AC104996.2	1.01965	1.26003	1.13658	0.420652	0.552633	0.589443
AC105001.1	0.0622307	0.0582588	0.0385373	0.224639	0.0449706	0.102785
AC105020.6	0.0335136	0.0627491	0.0345896	0.201627	0.030273	0
[truncated: 17,573 more rows]

## Sheet: MOLM-13 cells
gene_name	MOLM13_NC1_fpkm	MOLM13_NC2_fpkm	MOLM13_shR59_fpkm	MOLM13_shR28_fpkm
TNFRSF19	1.57078	1.84496	24.2462	28.2522
MIR3648	39.2302	41.5899	683.276	546.738
MT2A	11.2492	15.8302	139.173	134.501
PTCH1	2.77749	2.85024	14.5812	20.3785
LINC00599	15.1592	15.0718	2.65408	2.37865
MIR3687	25.442	17.6107	408.01	329.385
CYBB	4.36324	3.99007	0.265755	0.192403
MIR223HG	41.9965	37.1237	8.31023	9.50852
TSPAN12	0.820773	1.18698	9.33323	11.0824
CMAHP	2.97504	2.86716	12.1041	12.6413
MT1G	16.1706	15.3771	75.1832	91.3253
RNF213-AS1	0.618758	0.688335	4.52516	5.88108
RN7SK	9.14299	6.69378	82.2174	148.494
C12orf76	3.51883	3.17728	14.588	18.7945
FYB1	6.88067	5.9534	1.07117	0.773059
NOG	4.05636	3.29912	28.4326	22.4028
ALOX5AP	21.9221	21.6886	3.91938	3.15834
MYBPH	15.1739	13.923	2.45822	2.37547
PRLR	0.450562	0.395006	2.21305	3.12703
S100P	20.7588	22.4515	0.925699	1.24326
ATP6V1C2	1.81698	2.27189	12.4502	10.6284
PADI4	4.72746	3.74008	0.0122295	0.0492741
NLRP12	3.2215	2.91621	0.396368	0.340106
MT1X	1.23564	1.38014	9.61465	17.6528
ECM1	30.7044	34.01	109.672	99.5126
MT1E	14.1255	13.5622	49.4235	49.7139
PRSS57	316.836	359.634	107.768	95.0214
FGFR3	13.2612	11.6125	2.15844	3.25369
C11orf21	13.3425	11.1572	2.35447	1.44633
BPI	11.2149	11.5685	2.23795	2.81412
GPT2	15.4965	15.9937	5.17421	5.36147
FCRLA	0.473882	0.563777	4.22691	10.0799
TRIM14	12.2818	11.6066	2.63172	3.62578
ZEB1	1.4488	1.39327	5.54877	9.17285
RAP1B	11.1198	11.2714	4.08931	4.17748
RASD1	4.10631	4.16749	15.7349	20.5813
KSR1	5.60736	5.79445	1.81698	1.69798
PTPN14	2.53667	2.48125	7.18846	9.89904
TWF1	8.15057	8.08523	22.205	25.2707
CD1D	4.07662	3.60425	0.51679	0.722059
CTTN	3.14346	3.62805	10.5514	14.2359
ADA2	18.4545	14.3746	3.53152	1.98886
ADAMTS10	15.3496	14.2343	3.81488	5.16418
IQSEC3	0.909472	1.19348	0.0662419	0.0857885
STAR	8.16501	9.1425	2.42061	2.05933
NFE2	21.5259	22.5034	3.96703	6.39658
PLCB2	42.1727	38.6226	11.0104	6.69816
RASGRP2	26.2997	27.6939	10.445	10.1963
ME1	1.22046	1.39793	5.40978	7.67491
ALDH2	2.94894	3.16265	0.582954	0.861979
PIK3R3	2.90062	2.77748	7.59879	9.1335
ANXA2	8.52224	8.15835	34.6559	24.6605
TRIM16	1.98811	2.39278	6.96396	7.96208
SAMHD1	38.5175	32.5708	13.4016	11.994
AKAP7	3.85203	4.30501	11.3281	13.7851
RASGRP4	6.96584	6.96607	2.04991	1.79361
LILRB2	2.77064	2.88199	0.333862	0.134517
MYO10	1.11275	1.08524	3.55489	3.20909
SEMA4A	7.38048	7.77904	2.0874	1.30264
FGR	12.7112	12.0305	1.86933	0.595183
EBF3	10.1985	10.3249	23.8902	25.2017
SHISA2	2.05852	2.41846	7.31399	11.2032
TENT5A	8.12134	7.39845	2.5511	2.94455
DOCK9	2.36733	2.23863	7.00385	5.97786
SUCNR1	4.90905	4.18325	1.16449	1.06793
CYP26B1	0.897447	1.37227	5.85396	4.93329
ACP3	30.3231	29.9309	145.25	88.6141
SLCO4C1	2.41872	2.50999	0.465909	0.288801
THBS4	3.39545	3.72518	0.852126	0.651697
TSPAN32	8.44036	7.0465	1.68415	0.84821
FCN1	0.73119	0.729982	0.0574597	0.0578782
CAP2	0.394253	0.321055	2.18263	4.06891
MCOLN2	4.66671	4.02805	12.3083	12.4192
ALDH3B1	11.611	11.7696	4.73441	4.3876
AC068473.3	1.90278	1.71177	0.365815	0.35065
DIXDC1	1.92662	1.79429	6.41588	5.17443
LRRK2	0.744092	0.683587	0.112996	0.140919
SNORD3A	0.16652	0.0960525	4.8341	11.0476
RFX8	8.42529	7.72169	2.5595	2.72386
ATP8B2	3.61419	3.72172	1.22034	1.07077
STS	0.477837	0.538562	1.93709	1.70211
SLC44A1	7.41747	6.04001	2.51936	2.14683
TNS1	1.77779	1.62274	0.564611	0.559731
TSPAN13	1.18101	1.5244	13.0903	6.5015
ARHGEF40	17.6713	18.0757	4.39428	7.07044
CEP70	6.44158	5.79429	15.7894	15.232
ZFP36L2	239.76	257.727	113.556	106.683
SLC15A4	11.1118	10.3818	29.6823	63.1167
IQGAP2	9.07351	8.55045	3.41263	2.73976
PRDX1	97.2815	102.251	244.069	424.507
F3	52.7942	50.6114	17.6255	23.5492
RBM24	0.0453128	0.0196031	0.922929	2.13713
TBC1D4	7.19271	7.23484	16.6469	16.1758
NLRC3	12.5271	12.1184	4.86622	5.66207
SPOCK2	0.841222	0.754037	2.94705	7.83231
SMIM14	3.2932	2.82367	18.2698	9.53228
FCGR2C	16.5926	14.2158	4.30321	2.22861
SOX4	15.5467	15.0718	35.5427	33.494
GPR35	3.87991	3.91104	1.20636	1.21515
PSAT1	105.018	105.048	25.7103	42.9027
CSTA	61.6355	63.5772	27.37	27.2478
NUCB2	11.9084	12.4127	5.12496	4.19715
SDC2	59.8612	53.5284	25.2219	21.8837
CKAP4	16.2668	14.505	5.73847	4.30275
CD300LF	22.7121	18.6105	7.06162	5.01301
MMP9	2.30868	2.18437	0.217753	0.0783355
TPP1	33.1541	29.507	13.1432	10.0868
GNA11	2.85823	3.15139	7.11643	7.98933
GPC3	1.96023	2.29261	6.35523	8.4546
VEGFA	14.8518	13.7436	6.67708	6.992
HPS4	6.07428	6.5696	13.1694	14.3243
SAMD4A	0.283136	0.14971	1.17548	1.12765
AZU1	1473.67	1408.52	715.766	693.417
COL9A2	6.89455	6.21231	2.33605	1.9797
EGFL7	10.7893	10.2387	25.3231	42.9502
PTAFR	10.6495	8.10539	2.76302	1.609
HSPG2	1.17567	1.07652	0.298804	0.3939
CXCL10	0.0990615	0.342846	2.99946	7.50655
NDST1	13.2717	14.2118	6.31542	5.9227
ABHD15	10.1442	11.7958	24.1496	30.31
GFPT1	4.6992	4.6538	9.74947	10.6681
PTPN22	5.10764	4.53875	1.47048	1.73348
KCNF1	0.880259	0.820218	3.53509	6.40311
RET	49.5459	50.2139	94.1061	105.914
TYROBP	59.0756	50.5221	19.1884	12.3877
FURIN	32.0675	35.9115	79.3629	71.9824
C16orf54	19.1655	18.3729	8.07573	7.76415
PDGFA	2.42085	2.43427	5.99581	7.35317
HELLS	5.01904	5.22904	2.22298	2.07691
ADAMTS5	0.703271	0.632559	0.059533	0.116185
ATP2A3	34.0203	33.2343	16.3773	17.4682
STRIP2	3.47258	3.13026	7.33227	9.39712
TPCN1	14.6964	13.6505	27.6832	29.3734
TCTEX1D1	4.08776	3.1672	0.875902	0.544618
GRK6	21.7015	23.5771	10.4573	9.52548
GCLM	4.60498	3.86065	9.72961	15.3381
TLR4	0.978963	0.750952	0.150512	0.0496174
RFLNB	41.9815	45.6041	14.9108	7.51979
KLHL4	0.485146	0.468829	2.70821	1.72948
JUN	3.9907	3.43228	8.98024	13.3381
SLPI	2.60397	3.37956	14.3872	14.4306
SLC22A23	1.84882	2.02222	5.39411	4.60667
C19orf38	12.9497	11.8102	4.40125	3.86735
LMNA	18.1692	17.0615	48.6045	37.0175
SRGN	1697.66	1553.06	468.248	771.422
IRF1	2.50413	2.10624	5.58225	5.50998
RRAGB	5.01185	4.70601	11.1601	12.4233
BCL2A1	6.07976	7.70993	0.999612	0.437779
GPR88	3.46659	4.74907	1.0821	0.68124
PDE4D	0.872293	0.889144	0.246178	0.302074
PTGS1	5.7823	5.13654	1.55159	0.677044
AMPD2	8.26944	7.35783	3.56508	3.74664
DLGAP1-AS3	1.10471	1.32396	0.146789	0.0281634
GPR18	0.935408	0.809348	4.03708	4.00894
PRAM1	51.2134	47.4126	1.4242	4.45941
ATP8B4	21.1673	20.263	10.5927	9.57141
LOXHD1	2.27412	2.16806	0.792692	0.877915
PRDM8	4.54023	5.53044	11.2034	12.5052
ADGRE4P	3.51657	2.78995	0.831485	0.573054
AL590226.2	1.94793	1.53757	0.309359	0.193415
HDAC9	2.69313	2.44391	5.03537	5.40917
CLIC4	36.5929	35.3965	18.1303	19.6305
TTC7A	20.2533	19.9318	37.6241	55.239
SUN1	5.61195	4.8075	9.95268	12.2767
FTL	2270.39	2165.73	1137.77	1279.09
FAM135B	0.496575	0.350885	0.0620029	0.0208182
SEMA4C	17.9068	18.3072	8.40478	6.18152
TBL1X	4.09925	3.84393	1.68022	1.85441
ADGRD1	1.02547	0.976227	0.301176	0.375482
KIF26B	2.99263	3.10439	5.7134	6.54268
JUNB	95.556	106.765	46.122	31.7586
KCNE3	4.75888	4.35492	1.66995	1.65225
MXD4	15.0838	14.9364	31.5072	28.3393
ADAMTS2	1.29404	1.20017	0.298804	0.413848
BMF	11.1333	10.7484	4.77601	3.23183
TMC8	15.7286	14.6298	4.38614	7.26737
HOXC10	2.35642	2.676	0.429078	0.540254
NHSL2	2.86183	2.79468	1.0958	0.6139
ANXA2P2	5.09714	4.83808	21.2303	13.85
GLTP	6.87847	7.23467	1.74592	2.81116
FYN	5.1254	4.84689	2.29445	2.21733
GPR141	1.6446	1.55364	0.172868	0.0474892
ADM2	3.67275	3.24824	1.23682	1.04957
TGM5	8.20569	7.84244	2.60717	1.17486
SHISA8	41.6158	40.7862	17.6626	11.253
HSPA7	24.9063	18.6405	7.73058	4.04538
AMPD3	2.66162	2.382	0.882535	1.01288
GCH1	3.44881	3.27096	7.56486	8.52084
ARAP2	2.64759	2.8932	1.00285	1.33411
LGALS3BP	0.430849	0.196203	3.63125	1.52939
IRF8	166.965	158.662	275.621	306.61
RAB37	14.565	12.7146	5.65207	3.2976
ALDH1L2	17.2232	16.6702	7.21852	4.01336
AKR1A1	15.4774	16.4679	28.8015	35.6485
MANSC1	0.509085	0.34651	1.57005	1.69034
INTS6L	8.60884	8.94213	4.14203	4.73189
AC008875.3	16.936	18.1874	32.1511	33.6639
C11orf95	14.3246	14.0309	7.2814	7.75284
MYO7A	0.671894	1.00531	0.208575	0.129558
SMPD3	1.10553	1.47087	3.98505	3.24375
PILRA	5.01074	3.84625	0.712068	1.28738
GGA2	39.9115	38.8439	69.9615	110.747
HVCN1	7.99548	7.4004	3.42845	3.52289
CEBPA	175.275	182.01	98.7059	87.1128
IFT57	2.2119	2.02476	4.84316	8.5675
NDUFA4L2	3.1526	3.48146	1.00999	0.939088
ADGRA3	2.1995	2.80206	8.34486	5.54844
PLD4	36.4994	33.4925	18.6601	17.4993
CD70	68.19	61.6553	111.946	139.217
TNFRSF13C	9.79815	8.80115	4.10873	2.85808
CCR2	27.1064	25.5397	13.6556	14.706
RUNX1	30.7423	29.74	16.7461	14.3089
NCF2	7.8287	7.67912	3.3369	2.5865
KDM5B	2.01483	2.0561	3.71815	3.87164
RPS2P52	8.13835	7.73755	2.03823	1.47286
LRIG1	5.1699	5.79079	10.0135	12.2879
SERPINB1	49.1769	46.7913	26.2456	26.7131
MGLL	0.458425	0.461808	1.1039	1.47023
TMEM170B	15.8146	12.0107	6.7265	6.57379
TACC2	1.02065	1.06471	2.07924	2.18949
ANKRD28	6.10752	5.79056	10.2402	11.8305
SEMA6A	1.03408	0.726193	5.36914	2.18802
RASSF3	14.6743	13.7891	7.27359	6.15294
LRP1	0.954213	0.711352	0.311795	0.273711
MPO	41.9343	48.9992	19.47	25.3501
KCTD15	15.9557	15.5607	6.43291	3.08806
NEUROG3	18.1311	19.5612	36.7995	37.4429
L1CAM	0.133459	0.161662	0.494914	2.38181
CLNS1A	31.727	34.0833	16.7749	12.2634
BASP1	6.27367	5.11533	1.30368	2.09767
FLT3	86.0222	92.8895	43.2353	26.8658
SCPEP1	12.6966	13.5895	6.22484	7.06351
AOAH	3.44292	3.27492	1.06438	0.541272
FILIP1L	1.68263	1.43881	5.31187	3.58357
CERCAM	1.30632	1.04717	0.305829	0.302016
AC004687.1	67.4985	70.57	36.8256	39.3235
SESN1	10.9328	9.17104	18.9509	19.7392
LILRA1	5.84288	4.13786	1.18989	0.283123
MED19	2.31513	2.8795	7.31707	7.25337
DOCK5	8.92993	8.57682	4.90161	4.58252
TRIM46	7.96011	7.81308	3.9115	3.61704
MRC2	27.2377	26.5008	14.5588	11.5609
GK	9.2889	8.86397	45.7307	18.6987
ZNF496	4.26639	4.07396	2.08045	1.66814
TRAP1	21.7164	21.698	35.815	43.5113
CYTH3	6.41975	5.6702	11.2479	11.8844
B3GNT5	1.82415	1.54114	0.635001	0.468459
LGALS12	3.82598	2.55205	0.678692	0.222579
TIFA	2.14234	2.38999	5.19053	5.20254
PLEKHH3	9.27365	9.08629	4.56914	3.53563
PNRC1	32.7173	34.8719	56.4314	67.0317
KCNAB2	34.1823	34.8063	20.1786	19.3245
TCF23	0.0454411	0.0458701	0.886534	0.36434
PPP1R27	430.11	465.49	733.495	833.3
KLHL13	1.16125	1.25474	3.83994	2.71487
ADAM22	1.11954	1.12828	2.17722	2.6341
CARD19	14.4269	12.7332	6.51932	4.69057
GNG2	0.565655	0.405223	1.31574	2.50721
ZGRF1	3.42257	3.44812	1.68437	1.65241
NAV3	1.30616	1.431	0.580113	0.587095
SLC49A4	0.899317	0.737699	2.40621	2.86441
DUSP6	24.2105	17.4681	9.82959	9.93912
ETV4	4.00685	3.70563	1.56085	1.25986
KLF7	2.63492	2.23271	1.10625	0.983911
ADM	1.98585	1.87705	4.57883	6.32797
CSF2RB	6.93563	7.19172	2.94165	3.82119
KCNQ3	11.9804	12.1366	20.2247	20.9331
KCNQ1	4.68749	5.05074	2.2277	2.14456
TP53I13	11.8859	11.408	19.5184	26.8201
IRAK3	36.0438	34.5683	20.2821	21.7444
DHRS3	1.10381	0.830902	0.134378	0.145769
JAG1	33.2075	34.3394	57.0445	99.9349
MAP2K6	0.181652	0.102766	0.56049	0.509653
TNFRSF1B	60.6223	52.8702	30.9	23.4721
NUDT16L1	28.6866	30.486	51.7949	53.5348
GNA15	91.0292	88.0048	144.675	206.761
SREBF2	48.807	48.8227	26.3895	18.3089
RHOB	1.36051	1.67355	4.39013	4.42211
MUC1	11.4616	11.5943	5.64264	4.08982
ITGAX	6.96914	5.96353	2.21823	0.698244
PNKD	10.4856	10.3418	5.57902	5.71143
SEC23B	25.7233	26.0948	46.7649	44.3272
PPME1	2.5085	2.4477	4.46376	5.47393
FGFRL1	11.5808	10.1592	5.64838	5.58837
PLAC8	21.771	19.9697	34.8438	38.0421
WDR63	0.187913	0.136917	0.796507	1.21279
LYZ	884.93	806.642	457.269	309.918
THEMIS2	7.76654	7.82412	3.85274	2.772
CCND1	0.399319	0.338453	4.01418	1.0147
FRMD4A	1.29982	1.32123	2.5062	2.58177
TNFRSF14	0.717462	0.453434	1.5307	2.73649
PCK2	15.6515	15.5354	8.12441	5.80036
MGAT5B	0.334161	0.462604	1.32567	1.32387
MGAM2	0.717798	0.748567	0.204772	0.183844
PIP5K1C	15.7831	16.1043	27.2189	27.3593
SERINC5	1.48054	1.40067	2.76531	7.83839
CACNB1	2.84829	3.36791	5.6725	7.23509
ROPN1L	5.10908	4.88296	1.7216	1.77446
CACNA2D4	28.0583	28.2399	16.0125	12.4316
AC138409.1	0.474475	0.363881	2.94871	1.33251
TEC	4.92256	5.52519	15.6623	10.1185
CEBPD	70.1297	67.6769	39.526	36.306
SPTB	0.102269	0.186048	0.00982258	0.00247353
BRIP1	2.84335	2.14519	1.09091	1.13861
PLXNA1	7.70735	8.64412	14.2061	14.5303
C1orf162	9.67174	8.02874	4.04291	2.7105
GRIN2D	2.31591	2.01699	0.848952	0.732973
ADRB2	3.91034	4.05613	1.70957	1.37124
DGKA	2.97006	2.93882	1.42125	1.5947
C15orf39	43.0953	41.8892	24.4769	18.983
SLC38A1	16.6664	17.4405	10.0022	8.70467
ENDOV	1.81344	1.87916	3.40644	5.45973
WSB2	11.364	12.0943	4.74637	6.76308
CAV1	0.240864	0.121569	8.00732	1.98801
PTP4A3	45.3848	44.5114	24.7322	17.5036
PTPRC	46.1543	41.9007	24.6505	17.4409
BCL2	9.9298	10.4292	5.72569	4.37998
TNK2	8.55283	8.64377	3.81083	5.25782
AC110285.6	2.07131	1.98887	6.03196	5.57553
NR5A2	0.0205749	0	0.708081	0.116447
TEX2	11.9162	11.8238	25.0628	20.0337
NEDD4L	0.818053	0.709716	0.322122	0.303669
SPNS3	53.0297	51.4184	18.2117	30.4434
TDRD7	8.31011	7.88187	13.475	19.93
ABCC13	0.0361864	0.0187859	0.301595	0.204803
RELT	11.3193	12.4363	6.43048	6.98012
CEBPB	17.5535	18.2729	9.14764	9.67199
CILP2	1.13016	1.11644	0.275003	0.293794
HSPH1	20.2896	21.4681	32.9259	36.7379
BCL7A	13.6757	14.1645	8.11351	7.8214
NKG7	43.4752	44.724	24.1436	21.8954
CABLES1	2.85133	2.88077	1.04294	1.46855
C1RL	10.5199	9.47305	5.52412	4.68229
TMEM263	0.756778	0.563261	2.23275	1.77312
CSRNP2	5.46748	5.39179	9.00353	11.3224
FAM98A	7.08306	7.67771	12.6455	13.6081
DCPS	4.27435	4.12013	2.24117	2.14601
NT5DC2	29.2024	33.5843	18.2009	16.3964
MGAT4A	3.7567	3.20862	1.54218	1.94082
FOSL2	36.7947	37.9436	69.4257	60.8712
FCGR2B	4.22351	3.16473	1.57878	0.836408
MT1F	6.4316	8.10256	16.5189	14.8211
PREB	23.5549	27.4144	75.5746	45.0984
SEMA3C	0	0.0440267	0.37525	0.461979
EXOC1	7.26534	6.27997	11.4072	13.0655
KLF9	3.95114	4.20359	2.02205	1.78218
CCNYL1	11.0207	9.70666	17.1904	32.7107
CLTCL1	6.86348	7.1142	3.48118	4.32946
DDHD1	3.50262	3.03607	5.31848	6.16378
IL13RA1	16.6377	15.1175	9.18891	8.20905
CAMSAP2	0.279381	0.211514	0.79423	0.847075
POLQ	5.17762	5.0309	2.85418	2.34835
SPATA13	2.68441	2.84929	1.38115	1.47954
STIP1	40.064	41.7714	69.0269	66.8252
OFD1	11.5513	10.6821	18.2932	39.7095
JPH2	0.928295	0.57326	1.57498	3.06302
ZNRF2	16.2356	15.557	25.1656	29.7368
CDKN2D	18.4328	18.5362	8.4497	10.408
ZFYVE28	1.80433	1.59609	4.86491	3.17932
CEP97	3.12769	2.90273	5.04385	8.61598
SH3RF3	3.86165	3.59521	1.64931	2.00589
IFI44L	0.00757795	0.0262268	0.670612	0.0786292
SLA	13.6115	12.6645	7.81386	6.91318
RAC1	54.4439	55.4344	84.5403	94.2348
FMNL2	0.531171	0.556612	1.19381	2.54418
OGT	52.0929	48.9284	31.1989	31.7178
PDE4DIP	0.370974	0.449858	0.759282	1.40105
ZNF337	1.27865	1.10633	2.57442	2.97762
DNAJA1	43.1909	48.4052	75.8405	78.2584
UNG	31.2192	33.0557	18.5953	19.2055
BRCA1	7.49632	7.25806	4.34552	4.01536
CYP2W1	2.96102	2.71834	15.4265	5.53368
WNT7B	33.3382	35.7313	53.721	59.4435
CYSTM1	5.64123	5.92949	11.4069	11.8644
CHAC1	4.65362	4.74666	1.78923	0.963584
UGDH	2.34241	2.12682	5.55161	4.45545
RAP2A	15.2354	14.3523	8.63273	6.88619
SERPINB2	0.0849305	0.110227	0.371158	2.48351
SIRPB1	6.92319	6.96135	3.66561	2.25097
SFMBT2	15.1264	14.1333	22.3559	25.6148
ADAMDEC1	1.5596	1.4045	0.298062	0.330256
AL591623.2	1.36137	0.88343	13.7048	7.70491
LINC00184	0.358934	0.754224	2.641	2.33778
AC005833.2	0.158783	0.145466	1.15456	0.634348
MYO7B	0.0308629	0.061037	0.235343	0.503227
PROS1	3.62223	3.42711	1.74429	1.60422
DDX11	7.19687	6.77666	4.07761	3.80112
PPP1R15B	35.3685	37.8345	22.3985	19.8058
RETN	3.68441	2.79753	0	0.141854
CEACAM4	3.89698	3.44564	0.639303	0.0536632
LINC02153	1.22416	0.735546	0.180448	0.149686
HLX	6.09316	7.65754	13.5162	12.5289
TGFA	5.2316	4.27395	2.37939	2.18086
C21orf58	6.96413	7.09935	3.93074	3.27767
EPHB4	14.906	14.686	22.7135	34.4321
RUNX3	15.2348	14.2728	7.03699	3.13145
AC027031.2	2.26464	2.43161	4.88027	14.5673
CSF3R	40.4102	35.3904	9.02631	20.8761
FLNB-AS1	1.0147	0.823645	1.93963	5.26921
NUDC	35.2434	37.8609	56.159	66.1417
MEGF9	3.38106	3.1279	1.6552	1.53364
PSTPIP1	3.86803	3.21465	1.17564	1.77631
ARL4C	2.56356	2.74976	4.74739	7.35408
CTPS1	8.46949	10.0434	16.2597	15.8405
CORO2A	1.83335	1.39827	0.324295	0.646908
C9orf139	7.06004	6.87553	2.56302	4.02655
HMGB2	147.1	148.976	91.9314	75.8794
KIAA1755	0.418384	0.436897	0.0900687	0.0272174
NCF1B	30.0683	22.6803	10.8122	3.55977
STYK1	0.530104	0.40987	0.0211242	0
P2RX1	50.3621	46.9015	30.3026	27.4163
C1RL-AS1	3.10698	2.97473	1.44882	0.882828
ERO1B	5.46995	5.20839	9.3973	9.1812
MMADHC	25.1021	26.3722	40.2713	46.216
FAM227A	0.0215991	0.0311471	0.114617	0.485578
ETS1	5.70942	5.56453	2.17524	3.34806
SEC31B	10.4749	9.9137	5.6511	6.54563
BHLHE22	4.62545	4.91775	8.07292	13.4706
SPIB	1.01483	0.878066	0.254557	0.153846
NEMP2	2.91365	3.13838	1.50903	1.03204
TESC	29.7742	30.921	17.5066	13.0545
NR2F6	12.8895	13.3604	7.38622	6.05869
CPQ	9.02908	9.51907	5.1091	3.96606
FCGRT	28.4961	27.307	17.1177	14.3069
MKI67	40.7111	41.5154	23.1127	13.0922
ARMH1	2.80674	2.37747	5.57706	5.28395
LINC02035	0.410947	0.232957	0.995262	1.31663
SLC37A3	0.410417	0.393155	0.847603	1.18215
IL4I1	1.99049	1.66843	3.61153	8.18512
GABRA4	3.85417	3.80395	9.79291	6.36788
GIHCG	11.8558	12.6902	5.78403	7.65697
BBC3	8.13746	9.10668	4.10679	4.94106
LRPAP1	12.1625	11.9269	6.62038	8.0717
ADCY9	12.1885	11.963	21.4962	19.0009
DENND6B	1.52244	1.52826	0.573982	0.658981
CSF1R	14.8312	14.364	7.34997	3.3465
AC009404.1	3.08221	2.86367	4.94804	7.09538
HRH2	27.1983	29.3851	17.5047	14.6419
CD101	1.86495	0.912047	0.294238	0.0573642
ATG16L2	19.6888	18.5801	8.35944	12.4801
RABGAP1	2.70504	3.07053	4.705	5.87909
AC008894.2	4.4164	4.07768	1.52663	0.410065
OCIAD2	0.968805	0.892325	2.41444	2.94791
TMPO	35.6746	34.047	16.9597	23.4974
MEX3A	1.45401	1.48217	4.86213	2.71531
AC092723.5	1.20157	1.94513	4.31939	4.78959
SCARB2	1.42166	1.27705	2.14104	3.39903
PLEKHG3	7.92316	7.61273	4.61637	3.27801
AC108704.2	2.47918	1.95201	4.6665	9.16712
DZANK1	2.15713	2.13016	5.25875	3.79862
SFXN5	2.61158	2.2474	1.32375	1.12338
PSME2	18.3489	20.7401	33.3313	32.2662
STOM	35.9004	36.3827	64.6374	56.6079
UPB1	0.930996	1.06745	0.347665	0.36636
CDC14B	0.240758	0.179469	0.433576	1.57923
TBC1D13	13.0383	15.6451	22.9593	27.0833
FAT1	1.10395	1.01124	1.77095	2.10078
TRIM38	8.39178	6.7048	4.39029	3.66838
LTB4R	13.4428	12.7439	7.27488	8.37704
SMC6	5.37911	5.15994	7.92211	10.2933
AC005077.4	0.555066	0.691578	1.47622	2.83781
NCF1	28.7992	23.5364	13.4795	6.28498
ALDH1A3	0.756346	1.20186	2.11805	3.26538
DNAJC1	12.5435	11.4058	20.5307	20.401
AKAP13	4.17645	3.9513	6.26165	6.65014
RIN3	3.48816	3.27346	1.80077	1.10942
KATNAL1	1.04452	0.833918	1.64506	4.07544
RAD51AP1	12.4376	13.6092	6.30655	7.91199
PDE4A	13.1625	14.71	25.1735	22.2502
CEP135	2.84323	2.40954	4.68157	4.66906
FAAP100	18.1493	19.2843	31.0734	29.6178
CXCL8	2.06212	2.62385	0.649106	0.7846
LIG1	11.9477	11.4658	7.26564	6.89001
HABP4	0.303711	0.353113	0.746583	2.75741
DAP	24.1108	25.1045	36.8804	42.0501
BPNT1	12.0772	13.1995	20.9855	21.3265
GRN	136.237	135.777	80.4105	94.7672
TDO2	0.206378	0.19132	0.565989	1.2167
DENND4B	38.4981	37.9487	24.8498	22.3651
GAS5	127.872	126.294	71.9095	88.9108
PRELID3B	16.1966	17.9462	31.2063	27.7445
DYNLT1	5.64972	6.01379	10.0401	10.8072
MCM6	39.3808	39.9759	25.4204	24.4903
FAM126A	4.74184	4.60293	8.32726	7.34794
SH3TC2	0.142266	0.157286	0.363728	0.319515
TREML2	3.89529	3.13974	1.5455	0.763875
VSIR	40.6965	39.5639	22.2317	11.0015
MUC4	0.0258402	0.0527007	0.188401	0.177586
COL27A1	5.8236	5.71206	8.41502	11.0832
DPY19L1	4.90087	4.48638	2.66223	2.54754
FAM96AP2	0.650719	0.281512	2.05662	9.20713
NUDT5	17.6487	18.8681	30.3244	28.7611
AL136379.1	0.291449	0.189129	1.15995	3.36773
FIGNL1	4.94045	5.27496	2.81489	2.7845
INAVA	5.04875	5.19174	2.17689	3.09726
INCENP	21.4641	23.2822	14.0228	12.1529
PELI3	3.87398	4.81409	6.90396	17.5254
HOMER3	47.6428	51.5524	77.6365	78.3196
CKB	3.25632	2.81749	10.6272	5.63642
PCYT2	7.49785	7.65005	11.7799	12.5101
HHLA2	0.994849	0.416505	2.32407	2.47218
ST3GAL5	0.856913	0.865003	1.60492	1.54252
EPHB2	0.207697	0.286995	0.789611	0.596521
ETS2	31.4634	32.1336	81.3329	49.3419
JUND	241.785	270.703	163.756	132.942
RUNX2	4.73622	4.7864	8.61329	7.62614
CSMD1	0.217798	0.184857	0.0543889	0.0508718
KLF6	7.71684	6.43081	12.2809	11.7742
AHNAK	93.412	88.2217	138.095	138.345
AL445931.1	1.81871	1.62129	0.464493	0.41589
GALNT2	19.963	19.5711	28.6354	50.8305
FKBP7	1.37308	1.15534	2.59526	3.80242
SIRPB2	3.41327	3.56523	1.30303	1.97241
UNC13D	15.7659	15.3344	9.83335	10.1269
SLC36A1	8.33755	8.29266	4.86291	3.09755
ANKRD18B	3.08034	2.94034	1.53846	1.61215
CDC45	12.2338	14.6433	7.75965	6.20623
LPO	3.45591	3.28763	1.59274	1.9912
GUSB	17.3016	16.4359	10.0237	10.9616
FOXN2	10.3332	8.81819	5.64027	5.668
XAF1	2.07046	1.83203	5.44868	3.36937
MYO1C	7.88806	7.99908	17.0265	12.387
NRGN	25.7808	25.9596	15.1865	12.3704
RAPGEF2	3.25299	3.6744	5.18662	7.6312
ASF1B	31.9429	32.9017	19.6885	14.0562
KDM3A	11.7777	11.0033	5.5816	7.80456
KIT	0.606781	0.555181	0.156752	0.0921044
KIAA1549	0.139699	0.155791	0.773305	0.345544
ADD3	6.3963	5.97068	3.18385	3.97942
ITGB7	6.01469	5.23429	2.49789	0.82225
THAP12	8.67667	8.35854	5.13131	5.54914
TCF19	4.41473	3.4587	1.91284	1.24308
FANCD2	6.28436	5.94233	3.7123	3.75244
LHFPL2	0.676078	0.572341	0.214076	0.183519
JAK3	2.98205	3.01863	1.40541	1.72206
PLEKHH2	0.657946	0.722676	1.91482	1.297
MCEMP1	9.28247	11.2019	5.20415	2.97625
POLE	13.8189	14.1479	9.18838	7.84935
CD36	6.72922	5.63105	1.87012	3.75066
GPR84	4.59588	5.99764	2.24085	1.00318
CEBPE	1.42313	1.64179	0.280569	0.282613
STAB1	0.42874	0.47559	0.157853	0.117524
CCT3	114.208	122.118	177.108	182.404
SSH1	6.7841	6.44944	4.15621	4.33501
SULF2	1.2764	1.25567	0.513049	0.214411
STAU1	14.0734	14.9812	25.391	22.608
CYP4F26P	4.60763	4.0771	1.77042	2.50023
PSMB10	15.9157	17.2394	32.3786	26.8748
LPXN	17.3157	19.5543	11.149	9.39065
TSKS	3.16359	4.29734	8.91841	7.23617
LPAR4	1.68258	1.46661	0.525222	0.211619
ASPM	9.92071	10.3165	6.5139	5.3042
PHGDH	21.7632	24.0496	12.3819	5.00711
PITPNC1	7.96426	8.47523	12.8671	13.0732
IGFBP2	7.642	7.74482	4.5896	4.53813
CUEDC1	3.15679	3.22313	7.54761	5.24494
EZR	48.0106	49.4903	84.0809	73.2632
LAMC1	31.642	28.5503	19.8059	17.3025
MTCH1	45.8862	46.4035	28.8252	31.6343
ZNF658	1.04148	1.19226	2.46076	2.34266
BNIP3L	14.1581	9.04595	5.60462	6.21881
PPP2R1A	22.0034	22.6565	31.6725	37.4623
ARRDC3	1.10521	0.491602	1.51603	5.06577
FAR1	18.8747	16.2863	6.68273	11.5409
CENPK	5.87074	5.10294	3.10299	2.81983
PCNA	120.628	128.922	81.6278	78.7529
PPFIA4	3.64528	3.18861	1.86403	0.984049
ATG13	16.2711	17.1951	10.7429	10.8159
AKT3	6.55614	6.11947	9.18087	10.6004
CDHR1	0.687731	0.668888	0.253852	0.142056
PLCD3	0.471547	0.37317	1.48631	0.92757
AC090559.1	14.2464	13.1261	6.09368	8.89837
EIF4A3	20.9166	21.4258	31.2482	33.0715
BCAR1	0.41334	0.61674	2.74507	0.923015
DNAJB6	6.24163	6.26321	9.17741	9.92096
MAD2L1	10.3028	10.5634	6.61212	6.01017
CYFIP2	1.40456	1.14492	0.529585	0.683364
SMAD3	4.60765	4.01549	10.8456	6.70381
SNORA73B	34.6149	37.1907	15.6734	12.1994
MYO1F	65.2981	64.1291	43.5147	43.2032
RAB29	15.2354	15.9683	6.74742	10.3777
PSME1	42.0324	46.2726	69.435	69.4256
VOPP1	7.05372	7.25336	4.3878	4.02917
AL138756.1	0.997084	1.22571	0.316345	0.519089
MYO1A	0.444664	0.248949	0.0326595	0.0328974
LRWD1	3.65694	3.90962	5.74047	7.91651
MTURN	2.02664	1.85387	5.53352	3.23028
AC124319.3	0.0718169	0.0310693	0.756602	0.541947
SLC16A2	0.126558	0.156432	0.567185	0.724804
LPCAT1	23.0338	21.1532	30.9412	44.5002
LINC00926	19.2568	17.6773	5.43669	11.4713
AGO4	12.3459	12.0027	7.83649	6.03974
BAG2	6.43443	6.6323	10.3959	10.345
SUSD3	13.7863	13.0225	7.04724	4.07295
INHBE	0.496771	0.716373	0.07157	0.0961217
DDX58	4.93351	4.39887	11.8319	7.43798
SARDH	1.37973	1.43648	0.390456	0.657883
CD320	18.0291	20.5782	29.1754	34.1574
CLSTN3	8.67647	7.77655	5.16122	4.07313
OR52K3P	1.40108	1.0413	0.201854	0.304986
KNTC1	13.3167	12.8916	8.71046	8.32148
DPYD	6.18631	5.71039	3.70419	3.30519
LAIR1	71.4058	70.2675	101.549	107.258
PCTP	4.17518	3.87839	2.25209	2.34411
ENPP2	0.0230638	0.0299334	0.615551	0.0870223
NOTCH1	26.4289	26.3855	17.7963	17.1691
PPIF	74.7801	76.19	131.16	111.289
TBC1D10C	3.18379	3.5618	0.981797	1.89791
ZNF260	6.07302	5.56191	8.79809	10.0644
UGT3A1	0.0731282	0.0672277	0.128403	1.0347
PPM1M	7.12088	7.46421	4.31129	3.30775
AKAP17A	0.190659	0.222703	0.28567	2.29302
SNAPC3	5.38102	5.13299	8.36045	8.41586
DLL1	25.8762	27.9797	81.934	39.4733
EPB41L2	16.0197	16.1216	41.5796	23.601
GINS1	7.17736	6.41332	4.02926	3.70414
TRIB3	14.2263	15.1122	9.10141	8.80534
SRPK2	6.28367	5.96419	9.02921	10.492
ATP2B1	9.69058	9.81684	13.5835	23.4749
DTNA	5.65987	5.36743	7.79648	9.7217
IL1B	2.16625	1.58424	0.639976	0.194607
HK3	5.40181	5.26315	2.17738	0.498464
IQGAP3	8.67829	7.9569	5.3191	4.55444
PHF19	12.4329	11.5872	7.31743	4.26259
ABITRAM	9.6652	9.20027	3.75568	5.88472
PLAGL1	9.09444	8.67609	5.49187	3.38198
LINC00565	1.58126	1.28175	2.63423	5.93486
CNEP1R1	3.1017	2.77208	4.74825	6.02672
PRDM10	4.70203	4.54968	7.02985	7.77148
RMRP	0.289545	0.876837	6.23638	5.46244
AOX2P	0.242811	0.253857	0.615826	1.60326
TOR2A	7.78029	7.43153	4.37155	4.69308
CBX6	15.7468	17.3627	9.61414	11.5889
JADE1	4.65915	4.18702	2.51671	2.87466
PSMC4	29.6243	31.5298	45.239	48.3242
GNL1	0.00897504	0.00776552	0.579927	0.00846596
HIPK2	4.14764	4.0636	2.66305	2.19515
RAB15	1.83897	1.95833	0.846339	0.926634
KREMEN1	0.802539	0.829053	0.318837	0.348687
LONRF1	8.05341	7.86189	5.05961	4.29513
WNT10B	11.4115	13.423	6.98456	3.77099
CIP2A	9.33817	8.91403	5.75066	5.21807
MRPL16	29.3673	30.7419	42.1551	63.1877
SCARF1	0.766904	0.738033	1.70017	1.66826
TMBIM6	85.4132	85.6624	55.546	61.4291
BST1	5.56594	4.92131	2.71393	2.81034
LINC00662	1.03198	1.15076	0.64135	0.673582
SLC35E4	0.107735	0.0621443	0.322847	0.630071
CASP3	14.0528	12.0316	30.0546	19.9719
UMAD1	2.93682	3.06893	1.46226	0.741331
ENOSF1	8.29122	8.1288	4.36387	5.80304
RASSF2	93.9125	92.5795	52.7226	68.2589
CDCA2	7.47226	7.39147	3.97047	4.76164
ANKS1A	6.43303	7.45437	10.6461	11.3826
CDC6	10.1984	10.341	6.63598	5.80226
MT-RNR1	448.182	428.391	595.164	811.532
CHAF1A	27.9468	30.2257	19.3091	16.2603
NAV2	0.0536959	0.0464595	0.438188	0.118184
KIAA1191	7.34037	6.97657	10.6398	12.7724
AC125603.1	50.036	45.8611	27.2006	20.4991
DCLRE1A	4.46249	4.36664	2.54542	2.39622
RASSF1	19.0045	18.5033	12.3118	11.1296
SLC12A2	1.41313	1.60714	2.79333	2.53883
CXCR3	1.20856	1.00963	9.8542	1.61174
UNC45A	9.07624	9.29923	12.8995	16.0734
ADAM15	12.7229	11.2122	7.77555	6.27019
PDE6D	7.48779	7.51291	4.22006	2.47531
RTN4RL1	0.676354	0.436582	2.49329	1.2456
NHSL1	0.856678	0.910213	1.63358	1.71247
SLCO3A1	2.50782	3.00715	1.60421	1.42944
PTPN13	7.19516	7.90119	4.61058	2.65161
SEZ6L	1.14864	0.712567	0.309504	0.071551
AC022497.1	0.252283	0.627568	1.47658	1.6559
STIM2	2.24855	2.13768	3.31015	4.32058
ONECUT2	8.74422	8.38143	20.78	12.3911
L3MBTL3	2.67214	2.09527	5.26771	4.06728
AC107294.2	1.24989	1.28138	0.481958	0.257595
NIPA1	7.50432	8.27084	11.4071	13.1461
DNAJB5	0.401756	0.222245	0.912814	0.962951
NEMP1	18.0724	15.8536	10.9001	11.0817
VASH1	11.4952	9.93214	6.32809	3.12122
HAUS5	11.3729	10.8428	6.70996	7.54975
HMOX1	1.51889	1.19738	6.25844	86.1868
IER2	17.125	18.5133	11.0217	6.88225
EVL	18.2225	17.4994	12.184	11.0368
PRXL2A	0.0238031	0.0205953	0.334359	0.134718
SLC48A1	2.92257	3.24632	4.38638	11.4891
TNFSF9	26.9267	26.6878	39.38	43.3849
SLC7A7	0.922528	1.05991	2.01815	2.08991
PPP1R16B	6.67238	6.73712	4.26955	4.00366
PC	3.60255	3.75149	5.58291	6.22001
CLIP1	3.95747	3.49288	6.03963	5.63203
MAGEF1	23.9957	23.5052	14.7813	10.0479
IKBKGP1	0.361595	0.312864	0.643374	5.90076
IKBKE	8.10575	7.75722	4.84002	3.38856
CANT1	12.6698	13.87	8.54524	8.01985
FBXO21	0.703509	0.637687	1.3333	1.46414
ACOT11	0.913574	1.15475	0.509594	0.400903
GTF2A2	6.96301	7.15622	10.8185	12.1309
PGM2L1	1.33424	1.42202	2.18449	2.80884
SLC25A42	2.56111	2.69081	4.31395	4.87873
STC2	1.4689	1.47911	0.68185	0.304588
CCDC136	1.86594	1.71673	0.937757	0.786178
MBOAT7	19.0219	17.4419	25.0305	34.959
PTPRN2	12.4814	12.5303	24.3767	18.4119
TACC1	14.3079	13.6929	9.57093	8.59306
TMA7	11.0368	10.1978	5.58244	5.14112
RBP5	3.49922	2.69494	1.29635	1.52342
THSD7A	7.52818	8.63466	13.6472	12.1916
PODXL2	21.2815	25.9456	34.73	44.3218
SAMSN1	4.63943	3.67105	6.15956	10.1572
H3-3A	62.2301	64.1375	39.4176	46.18
FAR2	4.64643	4.31184	2.62548	1.63005
SP4	2.20017	1.91985	1.0798	1.03475
PRAG1	19.6043	19.5323	31.2065	28.6925
EGR1	22.2381	27.8023	6.17337	2.12333
GK-AS1	1.48998	1.23762	8.14857	3.54177
OGFRL1	9.62366	7.94625	5.68209	5.02549
GJC2	0.107526	0.124047	0.755204	0.777609
RNF149	7.13187	6.0888	9.35972	15.1657
IFIT1	0.151362	0.225548	2.15766	0.309349
JDP2	3.78135	4.60191	2.47875	1.76589
MMP25-AS1	3.35149	3.04806	1.51913	2.05541
PRDX2	14.6689	16.9667	22.5969	36.0405
AC018529.3	0.60247	0.580853	0.0805983	0.0162371
NRBP1	15.3405	16.1584	21.702	27.7939
PAQR4	5.97416	7.20016	3.7297	3.38367
NCOA7	3.84084	3.74467	5.50208	6.71472
YES1	6.39044	6.27963	13.1158	9.47969
AC005332.6	3.34727	2.97662	1.45534	1.5787
UBXN2A	2.19585	2.4056	3.95856	3.85894
FANCI	11.8655	11.2305	7.67752	5.73999
HTRA3	0.67802	0.708022	2.93385	1.37836
EXOC6B	0.167418	0.0757201	0.395513	0.459408
LILRB1	3.11509	2.94336	1.66176	0.942917
MRPL36	18.2175	18.9149	38.5476	28.1505
GIMAP4	0.0369691	0.031987	0.96936	0.244105
GPR82	1.16935	0.354118	0.109505	0
RPS6KA3	14.5838	13.324	6.41336	9.97763
MGAT4B	24.8328	26.4958	15.1616	18.6222
MYORG	0.355072	0.30722	0.0789006	0.0510912
AC018529.2	1.32848	1.08499	0.232536	0.456747
AC099521.3	0.0924417	0.0914101	0.729642	0.460905
COL24A1	0.105432	0.161396	0.243035	1.04807
PRNP	19.5767	16.0431	28.289	28.1474
NDRG2	1.78322	2.13872	0.976919	0.382949
VSIG10	1.6845	1.68635	0.934308	0.577799
SESN3	1.73125	1.27261	2.15364	5.06523
MS4A3	9.70909	9.07786	1.23905	4.8165
FAM102B	2.80515	2.20451	5.15278	3.93775
LINC02693	0.215763	0.233357	0.48198	0.48125
TYRP1	0.145393	0.0718851	1.7311	0.195923
C5	1.65128	1.5932	0.834362	0.448234
CDK20	1.94436	1.87577	2.84224	5.29772
PML	3.90685	3.44658	6.58319	5.47011
VAMP7	2.1588	0.173308	0.138943	0.160949
DDX1	26.7433	27.9563	38.5234	42.3464
AC105411.1	0.0739735	0.10515	0.361209	0.36384
OBSL1	5.90612	6.53025	4.0724	3.75551
GNPDA1	2.72446	2.67952	4.30425	5.30625
MRPL28	21.5918	22.6735	32.216	34.021
RASSF5	19.7199	18.9662	13.3128	11.371
ALDOC	4.67906	4.33124	2.32302	2.38197
IPO13	6.73935	7.54538	10.6236	11.8411
AL031985.3	1.06147	1.32965	2.38862	3.55672
LHFPL6	1.06264	1.05183	0.286594	0.465097
NBR1	6.55499	6.083	8.79271	10.851
STT3A	18.2123	18.8694	41.4122	26.1736
CHST14	7.13547	8.10319	4.39345	3.12979
AKR1B1	5.50026	4.70389	7.27867	13.4314
SSBP2	0.677368	0.853836	1.23967	1.89738
TRIM71	4.23028	3.33235	2.32095	1.80385
SEC31A	14.594	13.7827	20.9514	20.7536
GLCCI1	4.29535	4.44321	7.46945	6.63056
MAN1C1	1.33256	1.14926	0.619919	0.275724
OSR2	2.47626	2.95602	4.43941	6.43281
VAV3	6.88251	7.04398	14.1883	10.0938
POLA1	6.19967	6.76463	4.18604	3.14724
SLC12A4	2.4454	1.91761	1.2479	0.873279
KIFC3	4.73672	5.50064	7.25917	9.39357
ACSL4	20.828	19.6827	33.07	28.9835
RAB31	10.1674	8.82172	5.71281	2.77361
RAPGEF3	0.189092	0.194112	0.360156	0.764859
AC006058.4	0.278796	0.261326	0.935539	1.79704
AC011498.7	5.20639	4.67037	2.52741	2.36526
NECAB3	5.00403	5.1492	7.12114	12.4242
KIF15	6.66366	6.74458	4.21749	2.7097
NCAPH	9.24183	9.54023	6.12871	4.05406
ATAD2	24.2522	25.0737	16.6572	11.2785
IRAK1BP1	1.06057	0.719718	1.70398	1.91255
DAGLB	7.59009	8.05923	10.4392	21.4083
BST2	34.9932	33.2349	63.9222	50.1607
MYO1G	27.3423	24.3315	35.4667	40.7842
LINC01133	0.622728	0.529673	1.19597	1.92151
SEC61A2	4.63687	3.54906	6.92159	7.24303
DUSP14	6.36312	6.97834	11.7835	10.7739
AC073111.4	1.80877	2.27005	3.16966	5.71823
ZNF385A	49.9421	49.3681	33.8193	23.9806
TSPAN4	2.65219	3.25524	1.54996	1.69919
GBP2	1.86932	2.17977	5.57355	3.08575
HMCN2	0.0627512	0.0271473	0.475987	0.103586
IFRD2	17.1314	22.5551	32.6142	32.0728
RASA3	60.9329	62.2616	83.7159	94.0673
ATP23	9.55109	8.33457	4.97991	5.88521
PPM1E	1.01138	1.2333	1.87761	2.56635
RGS12	2.40326	2.2063	3.23318	4.34497
PACS1	2.67023	2.54951	3.75481	4.76079
SEC11A	12.4479	11.5834	6.58929	8.63646
AC010641.2	0.12201	0.196053	0.685542	1.08513
ULBP1	1.20832	1.4114	0.497877	0.410321
NAPSB	12.5616	12.0257	7.30469	4.07073
AC127521.1	11.1012	13.4091	5.28365	7.15378
CBS	0.343051	0.385866	0.10173	0.075505
DLL4	0.3591	0.296583	0.00764277	0.0615874
H3P6	151.326	148.004	87.7844	107.213
NAT8L	15.1135	16.5745	10.7453	8.47877
MARCKSL1	56.718	63.5144	98.5898	87.8265
LGR4	38.0054	38.2137	26.6085	25.8636
AC090796.1	24.3068	19.424	13.7647	11.3342
SOCS3	5.53462	5.18167	2.69778	0.937046
PLA2G4C	0.117342	0.187827	0.3846	0.774802
MYLIP	40.201	36.4225	26.3396	21.4443
GRPEL1	14.5341	13.3536	21.5045	20.6593
TXNL1	3.79508	3.85419	6.11405	5.66615
ZNF189	6.36292	5.27073	8.43518	12.2812
E2F8	9.82648	11.856	36.8083	14.5366
MTFR1	4.25793	5.06202	8.98727	7.24218
AKIRIN1	32.5202	36.168	47.269	57.43
USP12	12.8214	12.8919	20.042	18.7013
UBFD1	5.89502	6.25888	9.01305	9.25149
MAD2L2	18.4658	20.431	33.0436	28.3406
TLR2	10.5978	10.6432	5.83624	7.63254
RNF41	5.22627	6.88056	3.71513	3.22119
BTBD3	3.24572	3.19641	4.95884	5.27702
CTSL	5.9707	5.16606	8.49487	12.6276
FKBP15	8.24089	8.03226	11.3648	12.3312
MIR646HG	1.20784	1.28665	0.580715	0.854136
SPRY2	21.6396	21.3772	14.3729	9.84157
CD84	4.39765	3.69618	5.74744	7.27617
TIMM23B	2.78533	3.42468	3.79811	24.6601
BIK	31.7002	27.181	44.3951	48.3745
LRG1	28.3742	26.6376	17.1449	19.7078
ATAD5	8.73651	8.85851	5.72285	6.05405
MAML3	4.10567	3.83483	2.53383	1.99381
PPCDC	4.23169	4.53871	2.59665	2.21542
EPX	0.670672	0.629675	1.96435	1.53446
PAK4	3.71904	3.58115	6.48032	5.46274
SLC1A3	2.30999	2.28268	3.24771	5.97607
FAM72B	6.15736	5.70651	3.46208	1.94413
CPNE5	0.974683	1.0876	0.478406	0.298011
WDR47	3.76324	3.74943	5.54494	6.94235
PCLO	0.144178	0.157035	0.49559	0.272
DNMT3A	3.03098	2.84873	1.80157	1.96389
TAF9B	4.69561	5.05703	2.61709	2.75658
MAP4K2	5.02942	4.84783	2.32878	3.46116
NEDD9	4.12748	3.64902	2.40261	1.24362
BZW1	27.4113	26.3954	18.641	13.0957
PRMT1	45.4733	50.7125	68.3416	71.9375
SPATA2L	3.53719	3.27814	6.56598	5.81303
MED9	4.06467	4.74528	7.87382	6.74486
COL6A3	1.04448	0.796789	0.50772	0.509538
ADAM12	0.03148	0.0476658	0.397976	0.107642
HASPIN	6.0758	5.55705	3.48138	2.66931
SMIM3	33.4284	33.6937	23.2037	20.0999
PPFIBP1	5.22742	5.30118	7.58377	7.89259
BAIAP2	2.01764	1.749	3.35508	2.92061
STK19	0.0196252	0	0.0367564	0.72197
JADE3	2.20955	2.08143	3.38267	3.96215
NRP1	4.12506	4.47527	2.41867	0.775038
PIM1	47.737	46.2672	11.6196	3.33371
AHSA2P	9.90588	9.57621	6.09629	7.12384
RNASE3	22.6328	23.4526	13.6756	8.53961
PROC	0.0623028	0.0673833	0.393822	0.66115
RUVBL2	34.6566	35.3482	49.3916	51.3061
TGM1	0.87259	1.18642	1.96504	2.63586
LINC01291	5.62104	6.55168	3.11481	4.03143
WARS1	36.2475	38.2288	25.7697	17.5218
TK1	27.8849	25.7646	17.1724	9.50168
PPDPF	42.3363	41.5724	58.2443	68.1223
S100A11	162.071	148.403	107.322	99.9264
USO1	24.9273	24.6783	38.2831	35.1215
CEP170	17.6102	16.6118	22.4034	29.4386
EXO1	9.67867	9.79439	6.4201	6.10415
KIAA1324L	0.00480782	0.0499187	0.207107	0.258501
MSN	284.477	293.862	181.869	221.308
MEIS2	2.61841	2.79934	1.73657	1.59359
TMED4	12.3634	12.1936	16.7257	20.8773
ARL5C	0.124865	0.0392865	0.520875	0.503254
CRTC3	3.57285	3.72452	6.36915	5.28537
LINC01238	3.88873	3.67824	5.19184	10.5425
CDC7	6.80251	7.11702	4.45212	3.50831
GPR132	13.2291	13.3273	9.01845	6.87637
AC018653.3	6.12098	4.89745	2.61948	2.01772
DAB2IP	0.153037	0.0845971	0.96736	0.200495
DYNC1H1	7.62187	7.48258	9.83871	12.5914
FEN1	30.7674	34.5631	22.2498	18.6322
PIP4K2C	5.91572	5.88168	8.39233	11.127
APAF1	20.5422	19.34	12.4843	14.9384
SHISA7	2.47477	2.25164	1.326	0.643765
NOC2L	35.1713	36.7456	48.0995	55.5581
PDCL3	9.87705	11.3508	15.7952	20.0431
PLXDC1	0.0377301	0.0870544	0.149182	0.56153
UBE2K	25.8561	25.2361	39.0202	35.9342
MCM7	72.6444	80.3514	54.1195	47.3709
SOD1	35.4594	31.2077	46.8935	51.8677
PRKAG2-AS1	7.97333	7.44725	3.65524	4.18536
LY86	30.8974	30.5565	46.663	45.8468
FKBP5	14.201	13.8571	9.62358	6.04692
KCNS3	0.248076	0.493681	1.76558	0.936019
ZNF70	1.76664	2.05098	1.02614	1.0758
CD38	4.8322	4.19078	1.58433	3.03696
DUT	24.0673	23.6381	16.5054	15.9582
PRICKLE1	1.17959	1.17168	0.583248	0.645355
HCK	37.1804	35.5138	25.5582	20.5954
LY75	2.7849	2.28377	1.55569	1.3675
SLC37A4	2.93533	2.77311	1.36266	1.86956
P2RY2	107.745	111.342	141.271	201.105
SSX2IP	1.75604	1.81472	2.5487	3.70686
AC015871.3	3.70659	4.12762	1.79981	2.13666
HDAC7	7.52299	7.01974	9.69094	12.3346
COL4A1	0.179944	0.194617	0.503052	0.376916
COCH	2.45442	2.85652	1.21683	1.53439
FAM111A	9.25246	8.7308	6.20908	5.06832
NDUFAF3	18.8716	19.594	34.5033	27.8249
RNF145	10.3262	10.3971	6.88246	6.86913
BAHCC1	27.3225	29.4085	37.3341	45.5628
CPM	18.5783	18.0081	22.9189	46.8808
AL391832.2	5.55477	3.60236	2.45778	1.07379
RBL1	6.67714	5.89003	4.16654	3.46566
CASP2	12.9895	12.8421	8.97017	6.27465
PRMT5	15.5386	14.418	22.4036	22.0417
LAP3	16.2372	16.488	26.8207	23.1677
RAD51D	2.44039	2.55401	1.61033	1.49579
LOXL3	1.33938	1.25545	0.594975	0.550716
NUP210	33.2834	32.198	23.0372	15.6665
SCAI	0.913725	0.816339	1.32949	1.62553
VCP	57.6105	59.6612	79.6007	85.8343
SH3BP1	3.77522	3.56153	2.27271	1.63092
NR1H2	12.8943	12.9416	17.2315	21.3176
LMO4	20.7344	21.922	28.9276	32.5881
NSUN5P1	11.0475	11.3688	6.99247	8.03008
PTCD2	1.90553	1.78174	2.65417	3.1206
MAP2K5	5.29044	5.07792	7.78528	8.03839
CDK1	18.4034	17.1862	12.1266	8.05647
AC108134.3	20.9705	20.9894	14.2324	12.6991
IER5L	3.06384	3.30748	4.65232	8.41357
GPD1L	5.45186	5.44616	7.56533	9.72423
NKD1	0.0402318	0.0193389	0.159074	0.107524
CHMP2A	21.6245	21.94	30.9439	33.112
STARD4	5.36525	4.41777	3.13222	2.35017
SMAGP	3.49859	3.20132	5.60974	5.72183
HAAO	3.03162	2.45066	1.22623	1.38284
TIMELESS	25.4638	26.2033	18.0333	18.1897
TICRR	3.36582	3.23536	2.13728	1.40913
MEAK7	0.475654	0.510325	1.12694	0.924268
CDC42BPA	0.665285	0.711772	0.380011	0.312472
LRRK1	3.86194	4.15719	5.4674	6.34209
CMTM4	4.27808	4.71068	2.78423	3.03896
ANXA7	30.272	31.6115	50.4508	43.2863
FSCN1	56.3998	55.76	141.288	73.3154
MCM10	4.98683	5.85357	3.49747	2.89888
MTMR1	5.80638	5.31035	7.51019	10.2889
PASK	5.00223	5.04893	3.3966	3.34584
VNN1	0.060419	0.0697022	0.716678	0.20897
CA2	20.5111	18.6335	56.3743	25.7665
EIF2B3	6.4267	5.95428	9.56543	9.68874
TUBE1	3.95272	3.30161	2.30194	1.99853
NUF2	11.4597	10.5045	7.37049	5.97635
HELZ2	6.03241	6.00126	10.2172	8.38371
HPRT1	25.5371	24.9903	13.6815	18.2765
LSM12P1	14.6486	9.87699	29.4748	21.0378
PLAGL2	15.2631	15.3191	10.7601	8.5284
RASSF4	37.6492	34.0908	24.9404	15.2477
STAG2	21.7065	20.5951	14.2561	15.7035
LAPTM4A	14.7818	16.3726	21.8801	28.3838
PWWP3A	3.99934	3.7527	5.18738	7.18552
IL6R	55.8447	55.4459	38.9012	23.8317
MTHFD1L	34.4486	34.7136	24.2056	24.7682
TOX2	2.13485	2.14809	1.06699	0.950312
CCDC191	0.616791	0.349426	0.873274	1.93935
NR2C2AP	9.98681	10.2717	6.34978	5.02691
ITPRIPL2	2.04425	2.02595	1.23554	0.801818
DBNDD1	1.97298	2.1785	3.16181	4.2127
NQO1	2.19396	2.02258	6.20033	39.4809
TRAM1	67.6049	60.989	118.21	87.4161
PALM	1.94311	1.48305	0.754487	0.908998
USP53	0.824684	0.848389	1.29524	1.56806
UBE2J1	53.0087	54.58	37.7298	24.1088
CRYZL2P	2.53298	2.44192	1.46022	1.35771
KIAA0930	52.3143	50.0054	34.35	39.0458
DCLRE1B	3.53084	4.18327	2.1323	2.26138
SLC39A6	14.3482	13.5813	20.2534	20.5201
WDR3	7.43058	7.77841	10.6144	11.2509
AC008875.2	4.50697	3.82692	7.52365	8.00093
PDCD4-AS1	6.58288	5.99779	2.42847	2.86954
PPP4R2	10.5923	10.8137	14.3379	17.1018
RNLS	1.134	1.11434	2.85967	1.85666
SLC47A1	2.29307	2.483	3.51965	4.4604
SGK1	1.72794	1.64626	1.01452	0.992609
SLC25A22	3.90102	4.16433	6.24671	6.41964
FARP2	2.70522	2.6163	3.42074	6.36415
ZNF672	15.1732	16.6281	10.9846	8.6482
ABCF3	9.16514	11.044	14.1581	17.0867
HSPD1	118.637	121.482	171.772	166.623
TWF1P1	1.1096	1.4081	3.46365	3.55866
ZNF133	3.6182	3.76785	6.36811	5.5174
DALRD3	9.14716	8.47	14.1451	12.8481
CD59	0.371195	0.391129	0.560992	1.4595
LAMTOR5	12.0557	13.0036	8.26181	7.3258
RUBCNL	2.85988	3.37628	7.00488	22.8402
CDC42EP1	18.9871	22.9441	13.2461	5.87879
FAM107B	17.5229	16.5006	9.80425	12.9781
SEPTIN6	20.6949	19.7283	33.0814	27.7139
FLT1	0.203799	0.0988542	0.0346999	0.00582544
LRRC25	11.5742	9.44728	6.3176	6.63505
SPART	13.8891	15.7525	20.7303	22.4329
TLR8	2.07677	1.55011	0.943191	0.571718
WEE1	4.77702	4.88441	3.3227	2.57941
FAN1	4.40972	4.92354	3.06851	3.30634
MTSS2	4.50555	5.37287	7.60778	7.91276
ZFP36	205.678	214.623	149.343	96.2929
DSTN	7.19686	5.62734	9.88468	10.5601
ESPL1	6.53275	6.38913	4.50235	3.40651
PRR7-AS1	1.32296	1.06573	0.234962	0.344252
RNF213	5.8382	5.43917	8.73052	7.76674
HIVEP1	2.41503	2.25124	3.67464	3.47859
KNL1	6.72644	7.09399	4.76415	3.05998
PKD2	3.53548	2.97405	1.95759	1.87921
PTGES3	107.231	103.753	136.516	161.801
SNX17	34.5659	33.909	22.1359	8.92856
RYBP	2.81246	2.59164	4.33084	4.13412
FBN2	0.584129	0.718748	0.175924	0.371023
B3GALNT2	4.93698	4.97028	6.84417	7.71224
RAB9A	5.34337	6.43445	8.99315	11.0852
PLB1	1.1771	1.0809	0.608166	0.263756
LRP4	0.044352	0.0306999	1.5409	0.129692
EIF3I	81.5568	90.6107	115.636	132.73
KDM1A	24.3778	25.8381	33.1144	39.0136
TOP2A	49.7376	51.3351	35.5471	21.1299
SHOC2	25.0928	25.013	38.7714	34.5855
GATA2	1.49994	1.56036	3.1178	2.54348
GPN3	23.9558	21.3359	29.5098	42.8368
AC004865.2	12.5061	11.1467	7.01981	5.32985
ARRDC4	5.263	4.61158	3.00545	3.02734
RITA1	13.2075	15.5421	19.8584	25.836
SLC43A2	3.36588	3.23833	3.90574	10.7811
MRPS23	4.32453	4.4785	6.35655	6.84462
AARS1	71.0011	74.287	51.8762	52.1555
ALAD	13.4012	13.4213	9.47836	7.74153
RNF125	4.71786	4.8741	2.60768	3.41166
AC018695.7	2.27314	1.65696	0.801908	0.205609
CYB5R3	13.9414	13.6378	19.9437	19.5082
SPI1	150.936	158.85	112.902	91.9623
SMAD6	1.80482	1.54198	1.01918	0.710066
SNTB1	10.7534	9.61058	7.1555	5.97942
SLC17A9	40.625	44.0699	26.3338	32.5036
IARS2	47.516	51.7397	68.7485	71.3734
PRKAR1B	2.9892	3.53569	4.97556	5.70448
ANO5	1.1531	1.08121	0.623163	0.450412
FAM201A	0.867357	0.741741	0.292785	0.24735
LBR	51.3561	48.9386	36.5246	34.1435
AC006058.1	0.183773	0.212009	0.401557	1.01843
TMEM255B	0.159427	0.0551766	0.313522	0.551406
RRM2	16.6893	15.7969	11.6522	8.21114
TSPOAP1-AS1	5.24664	5.28462	3.4224	2.56897
EHBP1L1	16.9245	16.5384	10.9168	12.6814
ZBTB16	0.125736	0.176786	0.0412114	0.0118604
IFT81	2.03389	1.87488	2.70388	4.26571
SLFN5	0.952348	0.864891	3.39033	1.16577
OSCAR	7.11193	7.00724	4.35865	3.70549
RGS9BP	0.901569	1.04009	0.281427	0.283477
SLC25A23	25.2063	25.4064	18.2971	16.121
ACER3	4.20071	3.77378	2.69425	2.3107
RBBP9	1.85767	1.9218	3.72508	3.10462
EXOSC8	24.1679	25.5269	16.757	18.0346
MARCHF3	0.905234	1.06248	2.15982	1.73747
TMEM50B	5.40472	4.60105	6.88694	9.44923
RCBTB2	8.19761	6.93187	4.98115	3.57208
AFF4	7.5287	7.41279	9.66236	12.3476
RIOK2	5.98703	6.03642	9.6709	8.60117
LSM14B	17.4636	17.3667	24.036	25.7175
CLUHP3	0.815186	0.877621	1.46267	1.69051
AC106820.4	0.36616	0.400501	0.0905755	0.117302
GRAMD1A	13.2747	13.4067	18.0507	19.7343
FAAH	5.71161	5.85386	8.00302	11.5277
SIGLEC14	1.58402	1.43504	0.575894	0.193363
ELOVL3	2.60508	2.23003	0.441195	1.04567
CLCN3	5.54409	4.82176	7.30434	7.99321
NCAPG2	11.5021	11.7005	8.30602	6.6046
HIP1R	4.61946	4.81814	6.59679	7.359
NCAM2	1.8449	1.73402	2.92476	2.77381
QTRT2	5.06787	5.14767	7.10524	7.74772
TMBIM1	6.79537	7.38903	4.55152	4.85055
ZNF286A	1.40743	1.52592	2.20025	2.83401
C4orf48	39.0146	39.6006	55.5771	65.1993
FOXM1	9.40202	10.1346	6.80288	5.34206
PHB	17.2463	17.8435	27.7	24.3258
ST3GAL4	7.22106	7.77418	4.89061	2.51639
AC129507.1	0.883342	1.4845	3.27703	2.49971
RGS2	2.22983	1.72032	6.43844	3.1375
NAIP	1.56663	2.20018	1.13102	0.899034
WDR76	7.5129	7.80051	5.16236	4.62219
MKNK2	38.5613	38.9586	48.5679	71.276
SMYD2	11.3961	10.1693	15.2573	15.9598
INAFM2	10.1488	11.179	6.53622	7.40681
OSBP2	0.157958	0.151856	3.50079	0.463549
GADD45B	32.9556	36.3181	21.7356	25.6942
ADGRB1	0.632938	0.451803	1.65961	0.90053
SAMD9L	2.04577	1.80294	5.78798	2.55932
CSRP2	0.0664141	0.0919421	0.621939	0.187941
PRPF6	46.9486	48.6974	63.7599	69.8335
DMPK	4.784	5.33431	6.80437	9.25815
IL21R	2.31159	2.54162	1.32546	0.422676
SERPINI2	1.04012	1.01836	1.62765	3.60174
MIR210HG	0.902693	0.361594	0.125235	0.047305
VIM	31.6854	29.9837	71.46	39.4549
UBALD2	40.5157	43.2956	29.6175	20.606
ADGRG5	10.7507	9.46886	6.99569	4.3944
PRUNE2	0.663255	0.553294	0.319216	0.321541
ZNF37BP	3.80198	4.00972	2.15041	2.88333
AL353625.1	3.81671	3.65618	6.02274	6.04323
AC096667.1	1.39968	1.55983	0.723528	0.496428
ABCB10	48.0171	51.4803	70.3604	69.3465
KIF14	8.44176	8.91036	6.16189	4.66636
MPZL1	6.66319	6.06916	7.82287	15.9823
ULK1	15.4382	15.4635	10.2469	11.7672
PLOD3	7.95002	8.03297	12.6281	11.1712
SASH1	5.23802	5.17912	9.05342	7.09059
SYT3	1.18093	1.14405	1.81479	3.06573
SEC13	10.5868	10.8074	14.4592	16.0815
CD86	4.8767	3.09625	2.23055	1.75698
CHI3L1	68.2993	69.4067	9.16176	27.0978
NAPB	2.06079	1.7061	2.81145	3.71997
SPON2	4.34991	3.80857	6.35612	6.08443
GPAT3	1.71346	1.72346	0.862462	0.78793
TBC1D15	9.34253	10.8174	7.03532	6.53494
GINS4	6.67427	6.16309	4.42915	3.48044
HOMER2	0.287988	0.217173	0.858549	0.398756
CD47	12.2273	10.8936	14.3957	24.0371
TOR1B	9.43618	9.75815	13.3236	15.2839
SHOX2	4.52977	4.18548	2.88797	2.11102
AC015712.2	0.675293	0.640972	1.06656	1.4356
DOCK2	29.456	29.4647	21.4465	21.5111
PLEKHG4	2.0755	1.86451	1.0908	1.25357
RBBP7	15.4245	16.4787	10.9199	11.8072
SMOX	8.1918	8.91107	5.36496	5.67734
TP73	4.44352	4.5789	3.0551	1.94701
SLC36A4	4.68754	3.83108	1.77384	3.08724
CROT	0.287401	0.181461	0.545551	0.849931
ELFN1	0.0908171	0.122233	0.727619	0.30459
PIR	0.586929	0.374192	0.824451	2.70991
RILPL2	33.1697	34.8714	24.9443	18.6418
CPS1	0.0493	0.0639841	0.234134	0.176049
RGS18	6.01171	5.02177	3.07429	0.940764
ZNF697	1.50912	1.50432	2.2273	3.07665
POLDIP2	38.7991	38.1447	51.009	56.2576
PLSCR1	8.70561	7.08294	5.14979	2.53451
RBL2	18.7643	18.8637	9.50335	14.6534
ATIC	27.3611	27.6608	36.2474	40.6552
AC091057.1	5.99504	6.20548	4.11228	4.01887
APOBR	23.4041	19.6578	14.302	6.03227
ODC1	39.3691	40.6789	54.5461	56.9366
KIF24	3.24644	3.03343	1.84306	2.10123
CDC27	9.22786	9.75035	13.5399	13.4991
SLC12A6	7.08873	6.71865	4.97518	4.03123
NALT1	2.60325	2.28328	0.768084	0.840954
C22orf34	1.41577	1.28945	0.57434	0.83264
NDFIP2	17.3019	15.9315	22.3794	24.3525
CPNE1	18.3349	20.2278	25.5081	30.5121
ALMS1	1.99246	1.66489	1.22423	0.936006
PLEKHM3	3.3505	3.2105	1.52041	2.43716
ZBTB44	13.5438	12.245	8.04598	9.98559
FAM160B1	4.04469	3.78584	7.54614	5.4344
KCNJ2	0.132206	0.12041	0.325804	0.557901
PCLAF	6.85544	5.99438	4.186	3.93278
PI4K2A	7.00218	8.20626	9.31545	20.4178
VIT	1.32816	1.27585	0.391738	0.68067
AAK1	6.10965	5.44709	4.16822	3.93782
SYDE2	1.00557	0.843845	1.48625	1.90848
LIPA	31.3661	28.5255	21.9518	18.1308
PYGB	25.9212	29.3514	43.4276	37.9699
BTN3A3	0.960034	1.05612	2.56866	1.56536
MVP	8.73785	8.89415	16.9687	11.7525
JADE2	7.23579	7.35509	11.4	9.95273
KCTD12	10.1497	7.9737	5.69117	6.31411
KRTCAP2	5.50651	5.97528	2.89644	4.06542
AL135818.1	0.446394	0.386236	1.13216	1.42112
KIAA0232	10.9289	10.5858	7.23767	8.12148
PLEKHA5	1.89083	1.86591	2.69364	2.89103
CCNA2	27.9969	28.4832	20.2316	13.2241
DRAM2	21.6498	19.3848	14.6701	12.2111
TAF4	4.25651	4.56253	6.30135	6.4368
DHX34	6.85254	8.12874	10.0749	12.9018
RIDA	6.53131	6.77237	9.82976	12.395
WASH6P	0.0924188	0.505227	0.0236035	0.0752889
AZIN1	43.6662	40.5493	31.2123	24.8247
RNF146	20.3065	20.0197	14.4071	13.6774
ACOX3	12.812	12.6914	17.8173	18.4324
H19	0.107143	0.0347639	0.225753	4.09315
LMO2	78.0403	82.3262	118.511	108.418
AL118496.1	0.171298	0.185267	1.88486	0.36356
ARHGAP18	8.40703	9.0944	18.5071	11.6203
ST8SIA5	0.147441	0.150959	0.342879	0.312925
ARL6	0.289228	0.264971	0.5417	1.10734
C2CD2L	2.27338	2.24749	1.49813	1.29063
COL7A1	0.157706	0.136452	0.242859	0.654545
FLT4	0.561035	0.606784	0.295529	0.169513
DNAJC9	8.02989	8.9194	5.18246	5.86847
TMEM161A	18.8024	18.366	24.0748	29.5821
CLTC	28.8404	27.7871	35.9438	42.4919
MTM1	10.8658	12.1851	18.1621	16.2521
PPP3CB-AS1	1.38568	1.11746	0.674013	0.53933
SARM1	0.0909709	0.118067	0.183487	0.544569
TOMM70	19.4378	18.6759	28.6062	25.874
DOC2B	0.467459	0.179761	1.67806	1.12686
ARMC2	0.848217	0.781256	1.51177	1.71205
ORC1	13.2024	17.167	10.3495	7.5753
TBC1D5	11.1037	10.8376	7.74779	8.15173
LRP8	4.32811	4.2842	3.12572	2.8582
CMTM6	59.6522	57.6449	74.5138	88.616
TRHDE	0.749787	0.785607	0.444395	0.387947
LMO7	2.13885	2.26653	3.17133	3.2632
ZWINT	53.261	56.4919	40.3079	30.2856
TMC6	20.2566	20.0593	12.6826	15.9075
DPY19L4	6.18741	5.66876	4.1242	3.84652
ANXA4	33.3686	31.1755	23.952	17.0384
ZNF629	6.05299	5.81673	4.16915	3.26696
SHH	0.652335	0.750426	0.312384	0.20278
DYNC2LI1	1.74756	2.22445	3.38317	3.41574
UHRF1BP1L	15.0736	16.3407	22.2835	21.9447
CPNE3	2.6611	1.93867	5.36159	3.26538
EGR3	0.639842	0.807076	0.252668	0.312682
MCM4	64.6503	68.532	49.6833	37.4381
AL356414.1	2.48857	1.56596	0.476681	0.213401
OAZ1	265.586	273.106	193.343	206.585
BOP1	14.0357	10.7268	22.5465	17.3271
PLIN3	62.4129	64.5546	82.8817	91.7698
RUSC1	7.34674	7.04303	4.36352	5.34582
SDHA	1.53603	1.72735	2.22604	3.33623
DMWD	7.64957	7.74338	9.96771	12.8393
ANKRD63	1.42569	0.881111	0.254304	0.128078
FAM120AOS	3.66801	3.9514	2.60396	2.53995
CTSZ	87.8245	90.1228	65.1519	41.323
SLC25A40	6.46397	6.58333	4.25227	4.59279
SUSD1	6.0951	5.63626	2.69337	4.24914
AC112496.1	1.38075	1.61281	4.78415	4.36315
MCM5	26.7291	27.4872	20.0915	18.4452
PFKFB4	1.2897	0.615667	0.36887	0.37755
GPA33	0.935077	0.74069	2.18298	1.60257
AGTPBP1	8.4684	7.38153	4.90678	5.75021
SIVA1	9.48441	9.55502	6.26178	6.95748
GPR89B	0.439038	0.502203	1.21949	0.898463
LFNG	5.67629	5.79729	2.39723	4.08398
NDC80	7.66375	7.14102	5.0401	3.15112
ABTB2	1.94931	1.74733	2.74547	3.44948
NPAS1	1.39162	1.33496	2.02562	4.36612
IP6K2	8.23722	8.88802	11.4157	13.2558
SORBS3	6.28091	6.40353	4.49925	3.45154
SNTB2	1.70912	1.56378	2.61235	2.45348
AC104530.1	21.3105	22.659	13.3414	16.7631
APEH	26.6114	27.4101	39.1747	36.6397
EIF4A1	6.07125	6.02966	4.1821	3.84086
MFSD2A	11.6872	13.0109	8.7774	6.03731
AL355922.1	263.419	276.93	190.186	94.4823
NAXE	42.0307	47.2729	92.4602	57.6902
TMPO-AS1	6.91149	6.49007	4.5133	2.78003
STK38L	3.88952	3.43383	5.20944	5.642
FAM72A	5.23065	4.25952	3.0062	1.46084
DEK	41.6626	41.4477	31.0909	22.4114
CHPF	6.31132	5.48067	3.91866	2.54833
PRKCZ	0.272274	0.305383	0.051939	0.109391
TSHZ3	0.810657	0.750062	0.425648	0.322666
ZDHHC21	2.35857	1.90894	2.86399	4.1739
DDX12P	9.7294	10.4003	6.95358	5.97346
ARIH2	10.139	10.9877	6.65763	8.13043
TERT	2.28076	2.14351	4.17347	3.20235
ANXA2R	17.7572	16.2083	24.4103	24.3273
BIRC6	12.1016	11.2114	14.7345	17.7889
TMEM65	3.96628	3.6437	5.55327	5.46806
ECHS1	74.651	73.7128	96.6812	108.505
MEFV	6.43297	5.53817	4.1242	3.15176
WNT10A	0.597931	0.367894	1.55538	1.0779
FTSJ3	19.325	21.0363	26.5381	29.9172
AC007569.1	0.78845	0.618735	0.18888	0.08648
SBNO2	26.2202	27.1407	33.6678	41.0001
HACD2	8.14045	8.41349	18.0172	10.652
MRS2	9.18389	9.09074	11.5804	15.9498
STK33	0.0306349	0.0220887	0.143441	0.163751
CFAP36	2.53495	2.07839	3.20317	5.61766
DAPK3	13.5999	13.1481	17.1482	22.058
KCNQ5	6.00694	6.31495	4.40612	2.97815
S1PR2	1.05438	1.19795	1.77529	2.79285
AC040970.1	6.45918	5.70302	3.93168	3.33719
SIAE	4.0965	3.48626	2.57246	2.36016
RTL8C	13.5732	12.9268	18.8374	21.7379
RFC5	11.1895	12.2234	8.25309	7.01778
RFC3	28.2916	29.7764	21.307	18.4784
WDR49	1.44587	1.38043	1.99831	3.79058
ZBTB18	15.0786	13.0809	18.2692	22.9466
ZBED5	4.56789	4.56577	3.0704	3.28732
CCNYL7	0.961961	1.20224	2.30214	5.29315
FOXF2	3.18181	4.23225	1.95677	2.00089
TDRD3	3.19399	2.93521	4.06391	5.28648
MSRA	3.33796	3.36677	2.16878	1.65391
NOSIP	9.61961	10.2503	15.9878	13.5456
B4GALT6	0.811666	0.64534	0.328688	0.110361
NCR3LG1	22.5515	23.3631	10.3223	18.1094
ZNF696	8.63663	7.92199	5.7612	5.78456
AC006116.3	0.431974	0.135912	0.66195	3.14864
TMEM250	21.4033	24.1238	29.2653	36.9527
DUSP2	18.4844	23.1808	14.428	11.2508
ABCA1	4.04731	3.78501	2.08699	3.00546
CENPM	9.35613	7.28956	5.16977	4.43363
NFE2L3	4.44526	3.78378	5.96133	6.60012
VPS26A	15.6228	13.9701	19.985	21.2823
RHNO1	9.55303	9.02743	6.37626	3.93114
PRKCD	77.2122	76.3519	57.1059	55.924
AC003102.1	2.989	3.63734	1.60721	1.76443
UBC	126.192	123.663	157.872	180.128
NIPAL3	3.27042	2.98332	2.19255	1.63984
TYMS	18.0774	16.7644	12.5164	9.17604
ABHD18	4.43121	4.53978	6.04569	6.9628
FGF9	0.464085	0.519236	0.142368	0.181143
VCAN	0.0819439	0.114356	0.564388	0.137138
BMP1	8.24076	6.72642	5.32127	4.2673
CEP57	9.21212	9.0769	6.6159	6.28784
SHANK1	11.1162	12.2401	16.215	16.4105
RYR3	0.245709	0.260389	0.412032	0.49768
BRD2	3.784	2.50315	1.9092	1.77479
KCNJ14	0.462866	0.581101	0.883908	1.66084
SNHG3	39.6438	39.3515	28.9301	29.1497
DYNC1I1	3.98353	4.33592	5.64731	7.17866
NAA35	5.15991	5.31304	6.82892	8.46521
NAMPT	2.78235	2.37316	3.60991	4.10057
USF3	4.32953	4.03929	2.79287	3.14355
AC080038.2	3.463	4.33447	1.29089	2.02972
JPT1	14.7632	18.855	24.322	25.5415
DAB2	1.94574	2.09244	1.30419	1.16193
KANK1	3.21588	3.30685	2.33417	1.57052
MAN2A2	11.2904	12.1311	15.1133	17.3864
SPOCK1	0.638308	0.454824	0.228551	0.182992
CDC42EP4	4.86092	4.65002	2.6516	3.46538
AC011504.1	1.2766	1.42365	0.726143	0.472754
PITRM1	5.14801	5.34894	7.14804	7.79793
TEAD3	6.50257	6.62819	4.33764	2.10059
FKBP4	10.5358	10.5464	13.3709	17.1118
H2AC11	2.43141	2.13358	5.18361	3.59477
MTMR12	12.5607	13.2628	19.453	17.4344
GGH	8.57369	8.17101	5.13797	5.92986
AGA	7.99812	6.75273	4.77011	4.49576
IRF5	12.1872	10.6556	7.63784	2.7632
KAT2A	23.8653	25.9136	31.2037	41.1356
CYBRD1	6.18145	6.1987	4.40472	3.28338
FNDC3B	7.23916	6.79016	4.23493	5.55402
AMACR	0.176105	0.159298	1.21437	0.234072
CTSO	6.92316	6.92685	10.0503	10.4008
NEK6	25.7958	24.796	18.9027	16.4978
EIF3F	28.3043	27.3945	20.3609	10.2488
MIF4GD	8.54253	8.79917	5.88485	5.47784
MGMT	0.0534996	0.118296	0.211534	0.510257
MSRB3	4.41173	4.2932	2.05588	3.30151
XXYLT1	5.05481	5.80451	3.79093	2.89612
HJURP	10.6619	10.5165	7.60716	4.9232
APLP2	122.152	109.492	144.269	176.577
RUFY4	0.258245	0.285082	0.667133	0.74759
SLC30A7	4.43483	4.06357	5.63172	6.57068
ZCCHC7	8.04751	8.68691	11.7684	12.2483
EIF3CL	5.55362	1.89129	0.380832	1.83411
APOBEC3B	4.17459	5.20553	2.7212	1.15818
HSP90AA1	163.699	168.188	253.145	215.468
ZNF337-AS1	0.89372	0.812502	1.63747	1.43559
SBF2	1.45783	1.25936	1.90261	2.12819
ARHGAP42	0.437443	0.349654	0.604716	1.06891
AL139351.2	4.85599	3.96932	2.46795	1.08184
LSM11	2.0206	2.35662	1.41639	1.09789
ANKRD52	8.09617	8.78779	10.5831	14.1402
NCAPG	10.4142	10.6314	7.57108	4.36432
NDFIP1	4.31401	4.08896	5.39284	7.7629
PLK4	9.26882	9.46625	6.72486	4.14274
MDH1	32.6566	31.0408	47.4158	41.9597
S100A10	39.9876	35.7265	67.4256	50.377
KIF18B	8.17602	8.71818	6.09285	4.67081
CACHD1	1.49185	1.32426	2.38016	2.1786
SERPINB6	0.432048	0.378909	0.203674	0.0609926
HRK	0.288743	0.284121	0.0742262	0.0961287
PHLDA2	20.2008	20.4706	44.1139	26.852
PREPL	3.91036	3.60153	5.11862	5.66296
IRF7	8.37775	8.16124	20.4064	10.3966
TFG	13.4227	13.3421	19.8045	17.9986
TTC28	3.26164	3.36633	5.03126	4.53246
PKMYT1	7.20755	7.73454	5.34706	4.45155
KIF21B	15.8933	17.4262	10.4605	13.2899
CLCF1	2.62042	1.8833	0.949901	0.976753
TOPBP1	18.5667	18.0366	13.7867	12.0465
TOM1	5.67872	5.45682	6.94606	10.576
ZC3HC1	7.1411	7.40555	11.2502	10.3837
PRICKLE2	0.00789777	0.0296115	0.313094	0.0173828
AGRN	15.3343	14.3253	11.1253	7.24076
TSPAN9	0.101142	0.106958	0.284145	0.365718
ATP6V0A1	8.22378	7.22582	5.70129	4.86085
TFB1M	3.74684	4.37696	5.89506	6.55227
COG6	3.56795	3.80467	4.85383	5.97162
RECQL4	27.9361	28.0228	21.066	18.0141
TMEM243	1.93402	2.0019	2.95559	3.89487
TTC3P1	0.133988	0.10489	0.352522	0.385182
CTDSP1	30.1889	29.5791	22.4059	14.3312
NT5C2	15.5242	15.8085	11.1341	11.6765
TBX19	1.36459	1.63006	2.32688	3.07388
NOMO1	8.33616	8.2531	10.6183	12.9767
SMARCA4	24.5833	26.1661	33.1351	35.1532
STRBP	6.58835	6.6223	8.29488	10.8384
NFKBIZ	2.26799	2.34344	3.02883	4.68176
CRISPLD1	6.30602	5.78799	7.61308	11.5028
NFKB2	4.13177	3.89541	4.70165	10.846
FAM241A	0.855475	0.755371	0.394396	0.467618
SUFU	4.53972	3.80594	6.31087	5.9951
TNFRSF1A	35.7862	35.0037	50.0416	47.0615
AL109914.1	7.44092	11.0368	1.99089	0
ATF6B	0.0855312	1.09157	0.0800963	0.0806797
PTPN9	9.70201	9.82915	7.32717	5.7066
CARD9	11.4445	12.2274	8.51529	4.04827
PSMB5	18.9612	23.8828	31.9474	32.0619
RAPH1	0.00667684	0.0259967	0.125051	0.0850245
TMEM63B	7.75982	6.83545	10.3869	10.5536
WBP4	11.8607	10.5716	18.8363	15.3413
ACVR1	1.98326	1.76094	2.6196	3.84773
HPCAL1	13.4307	11.5184	7.95765	9.61755
KLHL29	0.234003	0.19038	0.323795	0.731374
PRKCI	4.96908	4.68288	6.09964	8.82971
GPR85	2.62298	2.55999	1.54747	1.83091
TAPBP	0.844126	0.0331985	0.028745	0.0651473
DRAP1	17.7548	19.0076	22.7244	36.4708
IP6K1	9.39386	10.452	12.4163	17.4124
MYLK	0.0490086	0.0499761	0.236029	0.0842024
MOB3B	1.74923	1.63137	0.821591	1.15655
NIPSNAP2	9.58477	10.3723	6.68036	7.51914
MVB12A	8.28029	8.36188	11.3432	12.497
LENG8	111.126	106.917	79.8836	85.2622
TOB1	15.0518	15.7532	30.0355	19.8162
DOCK9-DT	1.05772	0.915177	3.37674	2.53966
CNDP2	4.89009	4.99778	6.74611	6.89431
CXCL11	0.413915	0.546625	4.03935	0.493184
CYRIA	1.62375	1.16461	0.786964	0.604598
ARHGEF3	6.93135	5.77833	3.75239	4.79541
FBXO5	12.0241	11.5616	8.66883	6.28322
TEP1	8.64471	8.06572	10.3615	13.2364
NADK2	10.1659	8.72896	15.2942	12.6908
ARHGEF10L	0.89754	0.890538	0.479638	0.128835
AHSA1	27.0829	27.7548	34.8033	40.9245
CACNB4	1.46454	1.12463	2.08076	1.80933
MICAL2	3.07841	3.14239	8.57822	3.50739
HOTAIRM1	4.51273	4.01677	1.72439	2.56873
SEPHS1	15.7634	16.8284	22.6291	22.5677
AGR2	0	0	1.65631	0.105929
MRPL14	38.8802	35.6049	53.6084	52.2396
AGPAT3	9.54934	9.7508	12.3502	13.8042
ARHGAP9	34.0459	33.3342	24.7052	25.6288
CCT7	81.9632	84.0334	109.558	112.333
CRYZ	2.07055	1.62715	2.94405	3.26115
HES1	1.95974	1.9402	4.71156	3.07504
PMM1	0.959044	0.862991	1.39386	2.01193
ZC3H12A	8.03346	6.21231	4.32572	4.77164
CCDC150	1.20671	1.17243	0.709555	0.737412
ESF1	17.9036	18.4658	29.1596	23.9323
AUNIP	3.46421	5.50676	2.48964	2.2342
AL033527.4	6.96337	5.75547	4.00004	3.12681
TMCO6	6.22647	5.96252	4.07743	4.00262
PIEZO1	42.8742	42.4386	50.4141	77.5981
FGFR2	0.0767488	0.0132812	0.258739	0.202707
RAB18	9.77924	9.89044	15.2456	12.9931
ST13	63.1052	64.5721	80.9207	90.2707
FBXO39	0.490624	0.745753	2.43384	1.01315
SIRT2	13.0099	13.9427	20.1458	17.917
MIR155HG	13.0702	10.1151	7.18514	7.35163
ZNF718	4.14476	3.15696	2.39028	1.95483
KIF22	16.578	14.6632	11.4286	10.4931
RNF144A-AS1	0.87492	0.609024	0.295696	0.359902
EI24	25.7697	25.6443	38.8219	33.725
NTN1	0.145156	0.209324	0.464437	0.473525
LRRC14B	0.181163	0.574745	0.678606	2.37818
NEIL3	8.69451	7.36151	3.86529	5.96575
AK2	51.368	53.6602	39.5877	38.9672
ZNF235	0.459966	0.4204	0.715875	1.18552
BMERB1	0.0553009	0.114836	0.580014	0.271253
VAMP8	136.772	138.82	101.125	103.13
FXR2	9.52835	9.93164	12.2002	16.3126
LITAF	20.0973	19.0674	7.79092	2.73403
COPS2	10.166	10.3335	14.8895	13.6385
ZNF706	14.5267	13.8041	18.3364	19.9204
NEB	0.0951985	0.0790743	0.156903	0.198754
ACBD5	3.12452	2.6804	4.19779	4.7726
ATP8B1	0.894345	0.726052	0.444607	0.328073
VAMP4	2.7936	2.49791	3.63629	4.62434
BTBD19	1.20145	1.27796	0.588358	0.571849
GCNT2	0.0600472	0.0890657	0.313291	0.186107
PCBD1	10.4299	10.5644	15.7316	15.7937
ORC6	8.44594	7.99331	5.98676	4.10234
SLC7A11-AS1	0.472315	0.403215	0.0825632	0.201971
ITPRIPL1	0.391994	0.512359	0.140586	0.149477
TSEN15	5.04917	4.51687	3.48479	3.10101
CBFA2T3	10.4547	11.147	8.06335	6.54176
RCCD1	9.18248	10.0866	7.03422	6.08376
SV2A	0.753931	0.911856	0.394767	0.336466
ILRUN	22.6264	24.7259	41.1319	30.2373
AC008763.1	1.24268	1.71237	0.387904	0.173658
DNMT1	50.3168	54.4541	39.5086	38.1824
ADGRL3	3.03382	2.63937	1.99964	1.92003
TLE6	0.251021	0.349396	0.613227	1.10155
ADRM1	17.9142	20.6876	28.497	26.996
TAX1BP1	13.5172	14.0801	16.4245	25.1297
TASOR	13.744	12.6538	9.83052	9.54448
NCKAP1	0.3239	0.399505	0.714735	0.542799
CCDC127	1.33998	1.42052	1.68819	3.38578
CD300LB	1.06943	1.23375	0.427298	0.511112
GPR153	0.674687	0.815668	1.9041	1.22924
ZDHHC6	16.3043	14.4116	10.8672	11.1025
ATP2A2	32.5749	34.22	41.335	48.7001
SLC25A4	3.77605	3.31593	4.94603	5.62759
POLE2	4.24098	4.70326	2.96326	2.22934
FERMT3	51.7321	53.2133	69.9062	70.7616
AC006254.1	0.0857574	0.180201	0.217979	0.826265
NEK2	8.33648	6.98523	5.28277	4.59992
PHF21A	5.96376	5.48406	4.299	3.17251
SLC66A3	8.78148	8.21889	5.75964	5.33424
FHL3	15.4112	14.2892	10.1713	10.3732
SEPTIN4	0.0421105	0.0364355	0.333403	0.0649995
HOMEZ	1.58021	1.34306	2.88758	2.14353
MINK1	14.4442	14.5678	17.7719	22.6151
PSMD3	30.8168	34.831	41.5347	49.1451
AP002748.4	0.584721	0.783362	1.1128	2.81115
MPRIP	10.6006	10.7253	7.75949	8.32
AC012313.1	1.44205	1.50315	2.03094	3.78086
AC103718.1	0.169981	0.175237	0.352228	0.402554
CFP	0.518058	0.466172	0.21993	0.0912189
DICER1	9.6982	8.26561	6.60532	6.28131
GPSM3	0.867847	0.421232	0.0991099	0.139765
CHMP7	12.867	13.5553	17.2697	18.9224
CACYBP	26.89	28.0797	36.7987	37.1938
SMPD1	0.976701	1.12677	1.92207	2.21646
LZTS2	11.1176	12.5165	8.88503	6.32798
TMEM131L	10.991	9.55177	18.9142	13.0181
AC099489.1	0.251649	0.251233	0.0604253	0.124774
SMC2	16.1673	15.8305	12.2142	10.1763
TRIT1	2.69034	2.63609	3.69288	4.12873
E2F2	4.07028	3.90281	2.79388	1.51432
DHRS4-AS1	1.2129	1.2323	0.79164	0.559051
IPP	0.355763	0.497942	1.29343	0.829088
RBMS2	4.30037	3.40825	2.70241	2.35668
RFX1	5.32398	5.46522	7.38225	7.83056
RBMS1P1	15.5733	14.0554	8.32909	10.6376
GPR27	7.85674	8.1321	5.2809	5.47174
OXR1	12.606	12.657	16.1318	17.9709
ASF1A	29.0881	26.724	50.3535	35.1847
AC139495.2	5.65766	5.42482	3.58669	1.01456
PIF1	3.07493	3.19409	2.13819	1.43847
NDUFAB1	35.1899	34.6113	49.2195	47.1192
TSSC4	7.86488	9.027	12.5576	12.2499
ARF3	58.2144	56.9295	44.5967	38.4142
HOXC9	1.07128	1.20902	0.392561	0.307549
KCTD7	0.728284	0.776578	1.05663	1.71744
ARHGAP11B	3.57603	4.15453	2.62559	2.18545
BARD1	3.29475	3.04137	2.26006	1.76902
PLD2	1.69425	2.02172	2.93256	3.04481
CEP85	13.4458	14.8767	8.83449	11.2249
TFRC	38.3809	39.9665	51.6336	52.4604
SLC29A4	0.854635	0.89544	1.12546	2.58852
GEM	0.146522	0.583171	1.49561	1.05041
STAT1	14.1178	14.2803	22.0754	18.1606
AC006978.1	14.2431	12.9765	15.9291	34.3146
SPIN4	7.72201	7.62999	5.54963	4.85897
CNST	7.89977	8.98529	15.7509	10.758
TMPRSS13	0.158983	0.181326	0.920355	0.265847
CASP8AP2	7.95355	7.19805	5.68284	4.68509
WSB1	18.6283	15.6339	9.64309	13.8531
NT5M	5.14419	5.54655	2.68658	3.62064
RETSAT	8.07795	8.39051	10.9118	12.1844
ZMYND11	9.67049	9.48204	5.72427	7.6166
AC124944.3	3.71915	4.52587	0.808914	2.51232
TMEM168	5.12301	4.68124	3.58651	3.07985
TVP23B	4.38229	4.09551	5.49495	6.87891
NPY	2.12895	2.21797	0.73237	0.0819672
DENND1C	9.45973	9.56469	6.52865	7.159
NFKBIE	7.09538	6.9716	10.0231	10.4364
FMNL3	2.79099	2.67762	1.95008	1.90426
ARHGAP30	50.2611	49.6263	38.8306	28.2076
PITPNM2	10.0502	10.4914	7.845	5.34134
FKBP8	95.7522	100.378	121.49	141.538
METTL17	17.9039	16.9474	12.1357	13.565
SLITRK4	3.23536	2.65029	2.10117	1.35946
DELE1	16.3344	17.3111	12.8803	9.78395
DRG2	6.608	6.8782	8.41603	10.6819
RNASE6	11.6305	9.18809	6.41436	2.94868
COL4A2	0.203347	0.205558	0.597674	0.28677
LINC01237	4.36217	4.25658	5.74168	10.0125
WWC1	1.09743	1.45929	2.84871	1.72894
G6PD	15.656	14.735	17.9034	29.7502
MRPS5	9.55839	9.64997	12.4672	13.38
ATP1A1	18.1386	19.1356	14.3647	10.3654
ATXN1	3.43293	3.2775	2.01537	2.69166
AC136297.1	1.11091	0.920296	0.276681	0.523948
EME1	4.12255	3.60774	2.57005	1.34438
HSPBP1	18.5133	19.2871	25.3514	26.8703
IGKC	0	0.706068	0.833661	6.43795
TBL3	10.0608	10.8506	13.3515	15.2634
LCT-AS1	1.64615	1.56854	0.643938	0.0786216
RPS6KA2	1.25083	1.28976	0.788236	0.74962
CD9	2.17983	2.03921	1.34343	0.773266
LINC01089	5.84991	5.80088	3.16557	4.45522
P2RX7	6.68805	6.23466	3.6622	5.06807
PCYOX1	6.2195	6.08548	9.04005	8.31326
PLEC	35.9516	33.7758	43.0761	49.2401
TET2	4.12862	3.74747	2.86938	2.85251
AC008982.2	9.0505	8.71603	16.656	14.9214
DOLK	4.69555	4.11131	7.46295	6.61735
PRKCZ-AS1	0.648889	0.755042	0.16763	0.147744
PUF60	38.4756	43.0331	54.2678	55.6307
XRCC2	4.89806	5.68306	3.7597	3.04481
GFI1	48.5812	49.8091	37.1723	37.2193
TTC7B	0.262698	0.211511	0.338258	0.554103
OSTM1	11.0168	8.92057	13.7488	14.3163
GTPBP2	22.0102	23.029	17.1905	15.217
IFIH1	1.56141	1.35758	2.68188	2.1913
LRRC47	16.7105	17.1388	21.4183	24.4151
GPM6B	1.91742	1.3796	1.97199	4.7152
KCNC3	4.59718	4.18023	2.03221	3.42604
LAMP5-AS1	0.442728	0.330828	2.82679	0.455581
NCAPH2	10.8331	10.6079	7.99358	7.02583
RAB27A	20.6633	19.6461	23.1633	39.9165
ITGAL	67.2493	66.3238	52.4065	40.1434
PVR	4.73936	4.97033	3.30036	3.50441
SCAMP3	42.5646	44.5268	53.4144	66.3176
ABHD6	0.533583	0.555894	1.55002	0.945003
RRP9	29.6151	35.2031	44.5335	46.7566
HSH2D	3.78973	4.09876	2.43721	0.646043
INTS13	12.9626	11.5559	19.7882	16.1157
NFATC1	13.5292	11.0766	9.31181	7.31724
TRIM16L	1.22788	1.37259	1.72058	3.33942
UBA1	47.3642	48.9031	59.3012	68.6823
SLC8B1	9.86029	8.54139	6.75889	6.35928
ARX	0.598059	0.517462	0.186686	0.0235057
MMP2	2.08588	2.01165	1.3048	0.552164
CRYBB1	1.41455	2.18557	0.693873	0.190616
GLRB	0.411904	0.395993	0.600026	1.72685
MARCO	1.97821	1.2272	0.751491	0.422492
RANGAP1	29.3097	32.5346	41.1166	42.0662
TRIM5	4.40114	4.21091	7.03324	5.78801
NAB1	5.35899	4.66426	3.41999	3.39248
AC004494.1	1.40491	1.60183	0.233618	0.842195
AC009495.3	1.34477	1.63758	0.32649	0.328868
B4GALT4	0.727344	0.710992	1.12828	1.34075
ARL6IP6	7.01152	7.75902	5.38242	4.11589
OPN3	1.55238	1.34317	0.809801	0.285003
H2BP2	0.784297	0.66225	0.345108	0.178268
POLN	0.0251257	0.0347834	0.0941166	0.218045
GPR68	2.13317	1.39152	2.63561	3.82418
STRAP	42.5827	45.0282	53.7378	66.8353
BCL2L11	14.4681	13.7993	26.9555	17.161
AC092384.2	1.44688	1.20796	0.606156	0.646487
ASGR2	1.1219	1.25383	0.569082	0.23517
PHF11	7.37464	6.20027	9.55122	9.6662
COX5A	85.9666	86.7107	115.879	114.515
MAP3K20	4.65173	4.89547	5.83803	7.57472
AC141557.2	5.95671	7.38269	2.93986	2.73349
ADAMTS17	0.286579	0.371937	0.731522	0.592968
TREM1	0.513721	0.478681	0.209701	0.0310629
RPS6KA5	0.332778	0.412701	0.238918	0.185725
C9orf72	4.72337	3.78055	2.28413	3.25029
CAPN11	1.42161	1.13541	0.614437	0.103152
SLC29A2	13.7366	11.8113	9.13686	8.55755
CDC37	128.157	129.79	171.134	168.458
NARS2	7.25171	6.85065	8.88132	12.1452
TMEM106C	8.84284	9.35139	6.35709	6.48765
PRAME	0.448662	0.397021	0.114587	0.134659
SDCCAG8	6.41669	5.59611	7.43608	10.3997
AC068831.8	1.281	1.24456	0.818372	0.578569
ENTPD6	6.96558	7.31474	9.34886	10.1354
MYB	62.8475	65.5842	88.0267	83.1448
COQ8A	23.1292	26.0399	29.7026	39.3255
AC104823.1	0.123116	0.0760887	1.66351	0.0497711
BMP8B	7.43663	8.98734	6.01546	3.05618
SUPT7L	12.132	11.1353	8.22844	8.90155
ITPR3	2.56302	2.62236	1.44672	2.00976
ATP2B4	22.7063	19.7534	16.4943	12.97
PSMB4	93.0631	99.0049	126.681	127.948
STUB1	15.0978	16.0031	19.6403	24.2989
HMG20A	7.91979	7.7595	5.87876	5.27569
KLHL2	9.28255	10.6889	6.94493	7.15386
MORF4L1	21.4721	21.4938	26.5793	30.5377
HSPA4L	1.37708	1.42628	1.72156	2.86349
NELFA	7.57261	7.12963	9.44806	10.8992
TBC1D17	4.28376	3.9894	4.8843	9.06861
ELAC2	18.3911	19.868	25.7584	25.4965
NCOR2	35.6091	35.0092	50.8906	44.701
CPEB4	2.2104	1.98002	1.43331	1.41221
NMD3	14.5268	13.8377	10.9173	7.71203
AC008074.2	1.22074	0.98581	2.22918	2.32218
PLP2	86.8885	89.1946	65.5847	25.5037
BRPF3	11.0184	10.5386	8.10956	7.69821
MMP25	2.34841	2.28493	1.26646	1.55151
CNKSR3	0.023374	0.0373367	0.0841876	0.103457
RSAD1	11.0667	10.3868	7.69358	7.87346
ADSS1	0.799497	0.813826	0.339744	0.462628
PPP6R1	59.0738	66.043	86.4452	81.9557
SECISBP2L	3.50336	3.44973	4.60997	5.03584
MOK	0.116546	0.0947279	0.155442	0.486379
GTF2E2	13.0834	12.8036	18.0401	17.7743
HARS1	8.37005	8.57096	10.8451	11.9402
PSMA1	7.064	7.57646	9.50994	11.4973
THRA	5.55482	5.68966	3.71066	4.38142
FAM32A	107.389	119.934	88.7064	56.0501
FGD4	4.22705	3.67319	6.71023	5.05814
GOLGA6L5P	1.12447	0.740459	0.456617	0.309758
TMEM14A	8.52166	7.30529	3.71428	5.186
HP	0.409167	0.260861	0.0806669	0.121882
RGCC	10.1706	14.1778	39.3674	13.218
STARD13	1.61007	1.7814	1.88038	4.66971
SUGT1	3.9205	3.80117	4.6602	6.27421
TMEM129	12.2304	12.2597	8.78258	8.99541
ZNF318	12.9822	12.0229	16.0454	17.0689
CCT2	77.5798	83.3703	107.249	105.858
DLX5	25.4508	28.9698	59.2506	32.2334
ABLIM1	0	0.013125	0.63924	0.0500808
AIMP2	20.6094	20.201	33.4119	26.2475
PMPCA	19.4561	20.3152	26.2847	26.4817
VENTX	27.0126	23.8911	19.2529	10.0612
PPP2CB	10.9687	11.9618	15.1135	16.1568
PLEKHO2	11.6992	10.7992	8.51464	5.71449
PSMD2	31.2896	34.7277	39.9598	51.2893
LINGO3	35.7173	34.9785	21.9202	29.0206
HIPK1	10.7304	10.6421	8.3129	5.29292
ATN1	24.7462	23.3995	18.7989	15.1658
PSMB2	24.5579	27.1054	33.7178	35.4425
SLIRP	10.2343	10.029	15.1632	13.66
CD55	4.79592	5.20597	3.70791	2.49418
TMEM45A	0.781797	0.41928	0.169416	0.298638
MYBL2	54.7883	58.4579	44.357	29.0044
UNC5B	1.61072	1.82058	4.56761	2.03294
AC025040.1	2.71673	2.37343	0.5928	1.44303
AL118508.2	2.02994	1.75638	0.979873	0.375064
MOCS2	2.04002	2.44656	2.8535	4.50628
RASAL3	22.5592	22.5846	14.4117	18.6373
SPATA5L1	6.97858	8.71623	10.7065	12.2066
CCT5	72.9393	79.5494	104.09	99.1621
ZBTB37	4.28377	3.53917	2.52006	3.08935
SAPCD2	12.95	14.6815	10.2028	9.46145
SPACA9	0.151183	0.225943	0.411859	0.946397
CCDC28B	2.02394	1.81075	1.03147	1.00003
RNF216	13.0875	13.0245	15.4129	21.6352
BLVRA	0.0852259	0.165916	0.758199	0.48235
CCL23	3.66029	2.89556	1.37108	1.08513
EBPL	34.571	36.5831	46.0693	50.0881
ELMO2	6.86939	7.87226	5.44703	4.91528
RPF2	11.4656	11.7351	17.4813	15.0984
SEC14L1	4.78432	4.38917	3.19271	3.50928
CENPQ	9.87249	9.60254	6.71996	6.13826
TMLHE	1.95458	2.01742	3.27883	2.8817
INPP1	2.31102	2.93834	1.62567	1.41235
C15orf61	3.06244	2.96063	4.25971	4.53724
AP4E1	7.6237	6.41826	5.29146	4.20527
TRIM72	2.45313	2.48492	3.11185	4.17646
PRXL2B	0.656051	0.677183	0.862265	2.50792
AC022400.4	2.98455	3.52136	24.9	2.68729
MRPS12	40.2649	46.9891	60.5844	58.9943
BCOR	24.1499	23.5493	28.6183	35.1041
CD3EAP	1.90763	2.82427	3.93011	3.97873
DZIP1L	0.807513	0.751922	0.417712	0.290175
MCM2	28.6364	29.7398	22.6787	20.228
RNF19B	9.7964	9.58234	11.9024	16.8268
SOX13	0.146412	0.257885	0.142005	1.53891
TMA16	9.03338	9.36342	13.0251	12.5505
CEACAM19	0.551929	0.548535	0.160645	0.281417
KCNC4	1.88557	1.90226	0.725455	1.53163
MANBAL	6.22303	6.53349	9.62976	9.30618
RPRD1A	6.47111	6.62102	9.52027	8.52747
YWHAE	89.2863	91.927	119.099	118.18
AL024507.3	1.40183	0.730357	3.67007	1.54981
CLCN4	1.03441	0.830729	0.545889	0.447439
FLNB	19.4496	18.6764	30.8597	114.163
CIITA	1.11592	0.823207	0.679167	0.477822
CNPY3	78.2527	83.1935	58.9287	63.616
DCBLD1	3.62444	3.89414	5.71194	5.07192
HHLA3	0.920764	0.851621	2.25971	2.09647
SHQ1	5.06191	4.22435	6.01721	7.341
DNAJC11	13.8617	14.2986	19.3785	18.5548
ZNF438	5.31021	5.58588	8.61723	7.27335
RPS20	444.484	475.554	363.47	202.754
WDR18	35.0432	36.5701	49.1452	47.0985
MAPK14	27.3347	28.3586	33.6007	40.9517
XYLT1	3.80184	3.66508	2.72429	1.01708
CLPP	17.7129	19.1477	25.7968	24.3989
PLCG1	4.08581	4.46769	5.16686	7.34015
MTUS1	0.584732	0.603763	0.850106	1.06656
SLC12A7	11.1667	10.6515	12.9201	18.3235
AL359715.1	0.272274	0.230227	0.446203	0.706284
AP3D1	31.2582	32.4634	42.5728	41.2894
FBXW5	46.7144	47.0739	56.7176	68.2858
TBC1D23	9.19754	7.53646	11.0068	12.3244
MAPKAPK3	40.028	38.4237	31.0159	22.0618
MAP2K3	9.89762	9.47973	11.8963	15.5119
RPSAP47	48.4552	49.2214	37.0293	31.2405
LNPEP	9.2422	8.78176	6.75157	6.99149
TRIM66	6.22	6.21017	4.20472	5.02947
CLBA1	0.876228	0.925192	1.14043	2.50059
TBC1D30	0.534239	0.326289	0.121394	0.240852
ELOF1	8.02387	9.13873	10.7617	13.7693
SLAIN2	8.70611	8.82113	13.1599	11.2592
CGREF1	0.517066	0.720785	1.49747	1.07483
TXK	0.34702	0.184027	0.576559	0.918654
CCL5	34.4248	37.3551	13.5736	4.00409
RBKS	1.19363	1.08601	2.96155	1.63665
ZDHHC11	0.29017	0.381426	0.365793	1.54226
CCDC159	5.25086	5.51796	3.39734	4.02546
ZNF655	5.37119	4.91907	3.45562	4.01662
AC025171.2	10.6351	9.45375	12.3129	15.6439
VAT1L	16.0568	16.4783	29.5859	19.7486
AC005481.1	0.157172	0.155418	0.399503	0.603618
NDUFAF5	1.69116	2.1855	4.25873	2.47977
CCNE2	3.94432	3.77161	2.7021	2.38051
VPS45	4.55325	4.32399	3.30605	2.70711
CNTRL	16.6988	17.1648	13.3999	10.3845
PIK3AP1	78.826	79.6941	63.3157	42.312
AC024909.1	0.498526	0.594955	0.112688	0.162155
TROAP	6.72164	5.84976	4.64969	3.073
FCHO1	8.31993	7.98873	8.58889	20.1117
SMC1A	23.9663	23.7624	19.0367	13.8727
KIF13A	0.181141	0.165772	0.27402	0.499457
ZNF117	16.0783	12.5492	16.9286	25.4084
SNHG14	3.07617	2.79249	2.32536	1.93157
INTS12	3.32535	3.49745	6.0696	4.57362
POU2F2	4.32812	4.2629	2.97174	3.30402
PRKAR1A	28.731	24.4654	15.5115	22.2026
GPR63	1.45001	1.51902	0.974257	0.736015
BTBD7	9.72973	9.18275	7.36741	6.51039
SLC35E1	9.0478	8.51922	11.6677	11.7577
HNF4G	0.930143	0.7768	1.46183	1.51063
AC007383.1	2.36397	3.18172	1.05417	1.27422
ACSS2	6.68338	6.40958	9.1942	8.79392
DYNC1LI1	7.62907	7.82557	10.9423	10.1599
MCM8	2.41139	1.8027	1.3086	1.39903
TLDC2	0.95744	0.40763	0.227708	0.0286708
MCM9	2.06167	2.49306	1.51778	1.64013
KM-PA-2	0.492624	0.750175	0.996455	12.1189
ADGRE2	29.4383	29.1497	44.0066	36.3273
PLEKHA3P1	1.50076	2.55883	0.248012	0.832727
BUB1B	12.849	13.8103	10.3555	7.55256
MYO19	5.78143	5.51845	4.06055	4.46246
GTSE1	10.5653	10.1454	7.97698	5.19655
ARPC5L	16.4654	18.1894	22.7161	23.9055
ASXL2	10.5517	10.538	7.4068	8.66963
CXCL16	1.67967	1.04494	0.714975	0.288073
MDK	2.9329	2.75167	9.23233	3.13319
SPECC1	6.59324	6.58348	4.60149	5.3522
SREBF1	44.6545	48.1991	37.1139	25.3609
ATG4D	9.82751	9.25469	12.4887	14.363
GAS6	46.6299	46.9482	52.2686	87.7508
HSPE1	5.87414	6.81351	8.64993	10.7205
DIAPH3	3.05327	2.76911	2.15059	1.3632
CBR4	3.43194	3.22564	4.62881	4.86307
HTT	7.40272	7.23943	8.61723	11.3755
GLUL	44.9514	42.6602	35.1895	23.2772
MEIOC	0.112644	0.120855	0.30802	0.272012
ERLIN2	9.14461	7.1091	13.2092	10.4357
RFC1	11.1391	11.0119	6.93796	9.18907
RNF167	24.3201	25.5692	17.4651	19.8863
MED18	8.21379	8.30521	12.8438	11.268
ZNF34	3.09344	2.76728	1.60392	1.74749
CCDC88C	7.65616	8.21563	10.0937	10.8799
PTX3	2.30653	1.26512	4.64778	2.83618
BNIP2	18.7983	17.8573	22.7923	25.0158
PEAK3	4.56994	5.93111	3.3868	0.856435
SUMF1	2.87194	2.85715	1.94122	2.03441
AC005670.3	1.49757	1.30788	0.964844	0.987298
ANXA9	3.35902	4.12785	1.82352	2.27305
CHST2	3.73753	3.58235	4.15794	8.57967
SLC22A15	15.5799	15.885	8.53777	13.2259
UBL3	13.7958	13.1031	10.024	10.0122
ATP5F1D	76.8046	84.2319	104.445	107.419
CPVL	13.7006	11.2304	9.13788	8.38163
IGHEP2	0.463365	0.374192	1.24391	1.36952
ABCD1	6.59164	6.71724	4.9811	4.07608
SPAG9	7.25335	7.43732	8.56875	12.2127
POMP	60.2156	65.2348	103.36	77.252
GOPC	17.6893	16.7852	21.0717	24.9103
AP1S1	24.6633	23.6119	34.965	31.4716
GBAP1	2.62936	2.17329	1.56145	1.1897
PEX14	7.3443	7.53386	10.1615	10.61
DHTKD1	15.7175	16.11	12.2691	11.4253
EEF1A2	7.9371	7.68367	11.1872	10.2791
HAS3	0.462605	0.445453	0.936292	0.830501
CNTNAP1	3.80239	4.17367	2.25285	3.13982
TRMT10C	23.8113	26.0607	36.8357	32.4173
TMCO3	6.43226	6.30273	4.86853	4.57611
PARP1	66.7898	68.7437	86.082	88.7725
RARS1	21.6535	22.2329	33.4946	27.5264
MAP4K1	1.12863	0.573925	0.268864	0.410902
DDX54	39.9867	42.6921	50.5759	57.9401
AL359643.3	2.51337	2.17466	3.19537	3.90162
MYH13	0	0	0.593688	0.0239205
SLC16A5	6.1546	5.34691	3.48164	4.25342
APBB2	0.188665	0.183968	0.41505	0.319204
BATF3	3.86632	4.41681	2.71548	0.840522
MIR9-3HG	12.3751	12.1934	8.83271	9.99701
PRR7	9.07452	8.86655	4.6013	6.86871
SPRED3	0.0860144	0.114496	0.20447	0.455607
ZNF436	1.84024	2.3077	3.50735	3.02819
LPGAT1	9.51659	9.25762	7.24607	6.7659
ADAM28	1.53647	1.32581	0.237857	1.00549
CDC42BPB	3.25922	3.0854	3.86901	5.32586
BIN1	0.209205	0.151658	0.407708	0.432012
CD4	61.285	60.0539	48.6602	28.2057
CDC123	37.7354	37.1348	50.6269	48.4952
LMNB1	94.2157	95.4717	75.5877	66.5882
RAB6B	8.5672	9.44183	7.01472	4.81128
TCAF2P1	0.535899	0.382535	0.150554	0.0884628
IRF2BP2	147.254	140.947	114.37	105.929
ABCC1	9.65496	8.80584	11.2095	13.7503
CCHCR1	2.43337	2.15078	3.66001	3.2276
BRD3	11.4735	12.2628	9.32486	7.47914
AC027601.1	4.6019	5.39745	3.65827	2.04503
AKNA	16.4039	14.6746	12.3969	9.10384
FAM83G	2.72326	2.96889	3.70941	4.31091
SESN2	14.5693	15.1464	11.618	7.87572
ZER1	8.47898	8.25047	10.21	13.023
FCGR1A	12.5275	11.8694	9.2834	4.38252
PROK2	28.3356	25.9322	17.615	21.8047
NFIA	0.156207	0.150774	0.217147	0.252127
DUSP8	0.179915	0.121828	0.527425	0.332041
SLC14A1	0.199884	0.191644	0.020236	0.0764376
TSC22D3	4.73795	4.58546	3.17901	3.40182
ZNF22	19.8516	17.7988	13.9253	13.3306
DSG2	3.15211	2.91024	5.93962	3.74686
OSGEPL1	3.10783	2.37044	1.75432	1.51174
SLC20A1	12.043	12.6263	9.43896	8.87475
SLC4A11	2.80281	2.51836	1.68251	1.75408
USP13	4.9385	5.38031	3.89401	3.48705
ARHGAP44	2.42234	2.25435	2.65429	4.98997
BCKDHB	8.48224	7.36387	9.68363	12.9546
G6PC3	7.97125	8.43131	6.01969	5.91878
LRP3	16.7796	18.3048	13.1035	13.4249
HCG11	6.55961	6.94864	3.49559	5.55786
STX17	2.63392	2.54264	3.37163	3.81096
CATSPER1	0.512634	0.468895	0.13716	0
RRP1	15.4065	16.6391	19.3763	24.2611
AL135925.1	10.1046	9.9665	7.21975	6.04593
AC120114.3	2.81179	2.93779	3.79235	6.02188
AC113404.3	1.81762	3.99215	0.916526	0.725372
LSP1	2.35658	2.01359	0.433117	1.55811
RPSAP15	48.5327	44.3316	35.2787	30.6899
TMEM179B	8.43571	8.7274	11.8616	13.0917
DUSP1	4.02832	4.31928	2.22009	2.83623
TMX4	6.06513	5.58055	3.61287	4.70526
LMAN2L	3.03633	3.25914	4.23826	5.64714
AZIN2	0.0931405	0.105115	0.0758453	0.733418
ANTXR2	9.86838	10.4803	17.1469	12.2921
TMEM175	11.598	12.8055	9.44696	7.00045
RHBDD1	4.90171	4.6095	6.14305	6.7532
CWF19L2	3.72714	3.76858	5.05283	5.82548
EEF1AKMT4	3.50187	3.54641	6.18605	6.2311
CDC37L1	2.04309	1.98872	2.8883	3.30775
HACD4	2.92624	2.66379	2.10182	1.60982
SPEF2	0.432704	0.430549	0.848687	0.594099
WASHC2A	7.91465	7.5504	11.3956	9.95429
AC006504.1	2.69879	2.79295	1.28843	2.00662
CLOCK	2.31119	2.16564	2.78181	3.51608
PIGB	3.57068	3.52555	5.21567	4.93135
PSMD6	9.32658	10.0494	13.1627	12.5966
RPL13P5	0.282887	0.320076	0.774358	1.08789
ABCF1	0.0862969	0.716804	0.048488	0.105823
SLC35F3	0.416468	0.399299	2.06597	0.435315
PLA2G12A	0.936351	0.649417	0.953403	2.46045
EIF1AY	3.96382	4.19734	6.43042	5.49475
GCA	4.53373	3.66417	2.50507	3.07335
PRKCE	2.6286	2.18352	3.69964	3.21675
ST8SIA6	0.214238	0.299438	0.0977404	0.0103634
SGMS1	2.29545	1.97565	2.99245	3.21368
EIF2S1	8.32165	7.95135	11.5142	10.5594
NPRL3	4.80291	5.1209	6.87305	6.68496
HSD11B1	5.67103	6.17232	1.80227	4.28433
TYW1B	0.868281	0.92622	1.26979	2.31124
ZBTB2	13.6791	14.1184	18.6059	18.6353
DND1P1	2.931	3.0432	1.50962	1.20958
LETM1	9.3486	10.1669	12.0185	13.9872
AP002761.4	61.5291	63.1554	69.554	112.354
UBP1	12.1764	12.0248	14.1947	18.4867
VRK1	18.5833	19.9379	14.3861	14.1746
AC125603.2	79.9899	85.2288	65.0357	52.4743
PLEKHM1P1	6.9361	6.58009	4.06711	5.63517
SIGLEC10	0.729863	0.915222	0.416035	0.289354
AC080038.4	0.854693	0.928688	0.353658	0.243739
DHFR	23.8811	20.8911	17.7262	13.657
FAM50A	10.1255	8.78722	11.3329	16.8364
STK17B	12.3677	10.4556	20.7344	13.6115
STAT5A	9.34577	9.13645	11.2461	13.6051
DNA2	5.95576	5.90293	3.51902	4.77822
CEP164	6.49861	6.74479	7.75359	10.4976
EIF4B	145.576	149.936	116.024	114.624
BCAT2	4.43126	4.50505	3.32773	1.64785
SKP2	17.3317	14.9347	20.52	22.6725
CLEC7A	1.37973	1.16975	0.780438	0.296979
[truncated: 19,217 more rows]
