# Supplementary material for: JMJD1C forms condensate to facilitate a RUNX1-dependent gene expression program shared by multiple types of AML cells
Source: Protein Cell. 2024 Oct 25;16(5):338–64. doi: 10.1093/procel/pwae059 (PMC12120245; doi:10.1093/procel/pwae059)
Supplement: pwae059_suppl_Supplementary_Table_S3 [file pwae059_suppl_supplementary_table_s3.xlsx]

## Sheet: Sheet1
		Foldchange (day0/day8)
oligo name	sgRNA sequence	K562	Molm13	NOMO1	HEL	U937	THP1	SET2
JMJD1C_e21_131.3	TTTTTTGTACGTCCTGATCT	0.660095	1.54623	1.07138	0.992742	0.731778	0.723552	0.433675
JMJD1C_e21_131.4	TACGTCCTGATCTAGGACCC	1.49783	16.8113	9.18975	0.937447	1.18787	0.966878	0.759665
JMJD1C_e21_131.6	TCAGGACGTACAAAAAATCC	1.22054	20.779	2.29369	1.00074	0.635865	1.28084	0.64904
JMJD1C_e22_86.0	GCTGCTAAAGATCATGATAT	1.2882	25.0357	5.5554	0.968575	0.901199	1.23856	0.586685
JMJD1C_e22_86.1	GTAAATATACTAGTTTATGT	1.19172	57.5682	20.7626	1.52649	0.693498	1.45901	0.524251
JMJD1C_e22_86.2	CAACATCAGAAACTTCAATA	1.37206	21.6659	2.55863	0.395563	0.710124	0.898285	0.606108
