# Supplementary material for: JMJD1C forms condensate to facilitate a RUNX1-dependent gene expression program shared by multiple types of AML cells
Source: Protein Cell. 2024 Oct 25;16(5):338–64. doi: 10.1093/procel/pwae059 (PMC12120245; doi:10.1093/procel/pwae059)
Supplement: pwae059_suppl_Supplementary_Table_S4 [file pwae059_suppl_supplementary_table_s4.xlsx]

## Sheet: MOLM13 cells
oligo name	sgRNA sequence	Aa position	day0	day14	FC
hg38_refGene_NM_032776_0_168.0	GGTAGAGACGCGGGCAGAGC	-248.667	570	728	0.492984
hg38_refGene_NM_032776_0_168.1	AGAGACGCGGGCAGAGCTGG	-247.667	879	792	0.698877
hg38_refGene_NM_032776_0_168.2	GAGACGCGGGCAGAGCTGGT	-247.333	577	1051	0.345816
hg38_refGene_NM_032776_0_168.3	GGGCAGAGCTGGTGGGTAAG	-245	1343	1721	0.491731
hg38_refGene_NM_032776_0_168.4	GGGTAAGCGGTTCCTGTGTG	-240.667	1327	1416	0.590454
hg38_refGene_NM_032776_0_168.5	TAAGCGGTTCCTGTGTGTGG	-239.667	1618	2013	0.506529
hg38_refGene_NM_032776_0_168.25	CGTCGCCGACCGCCACACAC	-238.333	773	1270	0.383459
hg38_refGene_NM_032776_0_168.6	CGGTTCCTGTGTGTGGCGGT	-238.333	588	894	0.414228
hg38_refGene_NM_032776_0_168.7	GTGTGTGGCGGTCGGCGACG	-235.667	834	781	0.672426
hg38_refGene_NM_032776_0_168.8	GGTCGGCGACGAGGCACGTT	-232.667	820	627	0.823264
hg38_refGene_NM_032776_0_168.9	ACGAGGCACGTTCGGAGCGC	-230	1191	1446	0.518953
hg38_refGene_NM_032776_0_168.10	CGAGGCACGTTCGGAGCGCT	-229.667	642	1213	0.333428
hg38_refGene_NM_032776_0_168.11	CGTTCGGAGCGCTGGGAGAG	-227.333	840	1201	0.440616
hg38_refGene_NM_032776_0_168.12	GAGCGCTGGGAGAGCGGACG	-225.333	639	1177	0.342011
hg38_refGene_NM_032776_0_168.13	GCTGGGAGAGCGGACGCGGC	-224	1317	1730	0.479705
hg38_refGene_NM_032776_0_168.14	GCGGACGCGGCTGGCGAAGC	-221	781	1170	0.420513
hg38_refGene_NM_032776_0_168.15	CGGCTGGCGAAGCTGGCGAG	-218.667	2007	2585	0.489332
hg38_refGene_NM_032776_0_168.16	GGCTGGCGAAGCTGGCGAGC	-218.333	1688	2374	0.44812
hg38_refGene_NM_032776_0_168.17	GCTGGCGAAGCTGGCGAGCG	-218	2011	2569	0.49336
hg38_refGene_NM_032776_0_168.18	CTGGCGAAGCTGGCGAGCGG	-217.667	915	1123	0.513263
hg38_refGene_NM_032776_0_168.24	TGTCCCTGTGTGACACGGCT	-210.333	56	155	0.226333
hg38_refGene_NM_032776_0_168.19	TCATCCGAGCCGTGTCACAC	-210	1679	2145	0.493294
hg38_refGene_NM_032776_0_168.20	CATCCGAGCCGTGTCACACA	-209.667	1925	2359	0.514285
hg38_refGene_NM_032776_0_168.23	GCGGCTGTCCCTGTGTGACA	-208.667	921	1120	0.518011
hg38_refGene_NM_032776_0_168.21	ACACAGGGACAGCCGCAATC	-204.667	1895	2800	0.426561
hg38_refGene_NM_032776_0_168.22	GGACAGCCGCAATCCGGACC	-202.667	1197	1716	0.439551
hg38_refGene_NM_032776_1_165.0	TGGAATTTGATGATCTTGAA	-119	1398	2790	0.315815
hg38_refGene_NM_032776_1_165.1	GGAATTTGATGATCTTGAAT	-118.667	681	1316	0.326022
hg38_refGene_NM_032776_1_165.2	TTGAATGGGATAAACGAGAG	-114	1310	2019	0.408889
hg38_refGene_NM_032776_1_165.3	TGAATGGGATAAACGAGAGT	-113.667	1127	1062	0.66846
hg38_refGene_NM_032776_1_165.4	TGAAGATTTTTCAACTTTCT	-102.667	1354	3560	0.239735
hg38_refGene_NM_032776_1_165.5	AGATTTTTCAACTTTCTTGG	-101.667	1230	1643	0.471724
hg38_refGene_NM_032776_1_165.6	TGGTGGAATACCACTTAATC	-96	1167	2203	0.333845
hg38_refGene_NM_032776_1_165.7	GGTGGAATACCACTTAATCT	-95.6667	931	1073	0.546551
hg38_refGene_NM_032776_1_165.16	TCCTTTTGGCCCAGATTAAG	-94.3333	796	1151	0.435658
hg38_refGene_NM_032776_1_165.8	ACCACTTAATCTGGGCCAAA	-93	1857	3242	0.361036
hg38_refGene_NM_032776_1_165.15	CTGGCTAGGGTCATTCCTTT	-89.6667	1485	2259	0.414289
hg38_refGene_NM_032776_1_165.9	GAATGACCCTAGCCAGACTC	-85.6667	3511	4882	0.453345
hg38_refGene_NM_032776_1_165.10	AATGACCCTAGCCAGACTCA	-85.3333	2124	2705	0.494894
hg38_refGene_NM_032776_1_165.14	TTGATCCCTGAGTCTGGCTA	-85.3333	2199	3381	0.409955
hg38_refGene_NM_032776_1_165.13	TTTGATCCCTGAGTCTGGCT	-85	1247	1636	0.480289
hg38_refGene_NM_032776_1_165.12	TGCTCTTTGATCCCTGAGTC	-83.3333	1156	1489	0.489166
hg38_refGene_NM_032776_1_165.11	CAAAGAGCAAACAGATTCAG	-77	2018	3313	0.383932
hg38_refGene_NM_032776_2_114.4	GGTATATTTCTTTCAACCAG	-65	855	1016	0.530066
hg38_refGene_NM_032776_2_114.3	TCTACTGCAGTGACTGAACT	-58	1307	1953	0.421732
hg38_refGene_NM_032776_2_114.2	TTCTACTGCAGTGACTGAAC	-57.6667	1269	1572	0.508649
hg38_refGene_NM_032776_2_114.1	AATCCAGTTGCTTATCTACA	-49.3333	1840	2106	0.550603
hg38_refGene_NM_032776_2_114.0	ATTCCTTGTAGATAAGCAAC	-48.6667	1160	1364	0.53581
hg38_refGene_NM_032776_3_106.12	TGTCCCTGAGAACTGGGTTT	-25.3333	1281	1952	0.413554
hg38_refGene_NM_032776_3_106.0	ACAGCCTAAACCCAGTTCTC	-25	1413	1518	0.586502
hg38_refGene_NM_032776_3_106.1	CAGCCTAAACCCAGTTCTCA	-24.6667	2330	4031	0.364351
hg38_refGene_NM_032776_3_106.11	GCGGGTTGTCCCTGAGAACT	-23.3333	1153	1619	0.448745
hg38_refGene_NM_032776_3_106.10	TGCGGGTTGTCCCTGAGAAC	-23	1784	2442	0.460422
hg38_refGene_NM_032776_3_106.2	GGACAACCCGCAGCTTCATG	-17.6667	2066	2978	0.437265
hg38_refGene_NM_032776_3_106.9	TCACTTCCTCATGAAGCTGC	-17.3333	1617	2264	0.450119
hg38_refGene_NM_032776_3_106.8	TTCACTTCCTCATGAAGCTG	-17	2055	2970	0.436108
hg38_refGene_NM_032776_3_106.3	TTCATGAGGAAGTGAAAGTC	-13	999	1449	0.434393
hg38_refGene_NM_032776_3_106.4	TCATGAGGAAGTGAAAGTCT	-12.6667	1359	1708	0.501375
hg38_refGene_NM_032776_3_106.5	GGAAGTGAAAGTCTGGGTAA	-10.6667	1921	2727	0.443985
hg38_refGene_NM_032776_3_106.6	AGTCTGGGTAAAGGAACAAA	-7.66667	1154	1241	0.585827
hg38_refGene_NM_032776_3_106.7	GGTAAAGGAACAAAAGGTTC	-5.66667	414	766	0.340322
hg38_refGene_NM_032776_4_125.9	CTGTATCCATTTAAGGAATA	6	1367	1668	0.516413
hg38_refGene_NM_032776_4_125.8	TCTCACTCTGTATCCATTTA	8.33333	1945	2526	0.485288
hg38_refGene_NM_032776_4_125.0	GACAAGACTCTGCCACCCAG	20	2133	3772	0.356442
hg38_refGene_NM_032776_4_125.7	TATGCCAGTAAACCACTGGG	22.3333	1051	822	0.805171
hg38_refGene_NM_032776_4_125.1	TCTGCCACCCAGTGGTTTAC	22.6667	1738	2745	0.399056
hg38_refGene_NM_032776_4_125.6	AATTATGCCAGTAAACCACT	23.3333	1039	2014	0.325106
hg38_refGene_NM_032776_4_125.5	TAATTATGCCAGTAAACCAC	23.6667	1490	1902	0.493665
hg38_refGene_NM_032776_4_125.4	ATTCATAACGATCATGGTGC	37.3333	1016	1809	0.353916
hg38_refGene_NM_032776_4_125.3	CATTCATAACGATCATGGTG	37.6667	1497	1376	0.685446
hg38_refGene_NM_032776_4_125.2	CTGATCATTCATAACGATCA	39.3333	1263	1385	0.574547
hg38_refGene_NM_032776_5_144.7	ATAGAAGGATCGACATTCTG	50	1464	1775	0.519736
hg38_refGene_NM_032776_5_144.0	ACAGAATGTCGATCCTTCTA	52.3333	1460	1967	0.467749
hg38_refGene_NM_032776_5_144.6	AAGGTCATTTGAACCATAGA	55	1231	1344	0.57706
hg38_refGene_NM_032776_5_144.5	GTGAACAACATCATCTAGAA	61.3333	1591	2127	0.471394
hg38_refGene_NM_032776_5_144.1	GTTGTTCACTCTTTGTTAAA	67.6667	1085	1383	0.494286
hg38_refGene_NM_032776_5_144.2	TTGTTAAAAGGTGAAAATAT	71.6667	1117	1527	0.460909
hg38_refGene_NM_032776_5_144.3	TTGGCATTACATCACGACGC	78	1310	2173	0.379924
hg38_refGene_NM_032776_5_144.4	AACAGCGTTGACGTTTTGAT	86.3333	1320	2331	0.356887
hg38_refGene_NM_032776_6_193.18	TTGCTTGGGCACGTGTATAA	95.6667	1321	1498	0.555631
hg38_refGene_NM_032776_6_193.17	TGGTCTGGGACTATTTGCTT	100.333	686	1296	0.33348
hg38_refGene_NM_032776_6_193.16	CTGGTCTGGGACTATTTGCT	100.667	670	746	0.565509
hg38_refGene_NM_032776_6_193.15	TGGGAGTTCATTGCTGGTCT	105	1108	1591	0.438815
hg38_refGene_NM_032776_6_193.14	TTGGGAGTTCATTGCTGGTC	105.333	1117	1339	0.525574
hg38_refGene_NM_032776_6_193.13	GCAGCTTGGGAGTTCATTGC	107	1178	1381	0.537431
hg38_refGene_NM_032776_6_193.12	CTGTTTTGGTACAGCAGCTT	111.333	879	848	0.652779
hg38_refGene_NM_032776_6_193.11	TCTGTTTTGGTACAGCAGCT	111.667	1148	1158	0.624516
hg38_refGene_NM_032776_6_193.10	TGCTGGTGTGTATTCTGTTT	116	1465	1470	0.627928
hg38_refGene_NM_032776_6_193.9	TACTTCTTTGTTGCTGTTGC	121.667	759	949	0.503736
hg38_refGene_NM_032776_6_193.0	GAAGTATCCGTCCAAATAAG	129	1223	889	0.866406
hg38_refGene_NM_032776_6_193.8	AGCCCTTCCTCTTATTTGGA	129.667	1322	699	1.19074
hg38_refGene_NM_032776_6_193.1	TATCCGTCCAAATAAGAGGA	130.333	1474	1158	0.801861
hg38_refGene_NM_032776_6_193.2	ATCCGTCCAAATAAGAGGAA	130.667	1456	1329	0.690232
hg38_refGene_NM_032776_6_193.7	TCTGAGCCCTTCCTCTTATT	131	2203	1178	1.17811
hg38_refGene_NM_032776_6_193.6	TCCTTCATCTTCTCTTCATC	142	920	657	0.88155
hg38_refGene_NM_032776_6_193.3	ACCAGATGAAGAGAAGATGA	143.333	1397	819	1.07416
hg38_refGene_NM_032776_6_193.4	AGATGAAGAGAAGATGAAGG	144.333	1274	92	8.63717
hg38_refGene_NM_032776_6_193.5	AAATATGATTATATATCACG	152.667	754	155	3.04742
hg38_refGene_NM_032776_7_1679.140	AAGTGTTTGTTTTTACCTTT	161	1002	1799	0.350978
hg38_refGene_NM_032776_7_1679.0	AACACTTGATGAATAAAAGA	168	1365	446	1.92535
hg38_refGene_NM_032776_7_1679.1	GAATAAAAGAAGGAAACCTG	171.333	1146	354	2.03536
hg38_refGene_NM_032776_7_1679.2	TAAAAGAAGGAAACCTGAGG	172.333	918	172	3.34566
hg38_refGene_NM_032776_7_1679.139	AGTTTCTTTTCATCCTCCTC	175	954	494	1.21515
hg38_refGene_NM_032776_7_1679.138	ATTCTCTGGCTTCTGTTCTG	212.333	1221	281	2.72993
hg38_refGene_NM_032776_7_1679.137	TTATTTTTCAATTCATTCTC	217	1072	2109	0.32033
hg38_refGene_NM_032776_7_1679.3	AAAAATACTTCAAAAATAAA	225.667	903	1780	0.319675
hg38_refGene_NM_032776_7_1679.4	TCAAAAATAAATGGAGAAGA	228.667	1146	2977	0.24263
hg38_refGene_NM_032776_7_1679.136	CCTGCCTTCTCATTATTATG	236	2018	786	1.61671
hg38_refGene_NM_032776_7_1679.135	TCCTGCCTTCTCATTATTAT	236.333	1579	2364	0.420955
hg38_refGene_NM_032776_7_1679.5	AAAACCCCATAATAATGAGA	236.333	1522	551	1.73844
hg38_refGene_NM_032776_7_1679.134	CTCCTGCCTTCTCATTATTA	236.667	1841	3342	0.347218
hg38_refGene_NM_032776_7_1679.6	CCCCATAATAATGAGAAGGC	237.667	1095	308	2.2343
hg38_refGene_NM_032776_7_1679.133	GGGAGGCTGGCTATTTTTTA	246.333	1009	2545	0.249872
hg38_refGene_NM_032776_7_1679.132	AGGGAGGCTGGCTATTTTTT	246.667	1348	3012	0.282082
hg38_refGene_NM_032776_7_1679.7	TAAAAAATAGCCAGCCTCCC	249	1541	650	1.49247
hg38_refGene_NM_032776_7_1679.8	AAAAAATAGCCAGCCTCCCT	249.333	1272	392	2.0407
hg38_refGene_NM_032776_7_1679.131	GTATTTGATCCCAGGGAGGC	250.667	810	115	4.40263
hg38_refGene_NM_032776_7_1679.130	TCCTGTATTTGATCCCAGGG	252	1143	359	2.00184
hg38_refGene_NM_032776_7_1679.129	TCTTCCTGTATTTGATCCCA	253	1508	226	4.18852
hg38_refGene_NM_032776_7_1679.128	ATCTTCCTGTATTTGATCCC	253.333	1091	116	5.87928
hg38_refGene_NM_032776_7_1679.9	GCCTCCCTGGGATCAAATAC	253.333	1118	641	1.09797
hg38_refGene_NM_032776_7_1679.10	AACATGAAGAAGCAGAGAAG	264	1584	128	7.74195
hg38_refGene_NM_032776_7_1679.127	AGAATTATGATCAGAAACTG	288.333	1064	248	2.69418
hg38_refGene_NM_032776_7_1679.11	TTCTAATGATTTACTTCCTC	296.333	1262	546	1.45465
hg38_refGene_NM_032776_7_1679.126	TTATCCATATTGCATTCCTG	300	1998	480	2.619
hg38_refGene_NM_032776_7_1679.12	ACTTCCTCAGGAATGCAATA	300.333	1518	322	2.96315
hg38_refGene_NM_032776_7_1679.13	TATGGATAAAACACATACCA	306.333	1569	575	1.71746
hg38_refGene_NM_032776_7_1679.125	CTCCTTTGGTAGCAATTCCA	310.333	1615	359	2.82849
hg38_refGene_NM_032776_7_1679.14	TACCATGGAATTGCTACCAA	311.333	1818	713	1.60539
hg38_refGene_NM_032776_7_1679.124	CTGGATACAAACTTCTCCTT	315	1538	743	1.30337
hg38_refGene_NM_032776_7_1679.123	ACATTTTGGTGTGGGTGGTC	321.333	908	461	1.23916
hg38_refGene_NM_032776_7_1679.122	ATAACACATTTTGGTGTGGG	323	1159	1118	0.653038
hg38_refGene_NM_032776_7_1679.121	TCAATAACACATTTTGGTGT	324	1304	2062	0.398532
hg38_refGene_NM_032776_7_1679.120	ATCAATAACACATTTTGGTG	324.333	1439	1941	0.467193
hg38_refGene_NM_032776_7_1679.119	GTAATATCAATAACACATTT	326	1021	314	2.04362
hg38_refGene_NM_032776_7_1679.15	AAATGACACTAATTTAGAAA	335.333	1494	1043	0.902267
hg38_refGene_NM_032776_7_1679.16	TGACACTAATTTAGAAAAGG	336.333	1556	298	3.28113
hg38_refGene_NM_032776_7_1679.17	TAATTTAGAAAAGGTGGCTC	338.333	556	431	0.811477
hg38_refGene_NM_032776_7_1679.18	CAGGAAAACTCAAGTACCTT	344.667	1497	352	2.67382
hg38_refGene_NM_032776_7_1679.118	CTGAAGTGTCTGAAGGCCAA	348.333	1725	416	2.60818
hg38_refGene_NM_032776_7_1679.117	CCATTTTCTGAAGTGTCTGA	350.667	1300	1076	0.761049
hg38_refGene_NM_032776_7_1679.19	CCTTCAGACACTTCAGAAAA	352.333	1285	618	1.30887
hg38_refGene_NM_032776_7_1679.116	TGTTTTGAATCACTAACATT	359	1354	319	2.6678
hg38_refGene_NM_032776_7_1679.20	TATTGCAAATGCAAAATTCT	369.333	964	2050	0.296344
hg38_refGene_NM_032776_7_1679.21	AAAAAGATTCTGACCAGAGC	380	1124	1422	0.49802
hg38_refGene_NM_032776_7_1679.22	AAAAGATTCTGACCAGAGCT	380.333	638	271	1.47889
hg38_refGene_NM_032776_7_1679.115	CTACATCACTGACCCAGCTC	382.667	938	154	3.81554
hg38_refGene_NM_032776_7_1679.23	GGTCAGTGATGTAGTTAAAG	387.333	1288	472	1.71688
hg38_refGene_NM_032776_7_1679.114	AGCATTTGTAACACTTGATT	395.333	1255	261	3.02014
hg38_refGene_NM_032776_7_1679.113	AAGCATTTGTAACACTTGAT	395.667	990	402	1.54887
hg38_refGene_NM_032776_7_1679.24	AGTGTTACAAATGCTTCTTC	399.667	936	460	1.28015
hg38_refGene_NM_032776_7_1679.25	AGGAAATGATCACTTGAACA	406.333	1594	634	1.5827
hg38_refGene_NM_032776_7_1679.112	ATGACAGAAACTGCACTTAA	422	1403	216	4.07646
hg38_refGene_NM_032776_7_1679.26	TTTAAGTGCAGTTTCTGTCA	424.333	1953	454	2.7063
hg38_refGene_NM_032776_7_1679.111	GATTTTATAGTCTCTGGAGG	438	1069	459	1.46523
hg38_refGene_NM_032776_7_1679.110	TTAGATTTTATAGTCTCTGG	439	1180	548	1.35517
hg38_refGene_NM_032776_7_1679.109	AGTTTAGATTTTATAGTCTC	440	428	341	0.789047
hg38_refGene_NM_032776_7_1679.108	AACAACTTCAGGTGATGGGC	458.333	896	313	1.79913
hg38_refGene_NM_032776_7_1679.107	GTTTAACAACTTCAGGTGAT	459.667	939	396	1.49128
hg38_refGene_NM_032776_7_1679.106	GGTTTAACAACTTCAGGTGA	460	2156	858	1.58249
hg38_refGene_NM_032776_7_1679.105	ATTTTGGGTTTAACAACTTC	462	857	617	0.874334
hg38_refGene_NM_032776_7_1679.104	TCAGGAGAATGAGTTATTTT	467	1508	1331	0.713809
hg38_refGene_NM_032776_7_1679.103	ATCAGGAGAATGAGTTATTT	467.333	1062	680	0.983247
hg38_refGene_NM_032776_7_1679.102	GCCTTAGACTTTACAGAATC	473	1508	836	1.13595
hg38_refGene_NM_032776_7_1679.27	TCCTGATTCTGTAAAGTCTA	474.333	1440	1084	0.836793
hg38_refGene_NM_032776_7_1679.101	AGCTTGGCTGTTCACATAAG	480.333	1145	213	3.37347
hg38_refGene_NM_032776_7_1679.28	TATGTGAACAGCCAAGCTAC	483.667	1234	455	1.70622
hg38_refGene_NM_032776_7_1679.100	ATCTTCTTTCACCAGTAGCT	485.667	784	342	1.44114
hg38_refGene_NM_032776_7_1679.29	AGCTACTGGTGAAAGAAGAT	488.333	1038	353	1.84875
hg38_refGene_NM_032776_7_1679.99	GTACTGCTTCGAGTAGGAAT	508	984	451	1.37259
hg38_refGene_NM_032776_7_1679.98	TCTAATGTACTGCTTCGAGT	510	1141	333	2.15389
hg38_refGene_NM_032776_7_1679.97	TCATTTTTATCAATGATAAG	522	1431	1488	0.605941
hg38_refGene_NM_032776_7_1679.30	TACAGAGATCCTGCACTTAT	535.667	2251	928	1.52772
hg38_refGene_NM_032776_7_1679.31	ACAGAGATCCTGCACTTATT	536	1988	687	1.82185
hg38_refGene_NM_032776_7_1679.96	GTTTCTGACCCAATAAGTGC	537	870	163	3.34473
hg38_refGene_NM_032776_7_1679.32	GCACTTATTGGGTCAGAAAC	539.667	1098	593	1.16547
hg38_refGene_NM_032776_7_1679.95	AAAGGATGCTGGCTTAGGAA	551	1746	416	2.63994
hg38_refGene_NM_032776_7_1679.94	GAGGAAAAGGATGCTGGCTT	552.667	951	528	1.13347
hg38_refGene_NM_032776_7_1679.93	AGTGAAGAGGAAAAGGATGC	554.667	1134	177	4.01678
hg38_refGene_NM_032776_7_1679.92	GATGAGGAGTGAAGAGGAAA	557	1364	169	5.05884
hg38_refGene_NM_032776_7_1679.91	CTATGAGATGAGGAGTGAAG	559	1213	263	2.89696
hg38_refGene_NM_032776_7_1679.90	TAAACAGGTTCTATGAGATG	562.333	1585	353	2.823
hg38_refGene_NM_032776_7_1679.33	CATAGAACCTGTTTAAATCC	566.667	1225	488	1.57947
hg38_refGene_NM_032776_7_1679.89	ATGGGTACCTGGATTTAAAC	567.333	1296	290	2.808
hg38_refGene_NM_032776_7_1679.88	AAGGCAGGATGATGGGTACC	571	1053	215	3.07369
hg38_refGene_NM_032776_7_1679.87	AGGAGTTAAGGCAGGATGAT	573.333	1121	490	1.43949
hg38_refGene_NM_032776_7_1679.86	CAGGAGTTAAGGCAGGATGA	573.667	2298	712	2.0321
hg38_refGene_NM_032776_7_1679.85	TGGGGTGCAGGAGTTAAGGC	576	1437	1210	0.748166
hg38_refGene_NM_032776_7_1679.84	TAAATGGGGTGCAGGAGTTA	577.333	1781	1515	0.740713
hg38_refGene_NM_032776_7_1679.83	CCGGCTAGTAAATGGGGTGC	580	969	366	1.66473
hg38_refGene_NM_032776_7_1679.34	CCTGCACCCCATTTACTAGC	581.667	1825	829	1.38634
hg38_refGene_NM_032776_7_1679.82	GATGATCCGGCTAGTAAATG	582	1261	435	1.82353
hg38_refGene_NM_032776_7_1679.81	AGATGATCCGGCTAGTAAAT	582.333	1465	311	2.96052
hg38_refGene_NM_032776_7_1679.80	TAGATGATCCGGCTAGTAAA	582.667	1978	671	1.85585
hg38_refGene_NM_032776_7_1679.79	TGGAGTTTGACTAGATGATC	586.333	1157	603	1.20776
hg38_refGene_NM_032776_7_1679.78	TGAGTGTTAATGGTAGGTAA	593	1433	315	2.8592
hg38_refGene_NM_032776_7_1679.77	AGAGGATGAGTGTTAATGGT	595	741	130	3.56642
hg38_refGene_NM_032776_7_1679.76	AGTCAGAGGATGAGTGTTAA	596.333	1067	507	1.3243
hg38_refGene_NM_032776_7_1679.35	AACACTCATCCTCTGACTAG	599.667	1968	544	2.27674
hg38_refGene_NM_032776_7_1679.75	TGGTGTGGACCACTAGTCAG	601	1920	510	2.369
hg38_refGene_NM_032776_7_1679.74	GGGTGATGAACAGCATGGTG	606	615	43	8.81267
hg38_refGene_NM_032776_7_1679.73	AATGAGGGTGATGAACAGCA	607.667	1343	338	2.49782
hg38_refGene_NM_032776_7_1679.72	ACACAGTGGGAAGTAAATGA	612.667	1533	260	3.70328
hg38_refGene_NM_032776_7_1679.71	AACACAGTGGGAAGTAAATG	613	1571	295	3.34634
hg38_refGene_NM_032776_7_1679.36	TTACTTCCCACTGTGTTACC	616.667	1940	407	2.99797
hg38_refGene_NM_032776_7_1679.70	GGCACTCCAGGTAACACAGT	617	1161	223	3.2679
hg38_refGene_NM_032776_7_1679.69	AGGCACTCCAGGTAACACAG	617.333	1703	646	1.65957
hg38_refGene_NM_032776_7_1679.68	AAGGAGGCAGTAGGCACTCC	621	851	447	1.19767
hg38_refGene_NM_032776_7_1679.67	CCACCAAGTAAGGAGGCAGT	624	1062	289	2.30893
hg38_refGene_NM_032776_7_1679.37	GTGCCTACTGCCTCCTTACT	624.667	1823	328	3.49362
hg38_refGene_NM_032776_7_1679.38	CCTACTGCCTCCTTACTTGG	625.667	1808	564	2.0176
hg38_refGene_NM_032776_7_1679.66	TGGGTGGCCACCAAGTAAGG	626.333	1408	194	4.55253
hg38_refGene_NM_032776_7_1679.65	TCGTGGGTGGCCACCAAGTA	627.333	2033	425	3.00894
hg38_refGene_NM_032776_7_1679.64	GAGCACTCTCTAGTCGTGGG	631.667	1052	135	4.8771
hg38_refGene_NM_032776_7_1679.63	CATGAGCACTCTCTAGTCGT	632.667	1120	468	1.50567
hg38_refGene_NM_032776_7_1679.62	GCATGAGCACTCTCTAGTCG	633	2247	767	1.84471
hg38_refGene_NM_032776_7_1679.61	CGCTAAGTGGCTCAAGCTGC	640.333	1059	329	2.02333
hg38_refGene_NM_032776_7_1679.60	GCTGGTGTGCTAGCGCTAAG	644.667	1077	281	2.40797
hg38_refGene_NM_032776_7_1679.59	GTAACAACTGTTGTTGTTGC	650.667	846	1271	0.419342
hg38_refGene_NM_032776_7_1679.58	GTCCAAGAAGATGAGGTGAC	659.667	1092	418	1.64321
hg38_refGene_NM_032776_7_1679.39	CACCAGTCACCTCATCTTCT	660.667	1990	1177	1.06511
hg38_refGene_NM_032776_7_1679.57	TGGGCTTGTCCAAGAAGATG	662	1465	591	1.56027
hg38_refGene_NM_032776_7_1679.56	ATTATATGAAGCAGAAGGAT	668.333	919	317	1.82211
hg38_refGene_NM_032776_7_1679.55	GATTATATGAAGCAGAAGGA	668.667	1988	563	2.2224
hg38_refGene_NM_032776_7_1679.54	AGCTGATTATATGAAGCAGA	670	730	428	1.07288
hg38_refGene_NM_032776_7_1679.40	TCTGCTTCATATAATCAGCT	672.667	951	313	1.90957
hg38_refGene_NM_032776_7_1679.41	TTGGACTTTATCCAATTATT	679	1314	1096	0.755221
hg38_refGene_NM_032776_7_1679.53	TTTGGATACTGCCAAATAAT	681	1963	956	1.29328
hg38_refGene_NM_032776_7_1679.42	ATTATTTGGCAGTATCCAAA	683.667	1426	433	2.07164
hg38_refGene_NM_032776_7_1679.52	GAGTATGCATGTGTTCCATT	687	1303	387	2.11738
hg38_refGene_NM_032776_7_1679.43	AATGGAACACATGCATACTC	689.667	939	86	6.80505
hg38_refGene_NM_032776_7_1679.44	ACACATGCATACTCAGGACT	691.667	1739	801	1.36713
hg38_refGene_NM_032776_7_1679.45	TTGGTTTGCCTTCTTCTAAG	698	1491	136	6.86186
hg38_refGene_NM_032776_7_1679.46	TGGTTTGCCTTCTTCTAAGT	698.333	1565	62	15.6624
hg38_refGene_NM_032776_7_1679.51	GGGTGAACCCACTTAGAAGA	699	1036	380	1.71443
hg38_refGene_NM_032776_7_1679.50	CAGCATTAACTGCATTTTCT	705.667	1228	449	1.72056
hg38_refGene_NM_032776_7_1679.49	TCAGCATTAACTGCATTTTC	706	1061	1064	0.628132
hg38_refGene_NM_032776_7_1679.47	TTAATGCTGAAGCTTCATTA	712	1823	408	2.81027
hg38_refGene_NM_032776_7_1679.48	ATGCTGAAGCTTCATTAAGG	713	1372	270	3.19205
hg38_refGene_NM_032776_8_173.22	GGCTGATGTAGCCAAGGACT	721	848	384	1.38874
hg38_refGene_NM_032776_8_173.21	GGGCTGATGTAGCCAAGGAC	721.333	1640	684	1.50952
hg38_refGene_NM_032776_8_173.20	GGGGTGGGCTGATGTAGCCA	723	880	253	2.18441
hg38_refGene_NM_032776_8_173.19	TCTGCTGAGGTCACAGGGGT	728	1094	169	4.05745
hg38_refGene_NM_032776_8_173.18	ATCTGCTGAGGTCACAGGGG	728.333	1289	194	4.16777
hg38_refGene_NM_032776_8_173.17	ACCATCTGCTGAGGTCACAG	729.333	1272	283	2.82393
hg38_refGene_NM_032776_8_173.16	TACCATCTGCTGAGGTCACA	729.667	1870	450	2.61427
hg38_refGene_NM_032776_8_173.15	ATACCATCTGCTGAGGTCAC	730	1373	379	2.2781
hg38_refGene_NM_032776_8_173.0	ACCCCTGTGACCTCAGCAGA	730.667	1049	349	1.8897
hg38_refGene_NM_032776_8_173.14	TAATCCAATACCATCTGCTG	732.333	1408	1233	0.719404
hg38_refGene_NM_032776_8_173.1	GTGACCTCAGCAGATGGTAT	732.667	1363	574	1.49456
hg38_refGene_NM_032776_8_173.13	TCTGCACTGGAAGGTCTGAC	744	1002	185	3.39656
hg38_refGene_NM_032776_8_173.12	CGATGAGGCTCTGCACTGGA	747	1420	243	3.6693
hg38_refGene_NM_032776_8_173.11	AGGCCGATGAGGCTCTGCAC	748.333	1348	178	4.74812
hg38_refGene_NM_032776_8_173.2	CTTCCAGTGCAGAGCCTCAT	749	1646	571	1.81434
hg38_refGene_NM_032776_8_173.10	GTAATTTTAAGAGGCCGATG	752	757	388	1.22696
hg38_refGene_NM_032776_8_173.9	GAATGGGCTGTAATTTTAAG	755	1313	513	1.6106
hg38_refGene_NM_032776_8_173.8	TGTCAATGGTGGACTGGAAT	760.333	1807	511	2.22522
hg38_refGene_NM_032776_8_173.7	TTGTCAATGGTGGACTGGAA	760.667	1505	430	2.20163
hg38_refGene_NM_032776_8_173.6	AGTTTTTGTCAATGGTGGAC	762.333	751	319	1.4797
hg38_refGene_NM_032776_8_173.5	ACTAAAGTTTTTGTCAATGG	764	1348	2482	0.342293
hg38_refGene_NM_032776_8_173.4	TCTACTAAAGTTTTTGTCAA	765	1781	3548	0.316405
hg38_refGene_NM_032776_8_173.3	AACTTTAGTAGATCATCATA	770.333	1249	279	2.81248
hg38_refGene_NM_032776_9_2207.0	ATTAGAAAGAAAAGCTTTTA	779.333	965	719	0.845045
hg38_refGene_NM_032776_9_2207.1	AAGCTTTTATGGAACCATTA	783	913	161	3.55337
hg38_refGene_NM_032776_9_2207.178	GTGGATGCAACAGACCGTAA	786	2814	394	4.49171
hg38_refGene_NM_032776_9_2207.177	CAGGTCATTTTTGGCTGATG	792.333	1484	2159	0.433177
hg38_refGene_NM_032776_9_2207.2	CACATCAGCCAAAAATGACC	794.333	1749	482	2.28311
hg38_refGene_NM_032776_9_2207.176	ATTTAGATCCAGGTCATTTT	795.333	1146	1126	0.64113
hg38_refGene_NM_032776_9_2207.3	AAAATGACCTGGATCTAAAT	798	1080	204	3.32166
hg38_refGene_NM_032776_9_2207.175	TCTGTGACCTATTTAGATCC	798.667	1107	491	1.41862
hg38_refGene_NM_032776_9_2207.4	GATCTAAATAGGTCACAGAC	801.667	1121	63	11.0436
hg38_refGene_NM_032776_9_2207.5	GAAAAGATTGTCACTTACAT	809	1600	344	2.92406
hg38_refGene_NM_032776_9_2207.6	TCACTTACATAGGCATTTTG	812.333	2294	622	2.32162
hg38_refGene_NM_032776_9_2207.174	CTCTGTAACTGATTTAATAC	819	756	433	1.09829
hg38_refGene_NM_032776_9_2207.7	CAGTATTAAATCAGTTACAG	821	1418	816	1.09431
hg38_refGene_NM_032776_9_2207.8	TCAGTTACAGAGGCCACCCC	824.333	2209	773	1.79945
hg38_refGene_NM_032776_9_2207.9	CAGAGGCCACCCCAGGAGAC	826.667	2042	387	3.31825
hg38_refGene_NM_032776_9_2207.173	CTCTCTCCAGTCTCCTGGGG	827	1316	255	3.24116
hg38_refGene_NM_032776_9_2207.172	AACCTCTCTCCAGTCTCCTG	828	1193	391	1.91884
hg38_refGene_NM_032776_9_2207.171	TAACCTCTCTCCAGTCTCCT	828.333	1598	287	3.4984
hg38_refGene_NM_032776_9_2207.170	TTAACCTCTCTCCAGTCTCC	828.667	1544	384	2.52855
hg38_refGene_NM_032776_9_2207.10	CACCCCAGGAGACTGGAGAG	829	1526	193	4.9595
hg38_refGene_NM_032776_9_2207.11	GAGGTTAAACAAATACAAAG	835.333	922	160	3.61069
hg38_refGene_NM_032776_9_2207.169	TACTTTCTTGAAGAATTCGA	842.667	1206	373	2.03311
hg38_refGene_NM_032776_9_2207.168	CCCTTGATTTTAGTTGTAAA	854	1433	1559	0.579171
hg38_refGene_NM_032776_9_2207.167	TCCCTTGATTTTAGTTGTAA	854.333	1394	2388	0.367902
hg38_refGene_NM_032776_9_2207.12	TCCCTTTACAACTAAAATCA	855.333	1587	399	2.50151
hg38_refGene_NM_032776_9_2207.13	CCCTTTACAACTAAAATCAA	855.667	1199	299	2.5199
hg38_refGene_NM_032776_9_2207.14	AACTAAAATCAAGGGACTTG	858.333	816	281	1.82443
hg38_refGene_NM_032776_9_2207.15	ACTAAAATCAAGGGACTTGA	858.667	849	342	1.56063
hg38_refGene_NM_032776_9_2207.16	GAGAGAGAATTATTCCAGAG	867.333	796	232	2.15398
hg38_refGene_NM_032776_9_2207.166	GGAAGATGATGATGCCACTC	870.333	1312	340	2.42585
hg38_refGene_NM_032776_9_2207.165	GATGATATGGCTTTTAGGAC	877.333	817	315	1.63012
hg38_refGene_NM_032776_9_2207.164	TGTTTGATGATATGGCTTTT	879	995	1112	0.563655
hg38_refGene_NM_032776_9_2207.163	CCATATCTTGTTTGATGATA	881.667	1458	1558	0.589653
hg38_refGene_NM_032776_9_2207.17	CCATATCATCAAACAAGATA	883.333	1528	701	1.37237
hg38_refGene_NM_032776_9_2207.162	TTACTTTGGGGTAAACTCTG	905	1214	339	2.25126
hg38_refGene_NM_032776_9_2207.161	GTAGTGAAATAGTTACTTTG	909	1266	230	3.45547
hg38_refGene_NM_032776_9_2207.160	TGTAGTGAAATAGTTACTTT	909.333	1349	259	3.27133
hg38_refGene_NM_032776_9_2207.159	ATGTAGTGAAATAGTTACTT	909.667	801	298	1.68907
hg38_refGene_NM_032776_9_2207.18	CACTACATTGTCTAATAGTG	916.333	1691	845	1.26025
hg38_refGene_NM_032776_9_2207.158	TTGGATGGGTATGATCTTGG	925	1591	451	2.2193
hg38_refGene_NM_032776_9_2207.157	TCTTTGGATGGGTATGATCT	926	839	248	2.12446
hg38_refGene_NM_032776_9_2207.156	TATTTGAAACTTCTTTGGAT	929.667	1059	383	1.7388
hg38_refGene_NM_032776_9_2207.155	ATATTTGAAACTTCTTTGGA	930	621	513	0.761752
hg38_refGene_NM_032776_9_2207.154	GTAAATATTTGAAACTTCTT	931.333	744	635	0.737566
hg38_refGene_NM_032776_9_2207.19	AAAGAAGTTTCAAATATTTA	933.667	1182	447	1.66351
hg38_refGene_NM_032776_9_2207.20	ACAGAGTAATGCCCTTGCAG	943.333	1567	152	6.45747
hg38_refGene_NM_032776_9_2207.153	ATTAGCTGCTGCCGCTGCAA	945.333	1232	222	3.4833
hg38_refGene_NM_032776_9_2207.152	GATTAGCTGCTGCCGCTGCA	945.667	2533	978	1.63131
hg38_refGene_NM_032776_9_2207.151	ATAAATGAAGTCAGAGTTTG	953	1342	1157	0.730683
hg38_refGene_NM_032776_9_2207.150	TGGTGTTTAATCAAAGGTGG	966	1052	341	1.93943
hg38_refGene_NM_032776_9_2207.149	GGTTGGTGTTTAATCAAAGG	967	933	222	2.63792
hg38_refGene_NM_032776_9_2207.148	TCTGGTTGGTGTTTAATCAA	968	1229	364	2.12297
hg38_refGene_NM_032776_9_2207.147	CTAAACCTTCACTTTCTGGT	972.667	1467	430	2.14604
hg38_refGene_NM_032776_9_2207.21	AAACACCAACCAGAAAGTGA	972.667	2231	871	1.61313
hg38_refGene_NM_032776_9_2207.146	CCTACTAAACCTTCACTTTC	974	1305	497	1.65221
hg38_refGene_NM_032776_9_2207.22	CCAGAAAGTGAAGGTTTAGT	975.667	1521	329	2.90603
hg38_refGene_NM_032776_9_2207.145	ATCTGATGTGGAAGATGTTC	984	709	273	1.63148
hg38_refGene_NM_032776_9_2207.144	GAGTGAGATGCAATCTGATG	988	1267	267	2.98076
hg38_refGene_NM_032776_9_2207.143	ACTCCTACAATCATTTCTGA	998.333	1644	447	2.31371
hg38_refGene_NM_032776_9_2207.23	CAACCTTCAGAAATGATTGT	999	1505	375	2.52368
hg38_refGene_NM_032776_9_2207.142	GAAGAAACTGTCAAATGGGT	1006	767	160	3.00369
hg38_refGene_NM_032776_9_2207.141	TGTAGAAGAAACTGTCAAAT	1007.33	1330	364	2.29744
hg38_refGene_NM_032776_9_2207.140	TTGTAGAAGAAACTGTCAAA	1007.67	1027	333	1.93869
hg38_refGene_NM_032776_9_2207.139	TATGTAATGCAGGCATACTG	1017.67	1128	284	2.49545
hg38_refGene_NM_032776_9_2207.138	ACTGGTGCTCTATGTAATGC	1021	710	249	1.79062
hg38_refGene_NM_032776_9_2207.137	TGGATTGGTGGGTGAAATAC	1027	1458	503	1.82395
hg38_refGene_NM_032776_9_2207.136	CCAGGCTGTGATGGATTGGT	1030.67	1064	231	2.8916
hg38_refGene_NM_032776_9_2207.135	TCCAGGCTGTGATGGATTGG	1031	1374	144	5.97453
hg38_refGene_NM_032776_9_2207.134	CTTTCCAGGCTGTGATGGAT	1032	1075	306	2.20778
hg38_refGene_NM_032776_9_2207.24	CCCACCAATCCATCACAGCC	1032.33	1757	583	1.8969
hg38_refGene_NM_032776_9_2207.133	CCTTTCTTTCCAGGCTGTGA	1033.67	878	112	4.89893
hg38_refGene_NM_032776_9_2207.25	CCATCACAGCCTGGAAAGAA	1035.33	1737	586	1.86572
hg38_refGene_NM_032776_9_2207.132	AGCTGCCTTCCTTTCTTTCC	1036.67	1580	735	1.35352
hg38_refGene_NM_032776_9_2207.26	CACAGCCTGGAAAGAAAGGA	1036.67	1595	482	2.08209
hg38_refGene_NM_032776_9_2207.131	CACCGGAGTTAAAGTTGGAG	1048.33	1772	823	1.35588
hg38_refGene_NM_032776_9_2207.130	TCACCGGAGTTAAAGTTGGA	1048.67	1259	710	1.11645
hg38_refGene_NM_032776_9_2207.129	ATCACCGGAGTTAAAGTTGG	1049	1567	554	1.78017
hg38_refGene_NM_032776_9_2207.27	TTCCCCTCCAACTTTAACTC	1049.33	1435	549	1.64503
hg38_refGene_NM_032776_9_2207.128	GGCATCACCGGAGTTAAAGT	1050	917	457	1.26238
hg38_refGene_NM_032776_9_2207.127	CCAGCATTTACTGGCATCAC	1054	1207	645	1.17804
hg38_refGene_NM_032776_9_2207.28	CCGGTGATGCCAGTAAATGC	1055.67	2009	731	1.73043
hg38_refGene_NM_032776_9_2207.29	GTGATGCCAGTAAATGCTGG	1056.67	1202	505	1.49775
hg38_refGene_NM_032776_9_2207.126	ACTTTACCACCAGCATTTAC	1057	1468	379	2.43572
hg38_refGene_NM_032776_9_2207.125	GGTTCGGGTATTAGAGTTGG	1070	1254	551	1.43233
hg38_refGene_NM_032776_9_2207.124	TTTGGTTCGGGTATTAGAGT	1071	1205	202	3.74262
hg38_refGene_NM_032776_9_2207.123	GCCTGGGAGTCTTTTGGTTC	1075	954	463	1.29633
hg38_refGene_NM_032776_9_2207.122	TGCCTGGGAGTCTTTTGGTT	1075.33	1767	721	1.54307
hg38_refGene_NM_032776_9_2207.30	ACCCGAACCAAAAGACTCCC	1076.33	1341	217	3.87844
hg38_refGene_NM_032776_9_2207.121	AAATTTGCCTGGGAGTCTTT	1077	1012	304	2.09202
hg38_refGene_NM_032776_9_2207.120	AGAACTCTTAAAATTTGCCT	1080.33	795	172	2.89738
hg38_refGene_NM_032776_9_2207.119	AAGAACTCTTAAAATTTGCC	1080.67	751	519	0.910587
hg38_refGene_NM_032776_9_2207.31	TTCTTCAGAACAGAGTTTGA	1088.33	1069	139	4.81432
hg38_refGene_NM_032776_9_2207.32	AACAGAGTTTGACGGAGATG	1091	1365	323	2.65627
hg38_refGene_NM_032776_9_2207.118	TCTTTGCTGAGGTTATTATT	1098	1087	686	0.997603
hg38_refGene_NM_032776_9_2207.117	ATTCAGTTTTCTCTTTGCTG	1101.67	1207	818	0.929198
hg38_refGene_NM_032776_9_2207.33	TCAGCAAAGAGAAAACTGAA	1104	1790	530	2.12541
hg38_refGene_NM_032776_9_2207.34	AGAGAAAACTGAATGGCATG	1106.33	1403	444	1.98785
hg38_refGene_NM_032776_9_2207.35	TGGCATGTGGAGAAAAGCAG	1110.67	1455	136	6.69619
hg38_refGene_NM_032776_9_2207.36	GAAAAGCAGCGGAAAGTTAC	1114.33	1047	139	4.71524
hg38_refGene_NM_032776_9_2207.37	CGGAAAGTTACAGGCTGCTA	1117.33	1370	657	1.31274
hg38_refGene_NM_032776_9_2207.116	TCAGTTTTTGTACTAGAAGA	1129	1699	1272	0.841492
hg38_refGene_NM_032776_9_2207.115	TTAGAAGCTAACTGCATTGC	1139	942	267	2.21616
hg38_refGene_NM_032776_9_2207.38	GTTAGTGAAAGATCTTCAGC	1150.67	2412	522	2.90777
hg38_refGene_NM_032776_9_2207.39	TTAGTGAAAGATCTTCAGCT	1151	1128	150	4.70996
hg38_refGene_NM_032776_9_2207.40	TAGTGAAAGATCTTCAGCTG	1151.33	1514	398	2.39242
hg38_refGene_NM_032776_9_2207.114	CTCCGGCTTCTGCTAGTTTG	1162.67	1172	329	2.23923
hg38_refGene_NM_032776_9_2207.41	TGCCTCAAACTAGCAGAAGC	1163.67	1348	953	0.890895
hg38_refGene_NM_032776_9_2207.42	CTAGCAGAAGCCGGAGAAAC	1166.67	1425	618	1.45147
hg38_refGene_NM_032776_9_2207.113	AATGATTCTTCCAGTTTCTC	1168.33	1218	317	2.41493
hg38_refGene_NM_032776_9_2207.112	ACACTGTCTGAATTCACATT	1177	1961	649	1.90217
hg38_refGene_NM_032776_9_2207.43	AAAATCTGAAAAAAACTTTC	1188.33	758	640	0.745583
hg38_refGene_NM_032776_9_2207.44	AAACTTTCAGGCTGTCTCAC	1192.33	2240	604	2.33441
hg38_refGene_NM_032776_9_2207.45	AACTTTCAGGCTGTCTCACA	1192.67	1175	449	1.64631
hg38_refGene_NM_032776_9_2207.111	ACAGCAGACATGACTGAACT	1201	1575	210	4.70634
hg38_refGene_NM_032776_9_2207.110	TACAGCAGACATGACTGAAC	1201.33	1306	218	3.75997
hg38_refGene_NM_032776_9_2207.46	TACGATGTGTAATACCAAAA	1211.33	1371	400	2.15565
hg38_refGene_NM_032776_9_2207.109	AGATGTGATTACATCCGTTT	1214.33	912	209	2.73817
hg38_refGene_NM_032776_9_2207.108	GCTGGAAACACTGGTAGTAT	1223.33	1084	916	0.745324
hg38_refGene_NM_032776_9_2207.47	ATACTACCAGTGTTTCCAGC	1226	685	304	1.41604
hg38_refGene_NM_032776_9_2207.107	ACCACCCCAGCTGGAAACAC	1226.33	1741	883	1.24174
hg38_refGene_NM_032776_9_2207.48	TACTACCAGTGTTTCCAGCT	1226.33	766	318	1.51399
hg38_refGene_NM_032776_9_2207.49	ACTACCAGTGTTTCCAGCTG	1226.67	517	145	2.23266
hg38_refGene_NM_032776_9_2207.50	ACCAGTGTTTCCAGCTGGGG	1227.67	753	115	4.09281
hg38_refGene_NM_032776_9_2207.106	TACTTCTGAACCACCCCAGC	1229.33	1625	337	3.03125
hg38_refGene_NM_032776_9_2207.105	CAAAATGGTATTTGATAAAG	1238.33	989	535	1.16337
hg38_refGene_NM_032776_9_2207.51	CTCTTTATCAAATACCATTT	1240.33	592	311	1.19633
hg38_refGene_NM_032776_9_2207.104	TGATGATGTAGAGGCCAAAA	1243.33	1642	310	3.32888
hg38_refGene_NM_032776_9_2207.103	TACACATTCTGATGATGTAG	1246.33	1188	383	1.95061
hg38_refGene_NM_032776_9_2207.52	AAAAAGTGTCAGTCAGCCAG	1257.33	2243	195	7.21536
hg38_refGene_NM_032776_9_2207.102	CATTCTTGTTTTTGAGCCAC	1261	1861	4337	0.270484
hg38_refGene_NM_032776_9_2207.53	GGCTCAAAAACAAGAATGCA	1264.33	876	68	8.00461
hg38_refGene_NM_032776_9_2207.101	GGCTAATGTAACTGGTGCTG	1272.33	949	431	1.38506
hg38_refGene_NM_032776_9_2207.100	TTACTACTGGCTAATGTAAC	1275	1144	295	2.4368
hg38_refGene_NM_032776_9_2207.54	ACATTAGCCAGTAGTAAGAC	1278.67	1107	236	2.94499
hg38_refGene_NM_032776_9_2207.99	AACACTTCCTGTCTTACTAC	1279.33	1777	751	1.48989
hg38_refGene_NM_032776_9_2207.55	AGTGTTGTTCAACCCAGTTC	1286.67	936	315	1.86756
hg38_refGene_NM_032776_9_2207.56	GTGTTGTTCAACCCAGTTCT	1287	793	88	5.61783
hg38_refGene_NM_032776_9_2207.98	GTGCCTGAGAACCCAGAACT	1289	1170	267	2.75256
hg38_refGene_NM_032776_9_2207.97	TGTGCCTGAGAACCCAGAAC	1289.33	1904	335	3.57283
hg38_refGene_NM_032776_9_2207.57	CAACCCAGTTCTGGGTTCTC	1289.67	928	221	2.6356
hg38_refGene_NM_032776_9_2207.96	CTGCCTTGTGCTTTTTTAAA	1300.67	1492	2719	0.345848
hg38_refGene_NM_032776_9_2207.58	TATCCATTTAAAAAAGCACA	1301.33	1860	331	3.53232
hg38_refGene_NM_032776_9_2207.59	AAAAAAGCACAAGGCAGCAT	1304.33	1327	677	1.23403
hg38_refGene_NM_032776_9_2207.95	AGCATTAGGTTCAGTCTCAC	1319.33	1512	751	1.26771
hg38_refGene_NM_032776_9_2207.94	GTCTGATTTTTTATAGCATT	1324	972	2077	0.294921
hg38_refGene_NM_032776_9_2207.60	ACTTTCAGCCTCCCTTCCTC	1333.33	1453	320	2.85395
hg38_refGene_NM_032776_9_2207.93	AGTGCTATCCAGAGGAAGGG	1334.33	1083	74	9.10442
hg38_refGene_NM_032776_9_2207.92	TACAGTGCTATCCAGAGGAA	1335.33	2247	709	1.9954
hg38_refGene_NM_032776_9_2207.91	TTACAGTGCTATCCAGAGGA	1335.67	2013	619	2.04709
hg38_refGene_NM_032776_9_2207.90	CAGATTACAGTGCTATCCAG	1337	2495	402	3.90347
hg38_refGene_NM_032776_9_2207.61	ATTAACAAAGCAAACTCTGT	1348.67	939	218	2.70338
hg38_refGene_NM_032776_9_2207.62	AAAGCAAACTCTGTAGGAAA	1350.67	1035	404	1.61128
hg38_refGene_NM_032776_9_2207.63	AAGCAAACTCTGTAGGAAAT	1351	1508	326	2.90763
hg38_refGene_NM_032776_9_2207.89	GTAGTTTGGTTGACTTGTCT	1359.33	1022	330	1.94674
hg38_refGene_NM_032776_9_2207.88	GGTAGTTTGGTTGACTTGTC	1359.67	1950	802	1.5311
hg38_refGene_NM_032776_9_2207.87	TTCAGTTTAGTATGGTAGTT	1364	1622	2735	0.373783
hg38_refGene_NM_032776_9_2207.86	AGGCCTTTTTCAGTTTAGTA	1366.67	1217	156	4.88738
hg38_refGene_NM_032776_9_2207.64	CTACCATACTAAACTGAAAA	1367.33	1003	1067	0.592127
hg38_refGene_NM_032776_9_2207.65	ATACTAAACTGAAAAAGGCC	1369	1009	199	3.18087
hg38_refGene_NM_032776_9_2207.85	TTCTGAGTGTCTGGTGAGCC	1373.33	1281	3462	0.233229
hg38_refGene_NM_032776_9_2207.84	TTTATCTTCTTCTGAGTGTC	1376.33	1055	1989	0.33426
hg38_refGene_NM_032776_9_2207.66	AGATAAAAATACTAATAAAA	1383.33	584	1107	0.332321
hg38_refGene_NM_032776_9_2207.67	ACTAATAAAATGGAAAATTC	1386.67	672	1134	0.3733
hg38_refGene_NM_032776_9_2207.68	CTAATAAAATGGAAAATTCA	1387	915	832	0.692566
hg38_refGene_NM_032776_9_2207.83	GCTATTAAGTTGACAGAACA	1401	1014	152	4.17861
hg38_refGene_NM_032776_9_2207.82	TTGTATATCACTAGATGTAG	1408.33	1781	778	1.44149
hg38_refGene_NM_032776_9_2207.69	TAAAAGATGATAAAGTCAAC	1430	1433	220	4.08826
hg38_refGene_NM_032776_9_2207.81	GCCAGATTCATAAGTTCTTT	1438.33	1293	397	2.04833
hg38_refGene_NM_032776_9_2207.70	GCCAAAAGAACTTATGAATC	1439.67	1337	373	2.25395
hg38_refGene_NM_032776_9_2207.71	TATGAATCTGGCTCTGAAAG	1443.67	1173	586	1.25993
hg38_refGene_NM_032776_9_2207.72	GTGAAAGCAAGTCAGAGCAA	1456	1541	328	2.95319
hg38_refGene_NM_032776_9_2207.80	TTCTTTTTGTAAGTTGGCTT	1466	1055	951	0.698716
hg38_refGene_NM_032776_9_2207.79	TTTTGCTTCTTTTTGTAAGT	1468	1445	2945	0.309257
hg38_refGene_NM_032776_9_2207.73	AATGATTTGCAAAAGAGAAA	1476.67	1358	338	2.52572
hg38_refGene_NM_032776_9_2207.74	GAAGAAGATTTGAAACCCAA	1486.67	1246	300	2.60998
hg38_refGene_NM_032776_9_2207.78	CTCCTGCTGAGAACTCCATT	1490	1128	484	1.4664
hg38_refGene_NM_032776_9_2207.77	ACTCCTGCTGAGAACTCCAT	1490.33	1359	287	2.97517
hg38_refGene_NM_032776_9_2207.75	AACCCAATGGAGTTCTCAGC	1491	1038	108	6.00421
hg38_refGene_NM_032776_9_2207.76	CTTCAGTTTACTTCTTTCTT	1498.33	1259	433	1.82903
hg38_refGene_NM_032776_10_202.13	CAATCTTTCAATACTGAACG	1515	1408	329	2.69013
hg38_refGene_NM_032776_10_202.0	CTCGTTCAGTATTGAAAGAT	1517	924	380	1.52909
hg38_refGene_NM_032776_10_202.1	GTCAAGAAGCTGAAGCAAAC	1526.67	3198	733	2.74706
hg38_refGene_NM_032776_10_202.2	TCAAGAAGCTGAAGCAAACT	1527	1620	109	9.28555
hg38_refGene_NM_032776_10_202.3	CAAGAAGCTGAAGCAAACTG	1527.33	1715	147	7.30613
hg38_refGene_NM_032776_10_202.4	AACTGGGGAATCCTTTTTAC	1532.33	1525	1557	0.617145
hg38_refGene_NM_032776_10_202.12	GCAGGAGTCATCCTGTAAAA	1534.33	1194	26	27.8821
hg38_refGene_NM_032776_10_202.5	GATGACTCCTGCTGTGAGAT	1539.67	2530	214	7.41937
hg38_refGene_NM_032776_10_202.6	ATGACTCCTGCTGTGAGATA	1540	1340	118	7.09975
hg38_refGene_NM_032776_10_202.11	ATTAGGCCCTATCTCACAGC	1540.33	1277	96	8.3005
hg38_refGene_NM_032776_10_202.10	TCTCGACACTTTTGTAAATT	1546	1440	3060	0.296609
hg38_refGene_NM_032776_10_202.7	AGACTTATTCGCAGTAAAAA	1556.67	900	635	0.892217
hg38_refGene_NM_032776_10_202.9	CAAAATACTGGTGAGTGAGC	1565	1088	459	1.49127
hg38_refGene_NM_032776_10_202.8	TAGTAAAATCTACAAAATAC	1569	1003	155	4.05379
hg38_refGene_NM_032776_11_215.0	AACGGAGTAGTTAGAATAGA	1586.67	1242	153	5.08494
hg38_refGene_NM_032776_11_215.8	GCTTCATCATCATATTGGTC	1596	674	24	16.9983
hg38_refGene_NM_032776_11_215.7	TCATAGCTTCATCATCATAT	1597.67	1471	92	9.97275
hg38_refGene_NM_032776_11_215.1	ATGATGAAGCTATGAGTTTG	1602	873	162	3.37685
hg38_refGene_NM_032776_11_215.2	AGAGACTTCTAAATATATCT	1621.33	726	17	25.4302
hg38_refGene_NM_032776_11_215.3	AAATATATCTTGGATATAAT	1624.67	871	29	18.3055
hg38_refGene_NM_032776_11_215.4	CTGAAAAAACAGCTTTGTCC	1641	1143	208	3.44814
hg38_refGene_NM_032776_11_215.5	TGAAAAAACAGCTTTGTCCT	1641.33	1213	389	1.96102
hg38_refGene_NM_032776_11_215.6	AGCTTTGTCCTGGGTGAAAA	1644.33	1123	2035	0.347766
hg38_refGene_NM_032776_12_153.13	TGCTCTTTTCCAGGCAATTT	1651.33	1799	328	3.44763
hg38_refGene_NM_032776_12_153.12	TCCTCTCACTGCTCTTTTCC	1654.33	1094	44	15.3282
hg38_refGene_NM_032776_12_153.0	GCCTGGAAAAGAGCAGTGAG	1655.67	2159	52	25.684
hg38_refGene_NM_032776_12_153.1	AAAGAGCAGTGAGAGGAGTC	1658	1026	100	6.40488
hg38_refGene_NM_032776_12_153.2	AAGAGCAGTGAGAGGAGTCC	1658.33	1003	70	8.90692
hg38_refGene_NM_032776_12_153.11	CACATGCATCACACATCTCC	1662.67	1921	59	20.1865
hg38_refGene_NM_032776_12_153.3	CAACATTGTTTAACATTCAC	1673	1579	2298	0.43304
hg38_refGene_NM_032776_12_153.4	AACATTGTTTAACATTCACT	1673.33	1047	0	50
hg38_refGene_NM_032776_12_153.5	CACTGGGTCTGCCAAAAATG	1678.67	1950	197	6.20947
hg38_refGene_NM_032776_12_153.10	AGACCACAAATCCACATTTT	1680.67	1708	2794	0.385293
hg38_refGene_NM_032776_12_153.6	CTGCCAAAAATGTGGATTTG	1681.33	1819	807	1.41941
hg38_refGene_NM_032776_12_153.7	GGTCTGCTTAGATTGTTACA	1688.33	23098	118	50
hg38_refGene_NM_032776_12_153.8	CTTAGATTGTTACAAGGCAA	1690.33	1319	242	3.42234
hg38_refGene_NM_032776_12_153.9	ATTGTTACAAGGCAAAGGAA	1692	1119	214	3.28153
hg38_refGene_NM_032776_13_90.0	TGCTTGGATGAAGTGTGTGA	1708.33	1191	130	5.73226
hg38_refGene_NM_032776_13_90.1	GCTTGGATGAAGTGTGTGAA	1708.67	853	60	8.81666
hg38_refGene_NM_032776_13_90.4	ATTAAATGTTTGTGATCATG	1716	1205	401	1.88993
hg38_refGene_NM_032776_13_90.3	GAACCAGGTATAATTTGGGT	1724	773	24	19.4951
hg38_refGene_NM_032776_13_90.2	ATGCCAACCCAAATTATACC	1724.67	1974	287	4.32155
hg38_refGene_NM_032776_14_128.0	TAGATGCCATGCACACTCTT	1739	1945	111	10.9493
hg38_refGene_NM_032776_14_128.1	AGATGCCATGCACACTCTTA	1739.33	1246	224	3.49157
hg38_refGene_NM_032776_14_128.8	TTTTTCCCTAAGAGTGTGCA	1739.33	1700	2041	0.524902
hg38_refGene_NM_032776_14_128.2	CACACTCTTAGGGAAAAATA	1742.67	1574	91	10.787
hg38_refGene_NM_032776_14_128.7	TTTGTTAGTACAATGACAAT	1751.33	1353	800	1.065
hg38_refGene_NM_032776_14_128.6	GTTTGTTAGTACAATGACAA	1751.67	2588	2101	0.776277
hg38_refGene_NM_032776_14_128.3	AACAAACAGAATTTACAAGT	1758.67	1364	322	2.66254
hg38_refGene_NM_032776_14_128.4	GGAAATTTTCCTACAATGAA	1765.67	1010	2102	0.302808
hg38_refGene_NM_032776_14_128.5	TGAGATACACCATTCATTGT	1767	1840	331	3.49434
hg38_refGene_NM_032776_15_214.14	GTATTTTGCTGCTGAGACTC	1791	925	424	1.37226
hg38_refGene_NM_032776_15_214.13	CCATTTTTCTCAGACTTCGG	1799	1449	559	1.63142
hg38_refGene_NM_032776_15_214.12	CCACCATTTTTCTCAGACTT	1800	1572	518	1.90972
hg38_refGene_NM_032776_15_214.0	CCTCCGAAGTCTGAGAAAAA	1800.67	1207	340	2.23171
hg38_refGene_NM_032776_15_214.1	CCGAAGTCTGAGAAAAATGG	1801.67	1042	185	3.53216
hg38_refGene_NM_032776_15_214.11	CTGTGCCTACATCACTCTCT	1809.67	1059	316	2.10631
hg38_refGene_NM_032776_15_214.2	AGCAGCCCAGAGAGTGATGT	1809.67	1186	495	1.50761
hg38_refGene_NM_032776_15_214.10	TCTGTGCCTACATCACTCTC	1810	1658	538	1.93946
hg38_refGene_NM_032776_15_214.9	AGTGGTGACTGGGATTCTGG	1822	815	218	2.34638
hg38_refGene_NM_032776_15_214.8	TGCAGTGGTGACTGGGATTC	1823	1203	160	4.71113
hg38_refGene_NM_032776_15_214.7	TAACCAGTGCAGTGGTGACT	1825.33	1220	316	2.42653
hg38_refGene_NM_032776_15_214.6	CTAACCAGTGCAGTGGTGAC	1825.67	1298	230	3.54281
hg38_refGene_NM_032776_15_214.3	AATCCCAGTCACCACTGCAC	1826	1492	232	4.03736
hg38_refGene_NM_032776_15_214.5	AGATCTGCTAACCAGTGCAG	1828	1085	139	4.88638
hg38_refGene_NM_032776_15_214.4	TGCAGAGCAAAAAGCCAGAG	1837.33	1630	1214	0.845856
hg38_refGene_NM_032776_16_215.22	TTCTTTAATTTGGTTTTCAA	1851.33	1333	2312	0.363362
hg38_refGene_NM_032776_16_215.21	CTTCTTTAATTTGGTTTTCA	1851.67	977	1726	0.356687
hg38_refGene_NM_032776_16_215.20	GTTCTCTTTCTTCTTTAATT	1854.67	875	1512	0.364632
hg38_refGene_NM_032776_16_215.0	GACAACTCTGAATCTCCAAA	1864.67	1803	360	3.14901
hg38_refGene_NM_032776_16_215.19	AGAGGTGATGTTCTGCCATT	1868	1556	835	1.17351
hg38_refGene_NM_032776_16_215.18	TCATTATTCTGGGACACAAG	1874	1434	323	2.79055
hg38_refGene_NM_032776_16_215.17	TGAGCCTTGTTCATTATTCT	1877.33	1472	304	3.04294
hg38_refGene_NM_032776_16_215.1	GTGTCCCAGAATAATGAACA	1877.67	1286	217	3.71937
hg38_refGene_NM_032776_16_215.16	TTGAGCCTTGTTCATTATTC	1877.67	1988	1306	0.959016
hg38_refGene_NM_032776_16_215.2	ATGAACAAGGCTCAACCTTA	1882	1190	491	1.52499
hg38_refGene_NM_032776_16_215.3	TGAACAAGGCTCAACCTTAC	1882.33	1679	186	5.66101
hg38_refGene_NM_032776_16_215.15	TGTAGTCAGCAAATCCCGTA	1885.33	2368	548	2.71953
hg38_refGene_NM_032776_16_215.4	GATTTGCTGACTACAACAGC	1889.67	992	175	3.55373
hg38_refGene_NM_032776_16_215.5	AACAGCTGGAAAGCTACGTG	1894.33	1099	470	1.47117
hg38_refGene_NM_032776_16_215.6	ACAGCTGGAAAGCTACGTGT	1894.67	966	293	2.07164
hg38_refGene_NM_032776_16_215.7	CAGCTGGAAAGCTACGTGTG	1895	1100	301	2.29652
hg38_refGene_NM_032776_16_215.8	CGTGTGGGGTCTACAGATGC	1899.67	908	243	2.34629
hg38_refGene_NM_032776_16_215.14	CATTGAATATACTGGGGCAA	1907.33	1546	734	1.32619
hg38_refGene_NM_032776_16_215.13	GGCTCCCATTGAATATACTG	1909.33	1259	524	1.512
hg38_refGene_NM_032776_16_215.9	CTTTGCCCCAGTATATTCAA	1909.33	1388	974	0.897573
hg38_refGene_NM_032776_16_215.10	TTTGCCCCAGTATATTCAAT	1909.67	1597	989	1.01708
hg38_refGene_NM_032776_16_215.12	GGGCTCCCATTGAATATACT	1909.67	2032	905	1.4141
hg38_refGene_NM_032776_16_215.11	GGGGCTCCCATTGAATATAC	1910	1841	1268	0.914697
hg38_refGene_NM_032776_17_279.14	ATTATGTCATCAAGAATGTT	1926	911	103	5.52294
hg38_refGene_NM_032776_17_279.13	ATCTTGGAGGTTTTACTTGG	1942	1324	148	5.60256
hg38_refGene_NM_032776_17_279.12	TTTATCTTGGAGGTTTTACT	1943	999	131	4.77174
hg38_refGene_NM_032776_17_279.11	TGGTTTTACATTTATCTTGG	1946.33	1569	1012	0.976559
hg38_refGene_NM_032776_17_279.10	CTCTGGTTTTACATTTATCT	1947.33	924	796	0.730969
hg38_refGene_NM_032776_17_279.9	TCAGGCTCTTCTTTAAGCTC	1953	643	268	1.50711
hg38_refGene_NM_032776_17_279.8	GCAGATATTATGCTTTCTTC	1959	1201	602	1.25577
hg38_refGene_NM_032776_17_279.0	AGAAAGCATAATATCTGCAG	1962.33	1400	436	2.01991
hg38_refGene_NM_032776_17_279.1	ACAGTGATATACCACATTCT	1976	1468	57	15.9582
hg38_refGene_NM_032776_17_279.7	TTCTCACAGATCCAAGAATG	1978	1855	196	5.93694
hg38_refGene_NM_032776_17_279.2	TCTGTGAGAAGCATATTTTA	1984	1486	369	2.53222
hg38_refGene_NM_032776_17_279.3	GAAGCATATTTTATGGCTTA	1986.33	1157	1669	0.436819
hg38_refGene_NM_032776_17_279.4	ATTATAAGAATAGCAGTAAT	1994	985	59	10.3507
hg38_refGene_NM_032776_17_279.5	GGAAGCTTTTCAAAGAATGT	2001	912	122	4.67493
hg38_refGene_NM_032776_17_279.6	TTCAAAGAATGTTGGAAACA	2003.67	1462	587	1.56767
hg38_refGene_NM_032776_18_169.13	TGCACACCAGAAACCACTGC	2011	1938	91	13.2816
hg38_refGene_NM_032776_18_169.0	AGAAAATGAACATTAGCCTA	2021	1606	55	18.0818
hg38_refGene_NM_032776_18_169.1	AATGAACATTAGCCTATGGA	2022.33	1540	152	6.34621
hg38_refGene_NM_032776_18_169.2	GAACATTAGCCTATGGAAGG	2023.33	1092	107	6.37506
hg38_refGene_NM_032776_18_169.12	TAATTGATTCCGCCTTCCAT	2024.67	2482	189	8.23632
hg38_refGene_NM_032776_18_169.3	GAATCAATTAGTCTTGATTT	2030.67	962	376	1.60886
hg38_refGene_NM_032776_18_169.11	AGTTCAGGAGATCAGCTTGG	2037.67	1301	172	4.74151
hg38_refGene_NM_032776_18_169.10	TGCAGTTCAGGAGATCAGCT	2038.67	1166	122	5.97693
hg38_refGene_NM_032776_18_169.9	TGATGCTATCTTTGCAGTTC	2042.67	1538	646	1.49878
hg38_refGene_NM_032776_18_169.4	CATTTCAAATGCCAATGTTA	2051.33	1944	1186	1.0326
hg38_refGene_NM_032776_18_169.8	ATCCCAGAATTCCTTAACAT	2053.33	1413	247	3.59232
hg38_refGene_NM_032776_18_169.5	ATGCCAATGTTAAGGAATTC	2054	915	199	2.88454
hg38_refGene_NM_032776_18_169.6	TGCCAATGTTAAGGAATTCT	2054.33	1169	179	4.09475
hg38_refGene_NM_032776_18_169.7	AATGTTAAGGAATTCTGGGA	2055.67	1256	61	12.7727
hg38_refGene_NM_032776_19_91.0	TTGTTTTAAAATTGAAAGAC	2079	798	1386	0.362753
hg38_refGene_NM_032776_19_91.1	AAATTGAAAGACTGGCCTTC	2081.67	1166	2994	0.245463
hg38_refGene_NM_032776_19_91.2	GTCTTGAAGTCTTCTCCTGA	2085	1468	219	4.20715
hg38_refGene_NM_032776_20_131.10	GGATTACAATATTCTGGCAA	2106	984	58	10.5155
hg38_refGene_NM_032776_20_131.9	CCTTCTGGATTACAATATTC	2108	857	64	8.3129
hg38_refGene_NM_032776_20_131.0	CCAGAATATTGTAATCCAGA	2109.67	1721	361	2.99749
hg38_refGene_NM_032776_20_131.8	GCCAAATTGAATTTTCCTTC	2113	1854	1090	1.07145
hg38_refGene_NM_032776_20_131.1	TCCAGAAGGAAAATTCAATT	2114.33	1336	351	2.39303
hg38_refGene_NM_032776_20_131.2	AATTTGGCCTCTCATTTGCC	2119.67	1432	1064	0.847771
hg38_refGene_NM_032776_20_131.7	AAAAAATCCTGGCAAATGAG	2120.33	1451	168	5.41335
hg38_refGene_NM_032776_20_131.6	TCAGGACGTACAAAAAATCC	2124	1392	96	9.048
hg38_refGene_NM_032776_20_131.3	TTTTTTGTACGTCCTGATCT	2127.67	1754	2077	0.532193
hg38_refGene_NM_032776_20_131.4	TACGTCCTGATCTAGGACCC	2130	1472	103	8.924
hg38_refGene_NM_032776_20_131.5	CACAACCTGGGTCCTAGATC	2130	1352	37	22.4325
hg38_refGene_NM_032776_21_123.0	GCTGCTAAAGATCATGATAT	2145.67	1121	93	7.51905
hg38_refGene_NM_032776_21_123.4	CAACATCAGAAACTTCAATA	2155.67	1421	138	6.44562
hg38_refGene_NM_032776_21_123.1	GTAAATATACTAGTTTATGT	2164.67	783	18	25.9832
hg38_refGene_NM_032776_21_123.2	GTTTATGTTGGCATAGCAAA	2168.67	765	212	2.26447
hg38_refGene_NM_032776_21_123.3	GTTGGCATAGCAAAAGGAAA	2170.67	929	265	2.20201
hg38_refGene_NM_032776_22_140.0	GAAATTTGAGGAAGAAGATT	2187.33	1196	65	11.4254
hg38_refGene_NM_032776_22_140.1	AAGATTTGGATGACATTTTA	2192	1592	3500	0.286706
hg38_refGene_NM_032776_22_140.2	CATTTTAAGGAAAAGATTGA	2196.33	1344	230	3.66836
hg38_refGene_NM_032776_22_140.3	AAGGACTCAAGTGAAATACC	2202.67	1163	92	7.88464
hg38_refGene_NM_032776_22_140.4	GTGAAATACCTGGTGCTCTG	2206	724	31	14.2651
hg38_refGene_NM_032776_22_140.9	TAAATATGCCACAGAGCACC	2207	1677	140	7.49893
hg38_refGene_NM_032776_22_140.5	GCTCTGTGGCATATTTATGC	2210.67	1181	874	0.850995
hg38_refGene_NM_032776_22_140.6	CTCTGTGGCATATTTATGCT	2211	412	458	0.565939
hg38_refGene_NM_032776_22_140.7	GGAAAGATGTTGACAAGATA	2218	2660	872	1.92111
hg38_refGene_NM_032776_22_140.8	GAAAGATGTTGACAAGATAA	2218.33	1323	91	9.06686
hg38_refGene_NM_032776_23_177.12	CATGTTCTGGTAGAACTTCA	2234.67	1348	278	3.04629
hg38_refGene_NM_032776_23_177.11	TCACGTATTGGATCATGTTC	2239	1379	306	2.83212
hg38_refGene_NM_032776_23_177.10	TACCAACTTTGGTCACGTAT	2243	1513	349	2.72556
hg38_refGene_NM_032776_23_177.0	ATCCAATACGTGACCAAAGT	2244	1842	97	11.8508
hg38_refGene_NM_032776_23_177.9	TTTTGTTCACATACCAACTT	2246.67	1707	1726	0.623198
hg38_refGene_NM_032776_23_177.1	TGAACAAAAAGCTCCGTCAA	2253	1176	15	46.3417
hg38_refGene_NM_032776_23_177.8	ATTCTTCAAGCAGCCTTTGA	2255.67	1633	89	11.4401
hg38_refGene_NM_032776_23_177.2	CAAAGGCTGCTTGAAGAATA	2258.67	1151	78	9.18615
hg38_refGene_NM_032776_23_177.7	AAGGAACTGAATAAGAGTAC	2267.33	988	111	5.56191
hg38_refGene_NM_032776_23_177.3	TGTACTCTTATTCAGTTCCT	2269.67	976	56	10.7959
hg38_refGene_NM_032776_23_177.6	GCAAAACAATAGCATCACCA	2273.67	1770	138	8.02867
hg38_refGene_NM_032776_23_177.4	TGATGCTATTGTTTTGCCAG	2277.33	2016	4814	0.263985
hg38_refGene_NM_032776_23_177.5	GATGCTATTGTTTTGCCAGC	2277.67	1120	3125	0.225899
hg38_refGene_NM_032776_24_132.0	GAATTTTCACAGCTGTATTC	2291.33	1126	34	20.2841
hg38_refGene_NM_032776_24_132.3	AATGACTCTACAAGATGTTC	2304	616	45	8.44322
hg38_refGene_NM_032776_24_132.1	AGAGTCATTTCATTTAACAC	2310.33	1763	116	9.50061
hg38_refGene_NM_032776_24_132.2	ACAGGAACTGAGACTTTTGA	2316.33	1242	295	2.64554
hg38_refGene_NM_032776_25_90.0	GTATCATGCAGTCAAAGAAA	2338.33	1307	102	8.00062
hg38_refGene_NM_032776_25_90.1	GAGAGCCTTGAAGATACACG	2346.33	1637	1247	0.827026
hg38_refGene_NM_032776_25_90.4	TTCATCCTCGTGTATCTTCA	2346.33	2163	1233	1.10516
hg38_refGene_NM_032776_25_90.2	GATACACGAGGATGAAGTAG	2350.33	1399	2043	0.431541
hg38_refGene_NM_032776_25_90.3	CGAGGATGAAGTAGAGGATA	2352.33	1399	2281	0.386534

## Sheet: Kasumi-1 cells
oligo name	sgRNA sequence	Aa position	day0	day14	FC
hg38_refGene_NM_032776_0_168.0	GGTAGAGACGCGGGCAGAGC	-248.667	407	704	0.562872
hg38_refGene_NM_032776_0_168.1	AGAGACGCGGGCAGAGCTGG	-247.667	648	979	0.644694
hg38_refGene_NM_032776_0_168.2	GAGACGCGGGCAGAGCTGGT	-247.333	517	1013	0.497115
hg38_refGene_NM_032776_0_168.3	GGGCAGAGCTGGTGGGTAAG	-245	802	2026	0.385767
hg38_refGene_NM_032776_0_168.4	GGGTAAGCGGTTCCTGTGTG	-240.667	960	1892	0.494453
hg38_refGene_NM_032776_0_168.5	TAAGCGGTTCCTGTGTGTGG	-239.667	1236	2387	0.504648
hg38_refGene_NM_032776_0_168.25	CGTCGCCGACCGCCACACAC	-238.333	690	1223	0.549632
hg38_refGene_NM_032776_0_168.6	CGGTTCCTGTGTGTGGCGGT	-238.333	362	983	0.358689
hg38_refGene_NM_032776_0_168.7	GTGTGTGGCGGTCGGCGACG	-235.667	658	1058	0.605807
hg38_refGene_NM_032776_0_168.8	GGTCGGCGACGAGGCACGTT	-232.667	620	563	1.07181
hg38_refGene_NM_032776_0_168.9	ACGAGGCACGTTCGGAGCGC	-230	922	1542	0.582599
hg38_refGene_NM_032776_0_168.10	CGAGGCACGTTCGGAGCGCT	-229.667	757	945	0.780206
hg38_refGene_NM_032776_0_168.11	CGTTCGGAGCGCTGGGAGAG	-227.333	721	1665	0.421954
hg38_refGene_NM_032776_0_168.12	GAGCGCTGGGAGAGCGGACG	-225.333	492	929	0.515806
hg38_refGene_NM_032776_0_168.13	GCTGGGAGAGCGGACGCGGC	-224	849	1559	0.530625
hg38_refGene_NM_032776_0_168.14	GCGGACGCGGCTGGCGAAGC	-221	587	1513	0.378022
hg38_refGene_NM_032776_0_168.15	CGGCTGGCGAAGCTGGCGAG	-218.667	1363	2688	0.494208
hg38_refGene_NM_032776_0_168.16	AATGTTAAGGAATTCTGGGA	-218.333	1196	2506	0.465138
hg38_refGene_NM_032776_0_168.17	GCTGGCGAAGCTGGCGAGCG	-218	1273	2536	0.489229
hg38_refGene_NM_032776_0_168.18	CTGGCGAAGCTGGCGAGCGG	-217.667	523	1077	0.473029
hg38_refGene_NM_032776_0_168.24	TGTCCCTGTGTGACACGGCT	-210.333	67	178	0.364944
hg38_refGene_NM_032776_0_168.19	TCATCCGAGCCGTGTCACAC	-210	1390	3029	0.447277
hg38_refGene_NM_032776_0_168.20	CATCCGAGCCGTGTCACACA	-209.667	1710	2560	0.651015
hg38_refGene_NM_032776_0_168.23	GCGGCTGTCCCTGTGTGACA	-208.667	700	1040	0.65562
hg38_refGene_NM_032776_0_168.21	ACACAGGGACAGCCGCAATC	-204.667	1459	2625	0.541708
hg38_refGene_NM_032776_0_168.22	GGACAGCCGCAATCCGGACC	-202.667	863	1772	0.474577
hg38_refGene_NM_032776_1_165.0	TGGAATTTGATGATCTTGAA	-119	1053	3051	0.336394
hg38_refGene_NM_032776_1_165.1	GGAATTTGATGATCTTGAAT	-118.667	537	1388	0.376944
hg38_refGene_NM_032776_1_165.2	TTGAATGGGATAAACGAGAG	-114	970	2531	0.373519
hg38_refGene_NM_032776_1_165.3	TGAATGGGATAAACGAGAGT	-113.667	764	1131	0.658039
hg38_refGene_NM_032776_1_165.4	TGAAGATTTTTCAACTTTCT	-102.667	828	2635	0.306259
hg38_refGene_NM_032776_1_165.5	AGATTTTTCAACTTTCTTGG	-101.667	610	2986	0.199113
hg38_refGene_NM_032776_1_165.6	TGGTGGAATACCACTTAATC	-96	1045	2119	0.480601
hg38_refGene_NM_032776_1_165.7	GGTGGAATACCACTTAATCT	-95.6667	689	1343	0.499833
hg38_refGene_NM_032776_1_165.16	TCCTTTTGGCCCAGATTAAG	-94.3333	484	1413	0.333734
hg38_refGene_NM_032776_1_165.8	ACCACTTAATCTGGGCCAAA	-93	1381	2806	0.479685
hg38_refGene_NM_032776_1_165.15	CTGGCTAGGGTCATTCCTTT	-89.6667	1208	1976	0.595751
hg38_refGene_NM_032776_1_165.9	GAATGACCCTAGCCAGACTC	-85.6667	2834	5162	0.535183
hg38_refGene_NM_032776_1_165.10	AATGACCCTAGCCAGACTCA	-85.3333	1792	3038	0.574926
hg38_refGene_NM_032776_1_165.14	TTGATCCCTGAGTCTGGCTA	-85.3333	1621	2911	0.542746
hg38_refGene_NM_032776_1_165.13	TTTGATCCCTGAGTCTGGCT	-85	960	1794	0.521448
hg38_refGene_NM_032776_1_165.12	TGCTCTTTGATCCCTGAGTC	-83.3333	580	2419	0.233678
hg38_refGene_NM_032776_1_165.11	CAAAGAGCAAACAGATTCAG	-77	2016	3898	0.504129
hg38_refGene_NM_032776_2_114.4	GGTATATTTCTTTCAACCAG	-65	472	1579	0.291266
hg38_refGene_NM_032776_2_114.3	TCTACTGCAGTGACTGAACT	-58	1308	2612	0.48806
hg38_refGene_NM_032776_2_114.2	TTCTACTGCAGTGACTGAAC	-57.6667	1276	1459	0.852123
hg38_refGene_NM_032776_2_114.1	AATCCAGTTGCTTATCTACA	-49.3333	1465	2555	0.558832
hg38_refGene_NM_032776_2_114.0	ATTCCTTGTAGATAAGCAAC	-48.6667	973	1627	0.582724
hg38_refGene_NM_032776_3_106.12	TGTCCCTGAGAACTGGGTTT	-25.3333	1154	2676	0.420303
hg38_refGene_NM_032776_3_106.0	ACAGCCTAAACCCAGTTCTC	-25	1413	2058	0.669099
hg38_refGene_NM_032776_3_106.1	CAGCCTAAACCCAGTTCTCA	-24.6667	1771	3668	0.470626
hg38_refGene_NM_032776_3_106.11	GCGGGTTGTCCCTGAGAACT	-23.3333	819	1893	0.421608
hg38_refGene_NM_032776_3_106.10	TGCGGGTTGTCCCTGAGAAC	-23	1345	2723	0.481415
hg38_refGene_NM_032776_3_106.2	GGACAACCCGCAGCTTCATG	-17.6667	1393	2544	0.533664
hg38_refGene_NM_032776_3_106.9	TCACTTCCTCATGAAGCTGC	-17.3333	1427	2367	0.587553
hg38_refGene_NM_032776_3_106.8	TTCACTTCCTCATGAAGCTG	-17	1970	3330	0.576629
hg38_refGene_NM_032776_3_106.3	TTCATGAGGAAGTGAAAGTC	-13	860	1108	0.756087
hg38_refGene_NM_032776_3_106.4	TCATGAGGAAGTGAAAGTCT	-12.6667	972	1360	0.696326
hg38_refGene_NM_032776_3_106.5	GGAAGTGAAAGTCTGGGTAA	-10.6667	1486	3267	0.443345
hg38_refGene_NM_032776_3_106.6	AGTCTGGGTAAAGGAACAAA	-7.66667	900	1681	0.5217
hg38_refGene_NM_032776_3_106.7	GGTAAAGGAACAAAAGGTTC	-5.66667	406	884	0.447288
hg38_refGene_NM_032776_4_125.9	CTGTATCCATTTAAGGAATA	6	859	1743	0.480232
hg38_refGene_NM_032776_4_125.8	TCTCACTCTGTATCCATTTA	8.33333	1580	3201	0.481106
hg38_refGene_NM_032776_4_125.0	GACAAGACTCTGCCACCCAG	20	1366	3441	0.386941
hg38_refGene_NM_032776_4_125.7	TATGCCAGTAAACCACTGGG	22.3333	833	1312	0.618564
hg38_refGene_NM_032776_4_125.1	TCTGCCACCCAGTGGTTTAC	22.6667	1713	2470	0.675911
hg38_refGene_NM_032776_4_125.6	AATTATGCCAGTAAACCACT	23.3333	983	1324	0.72334
hg38_refGene_NM_032776_4_125.5	TAATTATGCCAGTAAACCAC	23.6667	1277	2568	0.484654
hg38_refGene_NM_032776_4_125.4	ATTCATAACGATCATGGTGC	37.3333	972	1837	0.515615
hg38_refGene_NM_032776_4_125.3	CATTCATAACGATCATGGTG	37.6667	1356	1840	0.718142
hg38_refGene_NM_032776_4_125.2	CTGATCATTCATAACGATCA	39.3333	1024	1919	0.52
hg38_refGene_NM_032776_5_144.7	ATAGAAGGATCGACATTCTG	50	1354	2330	0.566345
hg38_refGene_NM_032776_5_144.0	ACAGAATGTCGATCCTTCTA	52.3333	1171	1580	0.722154
hg38_refGene_NM_032776_5_144.6	AAGGTCATTTGAACCATAGA	55	917	1724	0.518304
hg38_refGene_NM_032776_5_144.5	GTGAACAACATCATCTAGAA	61.3333	1386	4021	0.33599
hg38_refGene_NM_032776_5_144.1	GTTGTTCACTCTTTGTTAAA	67.6667	822	1820	0.440115
hg38_refGene_NM_032776_5_144.2	TTGTTAAAAGGTGAAAATAT	71.6667	815	1683	0.471868
hg38_refGene_NM_032776_5_144.3	TTGGCATTACATCACGACGC	78	1215	3390	0.349344
hg38_refGene_NM_032776_5_144.4	AACAGCGTTGACGTTTTGAT	86.3333	960	2360	0.396442
hg38_refGene_NM_032776_6_193.18	TTGCTTGGGCACGTGTATAA	95.6667	1110	1768	0.611786
hg38_refGene_NM_032776_6_193.17	TGGTCTGGGACTATTTGCTT	100.333	699	1582	0.430527
hg38_refGene_NM_032776_6_193.16	CTGGTCTGGGACTATTTGCT	100.667	570	783	0.708865
hg38_refGene_NM_032776_6_193.15	TGGGAGTTCATTGCTGGTCT	105	791	1761	0.437699
hg38_refGene_NM_032776_6_193.14	TTGGGAGTTCATTGCTGGTC	105.333	884	1534	0.561498
hg38_refGene_NM_032776_6_193.13	GCAGCTTGGGAGTTCATTGC	107	809	1131	0.696798
hg38_refGene_NM_032776_6_193.12	CTGTTTTGGTACAGCAGCTT	111.333	788	469	1.63468
hg38_refGene_NM_032776_6_193.11	TCTGTTTTGGTACAGCAGCT	111.667	719	1154	0.606948
hg38_refGene_NM_032776_6_193.10	TGCTGGTGTGTATTCTGTTT	116	1328	1411	0.916997
hg38_refGene_NM_032776_6_193.9	TACTTCTTTGTTGCTGTTGC	121.667	727	1755	0.403659
hg38_refGene_NM_032776_6_193.0	GAAGTATCCGTCCAAATAAG	129	1075	1302	0.804394
hg38_refGene_NM_032776_6_193.8	AGCCCTTCCTCTTATTTGGA	129.667	845	751	1.09558
hg38_refGene_NM_032776_6_193.1	TATCCGTCCAAATAAGAGGA	130.333	1351	700	1.87907
hg38_refGene_NM_032776_6_193.2	ATCCGTCCAAATAAGAGGAA	130.667	1308	1117	1.1407
hg38_refGene_NM_032776_6_193.7	TCTGAGCCCTTCCTCTTATT	131	1738	1162	1.45705
hg38_refGene_NM_032776_6_193.6	TCCTTCATCTTCTCTTCATC	142	729	732	0.969679
hg38_refGene_NM_032776_6_193.3	ACCAGATGAAGAGAAGATGA	143.333	1448	540	2.60961
hg38_refGene_NM_032776_6_193.4	AGATGAAGAGAAGATGAAGG	144.333	1265	329	3.7375
hg38_refGene_NM_032776_6_193.5	AAATATGATTATATATCACG	152.667	340	274	1.20545
hg38_refGene_NM_032776_7_1679.140	AAGTGTTTGTTTTTACCTTT	161	534	1624	0.3204
hg38_refGene_NM_032776_7_1679.0	AACACTTGATGAATAAAAGA	168	863	461	1.82127
hg38_refGene_NM_032776_7_1679.1	GAATAAAAGAAGGAAACCTG	171.333	787	298	2.5663
hg38_refGene_NM_032776_7_1679.2	TAAAAGAAGGAAACCTGAGG	172.333	968	74	12.584
hg38_refGene_NM_032776_7_1679.139	AGTTTCTTTTCATCCTCCTC	175	692	491	1.37134
hg38_refGene_NM_032776_7_1679.138	ATTCTCTGGCTTCTGTTCTG	212.333	876	320	2.66075
hg38_refGene_NM_032776_7_1679.137	TTATTTTTCAATTCATTCTC	217	717	2412	0.289712
hg38_refGene_NM_032776_7_1679.3	AAAAATACTTCAAAAATAAA	225.667	426	1599	0.259594
hg38_refGene_NM_032776_7_1679.4	TCAAAAATAAATGGAGAAGA	228.667	849	2851	0.290244
hg38_refGene_NM_032776_7_1679.136	CCTGCCTTCTCATTATTATG	236	1560	1006	1.51043
hg38_refGene_NM_032776_7_1679.135	TCCTGCCTTCTCATTATTAT	236.333	1074	2997	0.349283
hg38_refGene_NM_032776_7_1679.5	AAAACCCCATAATAATGAGA	236.333	1039	594	1.70256
hg38_refGene_NM_032776_7_1679.134	CTCCTGCCTTCTCATTATTA	236.667	1512	3415	0.431557
hg38_refGene_NM_032776_7_1679.6	CCCCATAATAATGAGAAGGC	237.667	667	296	2.18965
hg38_refGene_NM_032776_7_1679.133	GGGAGGCTGGCTATTTTTTA	246.333	577	2072	0.271382
hg38_refGene_NM_032776_7_1679.132	AGGGAGGCTGGCTATTTTTT	246.667	984	2709	0.354022
hg38_refGene_NM_032776_7_1679.7	TAAAAAATAGCCAGCCTCCC	249	1091	1246	0.853027
hg38_refGene_NM_032776_7_1679.8	AAAAAATAGCCAGCCTCCCT	249.333	970	205	4.59102
hg38_refGene_NM_032776_7_1679.131	GTATTTGATCCCAGGGAGGC	250.667	369	232	1.5441
hg38_refGene_NM_032776_7_1679.130	TCCTGTATTTGATCCCAGGG	252	539	409	1.28177
hg38_refGene_NM_032776_7_1679.129	TCTTCCTGTATTTGATCCCA	253	1322	550	2.33929
hg38_refGene_NM_032776_7_1679.128	ATCTTCCTGTATTTGATCCC	253.333	1011	209	4.69393
hg38_refGene_NM_032776_7_1679.9	GCCTCCCTGGGATCAAATAC	253.333	985	500	1.91692
hg38_refGene_NM_032776_7_1679.10	AACATGAAGAAGCAGAGAAG	264	1379	408	3.28735
hg38_refGene_NM_032776_7_1679.127	AGAATTATGATCAGAAACTG	288.333	941	147	6.19916
hg38_refGene_NM_032776_7_1679.11	TTCTAATGATTTACTTCCTC	296.333	1079	513	2.04674
hg38_refGene_NM_032776_7_1679.126	TTATCCATATTGCATTCCTG	300	1587	412	3.74655
hg38_refGene_NM_032776_7_1679.12	ACTTCCTCAGGAATGCAATA	300.333	1262	364	3.3711
hg38_refGene_NM_032776_7_1679.13	TATGGATAAAACACATACCA	306.333	1133	259	4.24875
hg38_refGene_NM_032776_7_1679.125	CTCCTTTGGTAGCAATTCCA	310.333	1291	303	4.14054
hg38_refGene_NM_032776_7_1679.14	TACCATGGAATTGCTACCAA	311.333	1561	723	2.10218
hg38_refGene_NM_032776_7_1679.124	CTGGATACAAACTTCTCCTT	315	998	487	1.99395
hg38_refGene_NM_032776_7_1679.123	ACATTTTGGTGTGGGTGGTC	321.333	616	847	0.708255
hg38_refGene_NM_032776_7_1679.122	ATAACACATTTTGGTGTGGG	323	744	1102	0.657661
hg38_refGene_NM_032776_7_1679.121	TCAATAACACATTTTGGTGT	324	1090	2305	0.460863
hg38_refGene_NM_032776_7_1679.120	ATCAATAACACATTTTGGTG	324.333	997	2167	0.448374
hg38_refGene_NM_032776_7_1679.119	GTAATATCAATAACACATTT	326	837	394	2.06601
hg38_refGene_NM_032776_7_1679.15	AAATGACACTAATTTAGAAA	335.333	1062	1837	0.563357
hg38_refGene_NM_032776_7_1679.16	TGACACTAATTTAGAAAAGG	336.333	1218	568	2.08708
hg38_refGene_NM_032776_7_1679.17	TAATTTAGAAAAGGTGGCTC	338.333	465	264	1.71085
hg38_refGene_NM_032776_7_1679.18	CAGGAAAACTCAAGTACCTT	344.667	1185	460	2.50624
hg38_refGene_NM_032776_7_1679.118	CTGAAGTGTCTGAAGGCCAA	348.333	1610	521	3.00718
hg38_refGene_NM_032776_7_1679.117	CCATTTTCTGAAGTGTCTGA	350.667	1074	1729	0.605289
hg38_refGene_NM_032776_7_1679.19	CCTTCAGACACTTCAGAAAA	352.333	1104	621	1.73055
hg38_refGene_NM_032776_7_1679.116	TGTTTTGAATCACTAACATT	359	1213	315	3.74264
hg38_refGene_NM_032776_7_1679.20	TATTGCAAATGCAAAATTCT	369.333	652	2143	0.296502
hg38_refGene_NM_032776_7_1679.21	AAAAAGATTCTGACCAGAGC	380	494	3061	0.157299
hg38_refGene_NM_032776_7_1679.22	AAAAGATTCTGACCAGAGCT	380.333	455	250	1.76743
hg38_refGene_NM_032776_7_1679.115	CTACATCACTGACCCAGCTC	382.667	624	300	2.02126
hg38_refGene_NM_032776_7_1679.23	GGTCAGTGATGTAGTTAAAG	387.333	1116	568	1.9123
hg38_refGene_NM_032776_7_1679.114	AGCATTTGTAACACTTGATT	395.333	798	315	2.46218
hg38_refGene_NM_032776_7_1679.113	AAGCATTTGTAACACTTGAT	395.667	922	365	2.45615
hg38_refGene_NM_032776_7_1679.24	AGTGTTACAAATGCTTCTTC	399.667	642	574	1.08861
hg38_refGene_NM_032776_7_1679.25	AGGAAATGATCACTTGAACA	406.333	1153	818	1.37262
hg38_refGene_NM_032776_7_1679.112	ATGACAGAAACTGCACTTAA	422	895	301	2.88949
hg38_refGene_NM_032776_7_1679.26	TTTAAGTGCAGTTTCTGTCA	424.333	1420	489	2.82551
hg38_refGene_NM_032776_7_1679.111	GATTTTATAGTCTCTGGAGG	438	593	491	1.17515
hg38_refGene_NM_032776_7_1679.110	TTAGATTTTATAGTCTCTGG	439	722	1206	0.583223
hg38_refGene_NM_032776_7_1679.109	AGTTTAGATTTTATAGTCTC	440	240	880	0.265607
hg38_refGene_NM_032776_7_1679.108	AACAACTTCAGGTGATGGGC	458.333	696	570	1.18844
hg38_refGene_NM_032776_7_1679.107	GTTTAACAACTTCAGGTGAT	459.667	941	369	2.47966
hg38_refGene_NM_032776_7_1679.106	GGTTTAACAACTTCAGGTGA	460	1818	733	2.41492
hg38_refGene_NM_032776_7_1679.105	ATTTTGGGTTTAACAACTTC	462	686	854	0.782281
hg38_refGene_NM_032776_7_1679.104	TCAGGAGAATGAGTTATTTT	467	947	1792	0.514961
hg38_refGene_NM_032776_7_1679.103	ATCAGGAGAATGAGTTATTT	467.333	830	422	1.91312
hg38_refGene_NM_032776_7_1679.102	GCCTTAGACTTTACAGAATC	473	949	467	1.97708
hg38_refGene_NM_032776_7_1679.27	TCCTGATTCTGTAAAGTCTA	474.333	1085	1816	0.58221
hg38_refGene_NM_032776_7_1679.101	AGCTTGGCTGTTCACATAAG	480.333	1013	107	9.14514
hg38_refGene_NM_032776_7_1679.28	TATGTGAACAGCCAAGCTAC	483.667	1226	502	2.37644
hg38_refGene_NM_032776_7_1679.100	ATCTTCTTTCACCAGTAGCT	485.667	640	376	1.65517
hg38_refGene_NM_032776_7_1679.29	AGCTACTGGTGAAAGAAGAT	488.333	800	283	2.74648
hg38_refGene_NM_032776_7_1679.99	GTACTGCTTCGAGTAGGAAT	508	937	360	2.53068
hg38_refGene_NM_032776_7_1679.98	TCTAATGTACTGCTTCGAGT	510	1237	475	2.53377
hg38_refGene_NM_032776_7_1679.97	TCATTTTTATCAATGATAAG	522	942	2189	0.419384
hg38_refGene_NM_032776_7_1679.30	TACAGAGATCCTGCACTTAT	535.667	1660	1865	0.867363
hg38_refGene_NM_032776_7_1679.31	ACAGAGATCCTGCACTTATT	536	1527	681	2.18303
hg38_refGene_NM_032776_7_1679.96	GTTTCTGACCCAATAAGTGC	537	606	340	1.7327
hg38_refGene_NM_032776_7_1679.32	GCACTTATTGGGTCAGAAAC	539.667	981	499	1.91295
hg38_refGene_NM_032776_7_1679.95	AAAGGATGCTGGCTTAGGAA	551	1465	481	2.96343
hg38_refGene_NM_032776_7_1679.94	GAGGAAAAGGATGCTGGCTT	552.667	705	192	3.56153
hg38_refGene_NM_032776_7_1679.93	AGTGAAGAGGAAAAGGATGC	554.667	963	128	7.27849
hg38_refGene_NM_032776_7_1679.92	GATGAGGAGTGAAGAGGAAA	557	1080	616	1.70665
hg38_refGene_NM_032776_7_1679.91	CTATGAGATGAGGAGTGAAG	559	1277	453	2.74246
hg38_refGene_NM_032776_7_1679.90	TAAACAGGTTCTATGAGATG	562.333	1500	240	6.06846
hg38_refGene_NM_032776_7_1679.33	CATAGAACCTGTTTAAATCC	566.667	916	339	2.62676
hg38_refGene_NM_032776_7_1679.89	ATGGGTACCTGGATTTAAAC	567.333	1076	707	1.48178
hg38_refGene_NM_032776_7_1679.88	AAGGCAGGATGATGGGTACC	571	985	249	3.8415
hg38_refGene_NM_032776_7_1679.87	AGGAGTTAAGGCAGGATGAT	573.333	925	400	2.24906
hg38_refGene_NM_032776_7_1679.86	CAGGAGTTAAGGCAGGATGA	573.667	1728	935	1.8
hg38_refGene_NM_032776_7_1679.85	TGGGGTGCAGGAGTTAAGGC	576	1396	1195	1.13804
hg38_refGene_NM_032776_7_1679.84	TAAATGGGGTGCAGGAGTTA	577.333	1481	1279	1.12811
hg38_refGene_NM_032776_7_1679.83	CCGGCTAGTAAATGGGGTGC	580	501	250	1.94612
hg38_refGene_NM_032776_7_1679.34	CCTGCACCCCATTTACTAGC	581.667	1270	950	1.30205
hg38_refGene_NM_032776_7_1679.82	GATGATCCGGCTAGTAAATG	582	1007	375	2.61124
hg38_refGene_NM_032776_7_1679.81	AGATGATCCGGCTAGTAAAT	582.333	1151	479	2.33797
hg38_refGene_NM_032776_7_1679.80	TAGATGATCCGGCTAGTAAA	582.667	1664	624	2.59584
hg38_refGene_NM_032776_7_1679.79	TGGAGTTTGACTAGATGATC	586.333	1063	394	2.62386
hg38_refGene_NM_032776_7_1679.78	TGAGTGTTAATGGTAGGTAA	593	1186	279	4.12982
hg38_refGene_NM_032776_7_1679.77	AGAGGATGAGTGTTAATGGT	595	621	166	3.6256
hg38_refGene_NM_032776_7_1679.76	AGTCAGAGGATGAGTGTTAA	596.333	776	319	2.36437
hg38_refGene_NM_032776_7_1679.35	AACACTCATCCTCTGACTAG	599.667	1580	1129	1.36327
hg38_refGene_NM_032776_7_1679.75	TGGTGTGGACCACTAGTCAG	601	1280	429	2.90233
hg38_refGene_NM_032776_7_1679.74	GGGTGATGAACAGCATGGTG	606	440	152	2.80392
hg38_refGene_NM_032776_7_1679.73	AATGAGGGTGATGAACAGCA	607.667	1337	506	2.57115
hg38_refGene_NM_032776_7_1679.72	ACACAGTGGGAAGTAAATGA	612.667	1229	277	4.31034
hg38_refGene_NM_032776_7_1679.71	AACACAGTGGGAAGTAAATG	613	1412	388	3.53907
hg38_refGene_NM_032776_7_1679.36	TTACTTCCCACTGTGTTACC	616.667	1633	478	3.32396
hg38_refGene_NM_032776_7_1679.70	GGCACTCCAGGTAACACAGT	617	1037	310	3.25105
hg38_refGene_NM_032776_7_1679.69	AGGCACTCCAGGTAACACAG	617.333	1509	396	3.70598
hg38_refGene_NM_032776_7_1679.68	AAGGAGGCAGTAGGCACTCC	621	679	235	2.80519
hg38_refGene_NM_032776_7_1679.67	CCACCAAGTAAGGAGGCAGT	624	719	68	10.1598
hg38_refGene_NM_032776_7_1679.37	GTGCCTACTGCCTCCTTACT	624.667	1538	325	4.59985
hg38_refGene_NM_032776_7_1679.38	CCTACTGCCTCCTTACTTGG	625.667	1826	677	2.62588
hg38_refGene_NM_032776_7_1679.66	TGGGTGGCCACCAAGTAAGG	626.333	1113	361	2.99772
hg38_refGene_NM_032776_7_1679.65	TCGTGGGTGGCCACCAAGTA	627.333	1476	393	3.65254
hg38_refGene_NM_032776_7_1679.64	GAGCACTCTCTAGTCGTGGG	631.667	737	316	2.2668
hg38_refGene_NM_032776_7_1679.63	CATGAGCACTCTCTAGTCGT	632.667	991	317	3.03844
hg38_refGene_NM_032776_7_1679.62	GCATGAGCACTCTCTAGTCG	633	1933	647	2.90845
hg38_refGene_NM_032776_7_1679.61	CGCTAAGTGGCTCAAGCTGC	640.333	822	306	2.61059
hg38_refGene_NM_032776_7_1679.60	GCTGGTGTGCTAGCGCTAAG	644.667	961	306	3.05204
hg38_refGene_NM_032776_7_1679.59	GTAACAACTGTTGTTGTTGC	650.667	739	2140	0.336537
hg38_refGene_NM_032776_7_1679.58	GTCCAAGAAGATGAGGTGAC	659.667	1023	528	1.88549
hg38_refGene_NM_032776_7_1679.39	CACCAGTCACCTCATCTTCT	660.667	1808	1259	1.39905
hg38_refGene_NM_032776_7_1679.57	TGGGCTTGTCCAAGAAGATG	662	1265	479	2.56953
hg38_refGene_NM_032776_7_1679.56	ATTATATGAAGCAGAAGGAT	668.333	755	146	5.00765
hg38_refGene_NM_032776_7_1679.55	GATTATATGAAGCAGAAGGA	668.667	1505	386	3.79167
hg38_refGene_NM_032776_7_1679.54	AGCTGATTATATGAAGCAGA	670	629	981	0.624516
hg38_refGene_NM_032776_7_1679.40	TCTGCTTCATATAATCAGCT	672.667	901	491	1.78552
hg38_refGene_NM_032776_7_1679.41	TTGGACTTTATCCAATTATT	679	1035	939	1.07354
hg38_refGene_NM_032776_7_1679.53	TTTGGATACTGCCAAATAAT	681	1385	1418	0.951638
hg38_refGene_NM_032776_7_1679.42	ATTATTTGGCAGTATCCAAA	683.667	1267	621	1.98605
hg38_refGene_NM_032776_7_1679.52	GAGTATGCATGTGTTCCATT	687	1014	231	4.26142
hg38_refGene_NM_032776_7_1679.43	AATGGAACACATGCATACTC	689.667	781	197	3.84583
hg38_refGene_NM_032776_7_1679.44	ACACATGCATACTCAGGACT	691.667	1486	641	2.25678
hg38_refGene_NM_032776_7_1679.45	TTGGTTTGCCTTCTTCTAAG	698	1403	401	3.4028
hg38_refGene_NM_032776_7_1679.46	TGGTTTGCCTTCTTCTAAGT	698.333	1262	277	4.42608
hg38_refGene_NM_032776_7_1679.51	GGGTGAACCCACTTAGAAGA	699	700	364	1.86986
hg38_refGene_NM_032776_7_1679.50	CAGCATTAACTGCATTTTCT	705.667	997	924	1.05089
hg38_refGene_NM_032776_7_1679.49	TCAGCATTAACTGCATTTTC	706	1019	1480	0.670847
hg38_refGene_NM_032776_7_1679.47	TTAATGCTGAAGCTTCATTA	712	1330	187	6.89761
hg38_refGene_NM_032776_7_1679.48	ATGCTGAAGCTTCATTAAGG	713	1031	545	1.84107
hg38_refGene_NM_032776_8_173.22	GGCTGATGTAGCCAAGGACT	721	686	267	2.49571
hg38_refGene_NM_032776_8_173.21	GGGCTGATGTAGCCAAGGAC	721.333	1288	468	2.67761
hg38_refGene_NM_032776_8_173.20	GGGGTGGGCTGATGTAGCCA	723	733	626	1.13983
hg38_refGene_NM_032776_8_173.19	TCTGCTGAGGTCACAGGGGT	728	764	271	2.7386
hg38_refGene_NM_032776_8_173.18	ATCTGCTGAGGTCACAGGGG	728.333	1086	428	2.46818
hg38_refGene_NM_032776_8_173.17	ACCATCTGCTGAGGTCACAG	729.333	1276	309	4.01323
hg38_refGene_NM_032776_8_173.16	TACCATCTGCTGAGGTCACA	729.667	1858	495	3.65232
hg38_refGene_NM_032776_8_173.15	ATACCATCTGCTGAGGTCAC	730	1337	554	2.34878
hg38_refGene_NM_032776_8_173.0	ACCCCTGTGACCTCAGCAGA	730.667	797	367	2.11162
hg38_refGene_NM_032776_8_173.14	TAATCCAATACCATCTGCTG	732.333	1173	1012	1.129
hg38_refGene_NM_032776_8_173.1	GTGACCTCAGCAGATGGTAT	732.667	1093	526	2.02215
hg38_refGene_NM_032776_8_173.13	TCTGCACTGGAAGGTCTGAC	744	1124	224	4.87067
hg38_refGene_NM_032776_8_173.12	CGATGAGGCTCTGCACTGGA	747	1247	269	4.50306
hg38_refGene_NM_032776_8_173.11	AGGCCGATGAGGCTCTGCAC	748.333	1255	310	3.93449
hg38_refGene_NM_032776_8_173.2	CTTCCAGTGCAGAGCCTCAT	749	1484	431	3.34931
hg38_refGene_NM_032776_8_173.10	GTAATTTTAAGAGGCCGATG	752	515	404	1.23981
hg38_refGene_NM_032776_8_173.9	GAATGGGCTGTAATTTTAAG	755	1029	653	1.53406
hg38_refGene_NM_032776_8_173.8	TGTCAATGGTGGACTGGAAT	760.333	1709	398	4.17613
hg38_refGene_NM_032776_8_173.7	TTGTCAATGGTGGACTGGAA	760.667	1423	631	2.19529
hg38_refGene_NM_032776_8_173.6	AGTTTTTGTCAATGGTGGAC	762.333	647	563	1.11848
hg38_refGene_NM_032776_8_173.5	ACTAAAGTTTTTGTCAATGG	764	879	2845	0.301133
hg38_refGene_NM_032776_8_173.4	TCTACTAAAGTTTTTGTCAA	765	1041	3305	0.30701
hg38_refGene_NM_032776_8_173.3	AACTTTAGTAGATCATCATA	770.333	1111	302	3.575
hg38_refGene_NM_032776_9_2207.0	ATTAGAAAGAAAAGCTTTTA	779.333	564	1180	0.465622
hg38_refGene_NM_032776_9_2207.1	AAGCTTTTATGGAACCATTA	783	921	237	3.773
hg38_refGene_NM_032776_9_2207.178	GTGGATGCAACAGACCGTAA	786	2542	575	4.30286
hg38_refGene_NM_032776_9_2207.177	CAGGTCATTTTTGGCTGATG	792.333	1007	2819	0.348165
hg38_refGene_NM_032776_9_2207.2	CACATCAGCCAAAAATGACC	794.333	1412	1207	1.13965
hg38_refGene_NM_032776_9_2207.176	ATTTAGATCCAGGTCATTTT	795.333	869	1794	0.472019
hg38_refGene_NM_032776_9_2207.3	AAAATGACCTGGATCTAAAT	798	1067	312	3.32372
hg38_refGene_NM_032776_9_2207.175	TCTGTGACCTATTTAGATCC	798.667	899	615	1.42293
hg38_refGene_NM_032776_9_2207.4	GATCTAAATAGGTCACAGAC	801.667	521	261	1.93884
hg38_refGene_NM_032776_9_2207.5	GAAAAGATTGTCACTTACAT	809	1147	553	2.01864
hg38_refGene_NM_032776_9_2207.6	TCACTTACATAGGCATTTTG	812.333	2050	1796	1.11227
hg38_refGene_NM_032776_9_2207.174	CTCTGTAACTGATTTAATAC	819	551	661	0.811518
hg38_refGene_NM_032776_9_2207.7	CAGTATTAAATCAGTTACAG	821	1109	1103	0.979416
hg38_refGene_NM_032776_9_2207.8	TCAGTTACAGAGGCCACCCC	824.333	2066	670	3.00201
hg38_refGene_NM_032776_9_2207.9	CAGAGGCCACCCCAGGAGAC	826.667	1344	417	3.13493
hg38_refGene_NM_032776_9_2207.173	CTCTCTCCAGTCTCCTGGGG	827	975	549	1.72841
hg38_refGene_NM_032776_9_2207.172	AACCTCTCTCCAGTCTCCTG	828	1068	417	2.49115
hg38_refGene_NM_032776_9_2207.171	TAACCTCTCTCCAGTCTCCT	828.333	1477	422	3.40443
hg38_refGene_NM_032776_9_2207.170	TTAACCTCTCTCCAGTCTCC	828.667	1359	419	3.15482
hg38_refGene_NM_032776_9_2207.10	AAGCTTTTATGGAACCATTA	829	1144	301	3.69338
hg38_refGene_NM_032776_9_2207.11	GAGGTTAAACAAATACAAAG	835.333	554	130	4.12328
hg38_refGene_NM_032776_9_2207.169	TACTTTCTTGAAGAATTCGA	842.667	1149	918	1.21902
hg38_refGene_NM_032776_9_2207.168	CCCTTGATTTTAGTTGTAAA	854	1002	2561	0.381323
hg38_refGene_NM_032776_9_2207.167	TCCCTTGATTTTAGTTGTAA	854.333	898	2706	0.323439
hg38_refGene_NM_032776_9_2207.12	TCCCTTTACAACTAAAATCA	855.333	1192	838	1.38522
hg38_refGene_NM_032776_9_2207.13	CCCTTTACAACTAAAATCAA	855.667	959	233	3.99583
hg38_refGene_NM_032776_9_2207.14	AACTAAAATCAAGGGACTTG	858.333	629	305	2.00417
hg38_refGene_NM_032776_9_2207.15	ACTAAAATCAAGGGACTTGA	858.667	802	172	4.51994
hg38_refGene_NM_032776_9_2207.16	GAGAGAGAATTATTCCAGAG	867.333	318	156	1.97484
hg38_refGene_NM_032776_9_2207.166	GGAAGATGATGATGCCACTC	870.333	1131	412	2.67004
hg38_refGene_NM_032776_9_2207.165	GATGATATGGCTTTTAGGAC	877.333	656	369	1.72865
hg38_refGene_NM_032776_9_2207.164	TGTTTGATGATATGGCTTTT	879	601	1646	0.355783
hg38_refGene_NM_032776_9_2207.163	CCATATCTTGTTTGATGATA	881.667	1299	2676	0.473114
hg38_refGene_NM_032776_9_2207.17	CCATATCATCAAACAAGATA	883.333	1271	681	1.81705
hg38_refGene_NM_032776_9_2207.162	TTACTTTGGGGTAAACTCTG	905	1099	102	10.4032
hg38_refGene_NM_032776_9_2207.161	GTAGTGAAATAGTTACTTTG	909	980	263	3.61932
hg38_refGene_NM_032776_9_2207.160	TGTAGTGAAATAGTTACTTT	909.333	1069	385	2.70019
hg38_refGene_NM_032776_9_2207.159	ATGTAGTGAAATAGTTACTT	909.667	695	394	1.71551
hg38_refGene_NM_032776_9_2207.18	CACTACATTGTCTAATAGTG	916.333	1395	1372	0.990623
hg38_refGene_NM_032776_9_2207.158	TTGGATGGGTATGATCTTGG	925	1161	348	3.24348
hg38_refGene_NM_032776_9_2207.157	TCTTTGGATGGGTATGATCT	926	929	220	4.09853
hg38_refGene_NM_032776_9_2207.156	TATTTGAAACTTCTTTGGAT	929.667	898	186	4.68209
hg38_refGene_NM_032776_9_2207.155	ATATTTGAAACTTCTTTGGA	930	461	659	0.681023
hg38_refGene_NM_032776_9_2207.154	GTAAATATTTGAAACTTCTT	931.333	541	1151	0.457878
hg38_refGene_NM_032776_9_2207.19	AAAGAAGTTTCAAATATTTA	933.667	633	758	0.813142
hg38_refGene_NM_032776_9_2207.20	ACAGAGTAATGCCCTTGCAG	943.333	1109	382	2.82317
hg38_refGene_NM_032776_9_2207.153	ATTAGCTGCTGCCGCTGCAA	945.333	1250	357	3.40433
hg38_refGene_NM_032776_9_2207.152	GATTAGCTGCTGCCGCTGCA	945.667	2234	736	2.95543
hg38_refGene_NM_032776_9_2207.151	ATAAATGAAGTCAGAGTTTG	953	866	869	0.970517
hg38_refGene_NM_032776_9_2207.150	TGGTGTTTAATCAAAGGTGG	966	729	378	1.8754
hg38_refGene_NM_032776_9_2207.149	GGTTGGTGTTTAATCAAAGG	967	582	123	4.57621
hg38_refGene_NM_032776_9_2207.148	TCTGGTTGGTGTTTAATCAA	968	1209	186	6.30361
hg38_refGene_NM_032776_9_2207.147	CTAAACCTTCACTTTCTGGT	972.667	1209	647	1.8191
hg38_refGene_NM_032776_9_2207.21	AAACACCAACCAGAAAGTGA	972.667	2097	1203	1.69815
hg38_refGene_NM_032776_9_2207.146	CCTACTAAACCTTCACTTTC	974	1169	838	1.35849
hg38_refGene_NM_032776_9_2207.22	CCAGAAAGTGAAGGTTTAGT	975.667	1225	355	3.35499
hg38_refGene_NM_032776_9_2207.145	ATCTGATGTGGAAGATGTTC	984	599	600	0.971755
hg38_refGene_NM_032776_9_2207.144	GAGTGAGATGCAATCTGATG	988	964	313	2.99331
hg38_refGene_NM_032776_9_2207.143	ACTCCTACAATCATTTCTGA	998.333	1214	898	1.31663
hg38_refGene_NM_032776_9_2207.23	CAACCTTCAGAAATGATTGT	999	1168	426	2.66698
hg38_refGene_NM_032776_9_2207.142	GAAGAAACTGTCAAATGGGT	1006	548	95	5.56562
hg38_refGene_NM_032776_9_2207.141	TGTAGAAGAAACTGTCAAAT	1007.33	1209	106	11.0166
hg38_refGene_NM_032776_9_2207.140	TTGTAGAAGAAACTGTCAAA	1007.67	733	812	0.879059
hg38_refGene_NM_032776_9_2207.139	TATGTAATGCAGGCATACTG	1017.67	995	130	7.40553
hg38_refGene_NM_032776_9_2207.138	ACTGGTGCTCTATGTAATGC	1021	551	174	3.06986
hg38_refGene_NM_032776_9_2207.137	TGGATTGGTGGGTGAAATAC	1027	995	524	1.84786
hg38_refGene_NM_032776_9_2207.136	CCAGGCTGTGATGGATTGGT	1030.67	830	126	6.37205
hg38_refGene_NM_032776_9_2207.135	TCCAGGCTGTGATGGATTGG	1031	1059	315	3.26748
hg38_refGene_NM_032776_9_2207.134	CTTTCCAGGCTGTGATGGAT	1032	1079	271	3.86774
hg38_refGene_NM_032776_9_2207.24	CCCACCAATCCATCACAGCC	1032.33	1326	1436	0.899687
hg38_refGene_NM_032776_9_2207.133	CCTTTCTTTCCAGGCTGTGA	1033.67	794	268	2.87788
hg38_refGene_NM_032776_9_2207.25	CCATCACAGCCTGGAAAGAA	1035.33	1565	224	6.78167
hg38_refGene_NM_032776_9_2207.132	AGCTGCCTTCCTTTCTTTCC	1036.67	1149	435	2.56944
hg38_refGene_NM_032776_9_2207.26	CACAGCCTGGAAAGAAAGGA	1036.67	1276	442	2.80835
hg38_refGene_NM_032776_9_2207.131	CACCGGAGTTAAAGTTGGAG	1048.33	1307	494	2.57439
hg38_refGene_NM_032776_9_2207.130	TCACCGGAGTTAAAGTTGGA	1048.67	949	287	3.21276
hg38_refGene_NM_032776_9_2207.129	ATCACCGGAGTTAAAGTTGG	1049	1199	686	1.70164
hg38_refGene_NM_032776_9_2207.27	TTCCCCTCCAACTTTAACTC	1049.33	1448	740	1.90526
hg38_refGene_NM_032776_9_2207.128	GGCATCACCGGAGTTAAAGT	1050	743	386	1.8719
hg38_refGene_NM_032776_9_2207.127	CCAGCATTTACTGGCATCAC	1054	955	376	2.46983
hg38_refGene_NM_032776_9_2207.28	CCGGTGATGCCAGTAAATGC	1055.67	1692	593	2.77727
hg38_refGene_NM_032776_9_2207.29	GTGATGCCAGTAAATGCTGG	1056.67	895	503	1.7314
hg38_refGene_NM_032776_9_2207.126	ACTTTACCACCAGCATTTAC	1057	1365	381	3.48397
hg38_refGene_NM_032776_9_2207.125	GGTTCGGGTATTAGAGTTGG	1070	819	487	1.63632
hg38_refGene_NM_032776_9_2207.124	TTTGGTTCGGGTATTAGAGT	1071	1052	136	7.48686
hg38_refGene_NM_032776_9_2207.123	GCCTGGGAGTCTTTTGGTTC	1075	696	286	2.36446
hg38_refGene_NM_032776_9_2207.122	TGCCTGGGAGTCTTTTGGTT	1075.33	1317	526	2.43657
hg38_refGene_NM_032776_9_2207.30	ACCCGAACCAAAAGACTCCC	1076.33	1186	303	3.80378
hg38_refGene_NM_032776_9_2207.121	AAATTTGCCTGGGAGTCTTT	1077	633	423	1.4556
hg38_refGene_NM_032776_9_2207.120	AGAACTCTTAAAATTTGCCT	1080.33	481	467	1.00208
hg38_refGene_NM_032776_9_2207.119	AAGAACTCTTAAAATTTGCC	1080.67	577	862	0.651883
hg38_refGene_NM_032776_9_2207.31	TTCTTCAGAACAGAGTTTGA	1088.33	942	272	3.36429
hg38_refGene_NM_032776_9_2207.32	AACAGAGTTTGACGGAGATG	1091	1093	237	4.47763
hg38_refGene_NM_032776_9_2207.118	TCTTTGCTGAGGTTATTATT	1098	1323	522	2.4664
hg38_refGene_NM_032776_9_2207.117	ATTCAGTTTTCTCTTTGCTG	1101.67	680	1919	0.345313
hg38_refGene_NM_032776_9_2207.33	TCAGCAAAGAGAAAACTGAA	1104	1580	411	3.73908
hg38_refGene_NM_032776_9_2207.34	AGAGAAAACTGAATGGCATG	1106.33	1135	728	1.518
hg38_refGene_NM_032776_9_2207.35	TGGCATGTGGAGAAAAGCAG	1110.67	1516	310	4.75273
hg38_refGene_NM_032776_9_2207.36	GAAAAGCAGCGGAAAGTTAC	1114.33	814	379	2.08855
hg38_refGene_NM_032776_9_2207.37	CGGAAAGTTACAGGCTGCTA	1117.33	1250	376	3.23276
hg38_refGene_NM_032776_9_2207.116	TCAGTTTTTGTACTAGAAGA	1129	1091	2002	0.531066
hg38_refGene_NM_032776_9_2207.115	TTAGAAGCTAACTGCATTGC	1139	800	140	5.53191
hg38_refGene_NM_032776_9_2207.38	GTTAGTGAAAGATCTTCAGC	1150.67	1808	695	2.53276
hg38_refGene_NM_032776_9_2207.39	TTAGTGAAAGATCTTCAGCT	1151	849	199	4.13887
hg38_refGene_NM_032776_9_2207.40	TAGTGAAAGATCTTCAGCTG	1151.33	1281	411	3.03149
hg38_refGene_NM_032776_9_2207.114	CTCCGGCTTCTGCTAGTTTG	1162.67	929	473	1.91092
hg38_refGene_NM_032776_9_2207.41	TGCCTCAAACTAGCAGAAGC	1163.67	957	932	1.00008
hg38_refGene_NM_032776_9_2207.42	CTAGCAGAAGCCGGAGAAAC	1166.67	1029	422	2.37181
hg38_refGene_NM_032776_9_2207.113	AATGATTCTTCCAGTTTCTC	1168.33	1071	270	3.85323
hg38_refGene_NM_032776_9_2207.112	ACACTGTCTGAATTCACATT	1177	1532	1443	1.03442
hg38_refGene_NM_032776_9_2207.43	AAAATCTGAAAAAAACTTTC	1188.33	502	1554	0.314759
hg38_refGene_NM_032776_9_2207.44	AAACTTTCAGGCTGTCTCAC	1192.33	1782	604	2.87182
hg38_refGene_NM_032776_9_2207.45	AACTTTCAGGCTGTCTCACA	1192.67	1156	327	3.43628
hg38_refGene_NM_032776_9_2207.111	ACAGCAGACATGACTGAACT	1201	1183	233	4.92917
hg38_refGene_NM_032776_9_2207.110	TACAGCAGACATGACTGAAC	1201.33	1182	659	1.74614
hg38_refGene_NM_032776_9_2207.46	TACGATGTGTAATACCAAAA	1211.33	1168	315	3.6038
hg38_refGene_NM_032776_9_2207.109	AGATGTGATTACATCCGTTT	1214.33	663	284	2.26816
hg38_refGene_NM_032776_9_2207.108	GCTGGAAACACTGGTAGTAT	1223.33	1213	515	2.29201
hg38_refGene_NM_032776_9_2207.47	ATACTACCAGTGTTTCCAGC	1226	588	388	1.47378
hg38_refGene_NM_032776_9_2207.107	ACCACCCCAGCTGGAAACAC	1226.33	1590	722	2.14419
hg38_refGene_NM_032776_9_2207.48	TACTACCAGTGTTTCCAGCT	1226.33	618	116	5.15
hg38_refGene_NM_032776_9_2207.49	ACTACCAGTGTTTCCAGCTG	1226.67	438	196	2.16777
hg38_refGene_NM_032776_9_2207.50	ACCAGTGTTTCCAGCTGGGG	1227.67	509	189	2.61197
hg38_refGene_NM_032776_9_2207.106	TACTTCTGAACCACCCCAGC	1229.33	1176	546	2.09616
hg38_refGene_NM_032776_9_2207.105	CAAAATGGTATTTGATAAAG	1238.33	792	996	0.774524
hg38_refGene_NM_032776_9_2207.51	CTCTTTATCAAATACCATTT	1240.33	543	262	2.01302
hg38_refGene_NM_032776_9_2207.104	TGATGATGTAGAGGCCAAAA	1243.33	1407	421	3.25077
hg38_refGene_NM_032776_9_2207.103	TACACATTCTGATGATGTAG	1246.33	1197	516	2.2574
hg38_refGene_NM_032776_9_2207.52	AAAAAGTGTCAGTCAGCCAG	1257.33	1668	614	2.64439
hg38_refGene_NM_032776_9_2207.102	CATTCTTGTTTTTGAGCCAC	1261	1458	4517	0.314641
hg38_refGene_NM_032776_9_2207.53	GGCTCAAAAACAAGAATGCA	1264.33	675	178	3.67668
hg38_refGene_NM_032776_9_2207.101	GGCTAATGTAACTGGTGCTG	1272.33	930	538	1.68228
hg38_refGene_NM_032776_9_2207.100	TTACTACTGGCTAATGTAAC	1275	1194	379	3.06355
hg38_refGene_NM_032776_9_2207.54	ACATTAGCCAGTAGTAAGAC	1278.67	1062	460	2.2461
hg38_refGene_NM_032776_9_2207.99	AACACTTCCTGTCTTACTAC	1279.33	1384	811	1.66182
hg38_refGene_NM_032776_9_2207.55	AGTGTTGTTCAACCCAGTTC	1286.67	652	426	1.48876
hg38_refGene_NM_032776_9_2207.56	GTGTTGTTCAACCCAGTTCT	1287	752	208	3.50813
hg38_refGene_NM_032776_9_2207.98	GTGCCTGAGAACCCAGAACT	1289	924	314	2.86
hg38_refGene_NM_032776_9_2207.97	TGTGCCTGAGAACCCAGAAC	1289.33	1567	546	2.7931
hg38_refGene_NM_032776_9_2207.57	CAACCCAGTTCTGGGTTCTC	1289.67	652	278	2.27849
hg38_refGene_NM_032776_9_2207.96	CTGCCTTGTGCTTTTTTAAA	1300.67	1286	3229	0.388189
hg38_refGene_NM_032776_9_2207.58	TATCCATTTAAAAAAGCACA	1301.33	1381	1107	1.21523
hg38_refGene_NM_032776_9_2207.59	AAAAAAGCACAAGGCAGCAT	1304.33	1289	591	2.12293
hg38_refGene_NM_032776_9_2207.95	AGCATTAGGTTCAGTCTCAC	1319.33	1492	496	2.92696
hg38_refGene_NM_032776_9_2207.94	GTCTGATTTTTTATAGCATT	1324	530	1996	0.258763
hg38_refGene_NM_032776_9_2207.60	ACTTTCAGCCTCCCTTCCTC	1333.33	1267	439	2.80756
hg38_refGene_NM_032776_9_2207.93	AGTGCTATCCAGAGGAAGGG	1334.33	768	212	3.51549
hg38_refGene_NM_032776_9_2207.92	TACAGTGCTATCCAGAGGAA	1335.33	1788	829	2.10036
hg38_refGene_NM_032776_9_2207.91	TTACAGTGCTATCCAGAGGA	1335.67	1650	473	3.39399
hg38_refGene_NM_032776_9_2207.90	CAGATTACAGTGCTATCCAG	1337	1666	310	5.22299
hg38_refGene_NM_032776_9_2207.61	ATTAACAAAGCAAACTCTGT	1348.67	871	242	3.49475
hg38_refGene_NM_032776_9_2207.62	AAAGCAAACTCTGTAGGAAA	1350.67	725	454	1.55357
hg38_refGene_NM_032776_9_2207.63	AAGCAAACTCTGTAGGAAAT	1351	920	363	2.46429
hg38_refGene_NM_032776_9_2207.89	GTAGTTTGGTTGACTTGTCT	1359.33	923	346	2.59344
hg38_refGene_NM_032776_9_2207.88	GGTAGTTTGGTTGACTTGTC	1359.67	1533	755	1.97708
hg38_refGene_NM_032776_9_2207.87	TTCAGTTTAGTATGGTAGTT	1364	1342	3164	0.413412
hg38_refGene_NM_032776_9_2207.86	AGGCCTTTTTCAGTTTAGTA	1366.67	891	295	2.93488
hg38_refGene_NM_032776_9_2207.64	CTACCATACTAAACTGAAAA	1367.33	730	1411	0.504072
hg38_refGene_NM_032776_9_2207.65	ATACTAAACTGAAAAAGGCC	1369	765	213	3.4854
hg38_refGene_NM_032776_9_2207.85	TTCTGAGTGTCTGGTGAGCC	1373.33	918	2905	0.308001
hg38_refGene_NM_032776_9_2207.84	TTTATCTTCTTCTGAGTGTC	1376.33	812	2457	0.322091
hg38_refGene_NM_032776_9_2207.66	AGATAAAAATACTAATAAAA	1383.33	96	1235	0.0757282
hg38_refGene_NM_032776_9_2207.67	ACTAATAAAATGGAAAATTC	1386.67	463	1355	0.332909
hg38_refGene_NM_032776_9_2207.68	CTAATAAAATGGAAAATTCA	1387	794	1087	0.711535
hg38_refGene_NM_032776_9_2207.83	GCTATTAAGTTGACAGAACA	1401	769	219	3.40807
hg38_refGene_NM_032776_9_2207.82	TTGTATATCACTAGATGTAG	1408.33	1483	1299	1.11225
hg38_refGene_NM_032776_9_2207.69	TAAAAGATGATAAAGTCAAC	1430	1167	1169	0.9725
hg38_refGene_NM_032776_9_2207.81	GCCAGATTCATAAGTTCTTT	1438.33	803	705	1.10896
hg38_refGene_NM_032776_9_2207.70	GCCAAAAGAACTTATGAATC	1439.67	905	738	1.19401
hg38_refGene_NM_032776_9_2207.71	TATGAATCTGGCTCTGAAAG	1443.67	782	267	2.84496
hg38_refGene_NM_032776_9_2207.72	GTGAAAGCAAGTCAGAGCAA	1456	1222	421	2.82334
hg38_refGene_NM_032776_9_2207.80	TTCTTTTTGTAAGTTGGCTT	1466	872	1463	0.580738
hg38_refGene_NM_032776_9_2207.79	TTTTGCTTCTTTTTGTAAGT	1468	1129	3349	0.32859
hg38_refGene_NM_032776_9_2207.73	AATGATTTGCAAAAGAGAAA	1476.67	844	990	0.830373
hg38_refGene_NM_032776_9_2207.74	GAAGAAGATTTGAAACCCAA	1486.67	812	431	1.83264
hg38_refGene_NM_032776_9_2207.78	CTCCTGCTGAGAACTCCATT	1490	1198	317	3.67311
hg38_refGene_NM_032776_9_2207.77	ACTCCTGCTGAGAACTCCAT	1490.33	1119	405	2.68725
hg38_refGene_NM_032776_9_2207.75	AACCCAATGGAGTTCTCAGC	1491	790	300	2.55897
hg38_refGene_NM_032776_9_2207.76	CTTCAGTTTACTTCTTTCTT	1498.33	1020	1000	0.993506
hg38_refGene_NM_032776_10_202.13	CAATCTTTCAATACTGAACG	1515	1210	1246	0.946071
hg38_refGene_NM_032776_10_202.0	CTCGTTCAGTATTGAAAGAT	1517	872	726	1.16946
hg38_refGene_NM_032776_10_202.1	GTCAAGAAGCTGAAGCAAAC	1526.67	2957	2349	1.22684
hg38_refGene_NM_032776_10_202.2	TCAAGAAGCTGAAGCAAACT	1527	1583	308	4.9949
hg38_refGene_NM_032776_10_202.3	CAAGAAGCTGAAGCAAACTG	1527.33	1650	221	7.24662
hg38_refGene_NM_032776_10_202.4	AACTGGGGAATCCTTTTTAC	1532.33	1196	3121	0.373511
hg38_refGene_NM_032776_10_202.12	GCAGGAGTCATCCTGTAAAA	1534.33	938	77	11.725
hg38_refGene_NM_032776_10_202.5	GATGACTCCTGCTGTGAGAT	1539.67	2351	332	6.88356
hg38_refGene_NM_032776_10_202.6	ATGACTCCTGCTGTGAGATA	1540	1479	119	12.0169
hg38_refGene_NM_032776_10_202.11	ATTAGGCCCTATCTCACAGC	1540.33	1117	199	5.44538
hg38_refGene_NM_032776_10_202.10	TCTCGACACTTTTGTAAATT	1546	1116	3263	0.333364
hg38_refGene_NM_032776_10_202.7	AGACTTATTCGCAGTAAAAA	1556.67	646	1762	0.35726
hg38_refGene_NM_032776_10_202.9	CAAAATACTGGTGAGTGAGC	1565	735	764	0.936765
hg38_refGene_NM_032776_10_202.8	TAGTAAAATCTACAAAATAC	1569	744	672	1.07786
hg38_refGene_NM_032776_11_215.0	AACGGAGTAGTTAGAATAGA	1586.67	1079	402	2.61048
hg38_refGene_NM_032776_11_215.8	GCTTCATCATCATATTGGTC	1596	678	96	6.81495
hg38_refGene_NM_032776_11_215.7	TCATAGCTTCATCATCATAT	1597.67	1514	451	3.26582
hg38_refGene_NM_032776_11_215.1	ATGATGAAGCTATGAGTTTG	1602	1004	163	5.9689
hg38_refGene_NM_032776_11_215.2	AGAGACTTCTAAATATATCT	1621.33	475	209	2.20536
hg38_refGene_NM_032776_11_215.3	AAATATATCTTGGATATAAT	1624.67	616	129	4.62
hg38_refGene_NM_032776_11_215.4	CTGAAAAAACAGCTTTGTCC	1641	818	659	1.20841
hg38_refGene_NM_032776_11_215.5	TGAAAAAACAGCTTTGTCCT	1641.33	927	1976	0.45717
hg38_refGene_NM_032776_11_215.6	AGCTTTGTCCTGGGTGAAAA	1644.33	961	2377	0.394018
hg38_refGene_NM_032776_12_153.13	TGCTCTTTTCCAGGCAATTT	1651.33	1389	606	2.2311
hg38_refGene_NM_032776_12_153.12	TCCTCTCACTGCTCTTTTCC	1654.33	647	170	3.68904
hg38_refGene_NM_032776_12_153.0	GCCTGGAAAAGAGCAGTGAG	1655.67	1809	318	5.52908
hg38_refGene_NM_032776_12_153.1	AAAGAGCAGTGAGAGGAGTC	1658	748	226	3.21278
hg38_refGene_NM_032776_12_153.2	AAGAGCAGTGAGAGGAGTCC	1658.33	808	141	5.54789
hg38_refGene_NM_032776_12_153.11	CACATGCATCACACATCTCC	1662.67	1804	117	14.9059
hg38_refGene_NM_032776_12_153.3	CAACATTGTTTAACATTCAC	1673	1127	3835	0.286451
hg38_refGene_NM_032776_12_153.4	AACATTGTTTAACATTCACT	1673.33	751	167	4.35848
hg38_refGene_NM_032776_12_153.5	CACTGGGTCTGCCAAAAATG	1678.67	1435	877	1.59354
hg38_refGene_NM_032776_12_153.10	AGACCACAAATCCACATTTT	1680.67	1373	3082	0.434212
hg38_refGene_NM_032776_12_153.6	CTGCCAAAAATGTGGATTTG	1681.33	1264	1925	0.639875
hg38_refGene_NM_032776_12_153.7	GGTCTGCTTAGATTGTTACA	1688.33	1102	381	2.8127
hg38_refGene_NM_032776_12_153.8	CTTAGATTGTTACAAGGCAA	1690.33	1160	418	2.69928
hg38_refGene_NM_032776_12_153.9	ATTGTTACAAGGCAAAGGAA	1692	1097	184	5.78149
hg38_refGene_NM_032776_13_90.0	TGCTTGGATGAAGTGTGTGA	1708.33	915	236	3.76424
hg38_refGene_NM_032776_13_90.1	GCTTGGATGAAGTGTGTGAA	1708.67	794	50	15.1794
hg38_refGene_NM_032776_13_90.4	ATTAAATGTTTGTGATCATG	1716	898	513	1.7034
hg38_refGene_NM_032776_13_90.3	GAACCAGGTATAATTTGGGT	1724	565	272	2.01786
hg38_refGene_NM_032776_13_90.2	ATGCCAACCCAAATTATACC	1724.67	1419	920	1.5022
hg38_refGene_NM_032776_14_128.0	TAGATGCCATGCACACTCTT	1739	1459	383	3.70449
hg38_refGene_NM_032776_14_128.1	AGATGCCATGCACACTCTTA	1739.33	1234	224	5.34733
hg38_refGene_NM_032776_14_128.8	TTTTTCCCTAAGAGTGTGCA	1739.33	1460	2818	0.504966
hg38_refGene_NM_032776_14_128.2	CACACTCTTAGGGAAAAATA	1742.67	1236	492	2.44442
hg38_refGene_NM_032776_14_128.7	TTTGTTAGTACAATGACAAT	1751.33	1309	828	1.53954
hg38_refGene_NM_032776_14_128.6	GTTTGTTAGTACAATGACAA	1751.67	2399	2446	0.955875
hg38_refGene_NM_032776_14_128.3	AACAAACAGAATTTACAAGT	1758.67	846	809	1.01833
hg38_refGene_NM_032776_14_128.4	GGAAATTTTCCTACAATGAA	1765.67	483	2113	0.222765
hg38_refGene_NM_032776_14_128.5	TGAGATACACCATTCATTGT	1767	1662	525	3.0807
hg38_refGene_NM_032776_15_214.14	GTATTTTGCTGCTGAGACTC	1791	713	601	1.15478
hg38_refGene_NM_032776_15_214.13	CCATTTTTCTCAGACTTCGG	1799	1262	854	1.43912
hg38_refGene_NM_032776_15_214.12	CCACCATTTTTCTCAGACTT	1800	1205	796	1.47412
hg38_refGene_NM_032776_15_214.0	CCTCCGAAGTCTGAGAAAAA	1800.67	1036	689	1.46391
hg38_refGene_NM_032776_15_214.1	CCGAAGTCTGAGAAAAATGG	1801.67	854	335	2.47812
hg38_refGene_NM_032776_15_214.11	CTGTGCCTACATCACTCTCT	1809.67	1009	324	3.027
hg38_refGene_NM_032776_15_214.2	AGCAGCCCAGAGAGTGATGT	1809.67	813	429	1.84343
hg38_refGene_NM_032776_15_214.10	TCTGTGCCTACATCACTCTC	1810	1464	470	3.03057
hg38_refGene_NM_032776_15_214.9	AGTGGTGACTGGGATTCTGG	1822	649	66	9.4444
hg38_refGene_NM_032776_15_214.8	TGCAGTGGTGACTGGGATTC	1823	1121	233	4.67083
hg38_refGene_NM_032776_15_214.7	TAACCAGTGCAGTGGTGACT	1825.33	1202	435	2.68796
hg38_refGene_NM_032776_15_214.6	CTAACCAGTGCAGTGGTGAC	1825.67	1120	367	2.96739
hg38_refGene_NM_032776_15_214.3	AATCCCAGTCACCACTGCAC	1826	1421	164	8.39682
hg38_refGene_NM_032776_15_214.5	AGATCTGCTAACCAGTGCAG	1828	899	135	6.44504
hg38_refGene_NM_032776_15_214.4	TGCAGAGCAAAAAGCCAGAG	1837.33	1036	1275	0.791614
hg38_refGene_NM_032776_16_215.22	TTCTTTAATTTGGTTTTCAA	1851.33	920	2982	0.300704
hg38_refGene_NM_032776_16_215.21	CTTCTTTAATTTGGTTTTCA	1851.67	485	1857	0.254508
hg38_refGene_NM_032776_16_215.20	GTTCTCTTTCTTCTTTAATT	1854.67	362	1883	0.187341
hg38_refGene_NM_032776_16_215.0	GACAACTCTGAATCTCCAAA	1864.67	1262	344	3.56652
hg38_refGene_NM_032776_16_215.19	AGAGGTGATGTTCTGCCATT	1868	1191	740	1.56711
hg38_refGene_NM_032776_16_215.18	TCATTATTCTGGGACACAAG	1874	1439	236	5.91994
hg38_refGene_NM_032776_16_215.17	TGAGCCTTGTTCATTATTCT	1877.33	1227	524	2.27871
hg38_refGene_NM_032776_16_215.1	GTGTCCCAGAATAATGAACA	1877.67	1075	221	4.72128
hg38_refGene_NM_032776_16_215.16	TTGAGCCTTGTTCATTATTC	1877.67	1624	1687	0.938033
hg38_refGene_NM_032776_16_215.2	ATGAACAAGGCTCAACCTTA	1882	1165	407	2.78401
hg38_refGene_NM_032776_16_215.3	TGAACAAGGCTCAACCTTAC	1882.33	1471	371	3.85544
hg38_refGene_NM_032776_16_215.15	TGTAGTCAGCAAATCCCGTA	1885.33	2158	592	3.54815
hg38_refGene_NM_032776_16_215.4	GATTTGCTGACTACAACAGC	1889.67	879	668	1.28105
hg38_refGene_NM_032776_16_215.5	AACAGCTGGAAAGCTACGTG	1894.33	936	202	4.49557
hg38_refGene_NM_032776_16_215.6	ACAGCTGGAAAGCTACGTGT	1894.67	748	108	6.69083
hg38_refGene_NM_032776_16_215.7	CAGCTGGAAAGCTACGTGTG	1895	949	366	2.52119
hg38_refGene_NM_032776_16_215.8	CGTGTGGGGTCTACAGATGC	1899.67	719	197	3.54053
hg38_refGene_NM_032776_16_215.14	CATTGAATATACTGGGGCAA	1907.33	978	1151	0.827734
hg38_refGene_NM_032776_16_215.13	GGCTCCCATTGAATATACTG	1909.33	940	542	1.68785
hg38_refGene_NM_032776_16_215.9	CTTTGCCCCAGTATATTCAA	1909.33	1262	1135	1.08314
hg38_refGene_NM_032776_16_215.10	TTTGCCCCAGTATATTCAAT	1909.67	1505	629	2.32917
hg38_refGene_NM_032776_16_215.12	GGGCTCCCATTGAATATACT	1909.67	1576	1100	1.39564
hg38_refGene_NM_032776_16_215.11	GGGGCTCCCATTGAATATAC	1910	1234	1670	0.720018
hg38_refGene_NM_032776_17_279.14	ATTATGTCATCAAGAATGTT	1926	834	223	3.63013
hg38_refGene_NM_032776_17_279.13	ATCTTGGAGGTTTTACTTGG	1942	816	454	1.74857
hg38_refGene_NM_032776_17_279.12	TTTATCTTGGAGGTTTTACT	1943	762	461	1.60812
hg38_refGene_NM_032776_17_279.11	TGGTTTTACATTTATCTTGG	1946.33	1045	1976	0.515364
hg38_refGene_NM_032776_17_279.10	CTCTGGTTTTACATTTATCT	1947.33	817	1511	0.526835
hg38_refGene_NM_032776_17_279.9	TCAGGCTCTTCTTTAAGCTC	1953	361	237	1.47889
hg38_refGene_NM_032776_17_279.8	GCAGATATTATGCTTTCTTC	1959	807	736	1.06761
hg38_refGene_NM_032776_17_279.0	AGAAAGCATAATATCTGCAG	1962.33	1051	602	1.69938
hg38_refGene_NM_032776_17_279.1	ACAGTGATATACCACATTCT	1976	1175	193	5.90528
hg38_refGene_NM_032776_17_279.7	TTCTCACAGATCCAAGAATG	1978	1628	347	4.56121
hg38_refGene_NM_032776_17_279.2	TCTGTGAGAAGCATATTTTA	1984	1045	722	1.40923
hg38_refGene_NM_032776_17_279.3	GAAGCATATTTTATGGCTTA	1986.33	773	1779	0.423413
hg38_refGene_NM_032776_17_279.4	ATTATAAGAATAGCAGTAAT	1994	741	258	2.78948
hg38_refGene_NM_032776_17_279.5	GGAAGCTTTTCAAAGAATGT	2001	633	425	1.44877
hg38_refGene_NM_032776_17_279.6	TTCAAAGAATGTTGGAAACA	2003.67	1305	2363	0.53823
hg38_refGene_NM_032776_18_169.13	TGCACACCAGAAACCACTGC	2011	1730	351	4.7919
hg38_refGene_NM_032776_18_169.0	AGAAAATGAACATTAGCCTA	2021	1124	183	5.95598
hg38_refGene_NM_032776_18_169.1	AATGAACATTAGCCTATGGA	2022.33	1335	402	3.22984
hg38_refGene_NM_032776_18_169.2	GAACATTAGCCTATGGAAGG	2023.33	854	199	4.16325
hg38_refGene_NM_032776_18_169.12	TAATTGATTCCGCCTTCCAT	2024.67	2015	226	8.65474
hg38_refGene_NM_032776_18_169.3	GAATCAATTAGTCTTGATTT	2030.67	768	791	0.945455
hg38_refGene_NM_032776_18_169.11	AGTTCAGGAGATCAGCTTGG	2037.67	1076	218	4.79041
hg38_refGene_NM_032776_18_169.10	TGCAGTTCAGGAGATCAGCT	2038.67	1103	332	3.2295
hg38_refGene_NM_032776_18_169.9	TGATGCTATCTTTGCAGTTC	2042.67	1108	1010	1.06855
hg38_refGene_NM_032776_18_169.4	CATTTCAAATGCCAATGTTA	2051.33	1298	2150	0.588354
hg38_refGene_NM_032776_18_169.8	ATCCCAGAATTCCTTAACAT	2053.33	1142	433	2.56555
hg38_refGene_NM_032776_18_169.5	ATGCCAATGTTAAGGAATTC	2054	596	418	1.38687
hg38_refGene_NM_032776_18_169.6	TGCCAATGTTAAGGAATTCT	2054.33	969	217	4.33383
hg38_refGene_NM_032776_18_169.7	AATGTTAAGGAATTCTGGGA	2055.67	904	759	1.15974
hg38_refGene_NM_032776_19_91.0	TTGTTTTAAAATTGAAAGAC	2079	417	2028	0.200382
hg38_refGene_NM_032776_19_91.1	AAATTGAAAGACTGGCCTTC	2081.67	1002	2607	0.374597
hg38_refGene_NM_032776_19_91.2	GTCTTGAAGTCTTCTCCTGA	2085	842	360	2.2741
hg38_refGene_NM_032776_20_131.10	GGATTACAATATTCTGGCAA	2106	654	89	7.085
hg38_refGene_NM_032776_20_131.9	CCTTCTGGATTACAATATTC	2108	712	303	2.28355
hg38_refGene_NM_032776_20_131.0	CCAGAATATTGTAATCCAGA	2109.67	1244	1059	1.14425
hg38_refGene_NM_032776_20_131.8	GCCAAATTGAATTTTCCTTC	2113	1004	2165	0.451939
hg38_refGene_NM_032776_20_131.1	TCCAGAAGGAAAATTCAATT	2114.33	1056	643	1.59876
hg38_refGene_NM_032776_20_131.2	AATTTGGCCTCTCATTTGCC	2119.67	1099	1841	0.581718
hg38_refGene_NM_032776_20_131.7	AAAAAATCCTGGCAAATGAG	2120.33	1174	320	3.56589
hg38_refGene_NM_032776_20_131.6	TCAGGACGTACAAAAAATCC	2124	1088	220	4.8
hg38_refGene_NM_032776_20_131.3	TTTTTTGTACGTCCTGATCT	2127.67	1449	2463	0.573366
hg38_refGene_NM_032776_20_131.4	TACGTCCTGATCTAGGACCC	2130	1448	312	4.51054
hg38_refGene_NM_032776_20_131.5	CACAACCTGGGTCCTAGATC	2130	1252	264	4.60642
hg38_refGene_NM_032776_21_123.0	GCTGCTAAAGATCATGATAT	2145.67	1052	101	10.0559
hg38_refGene_NM_032776_21_123.4	CAACATCAGAAACTTCAATA	2155.67	1235	542	2.21754
hg38_refGene_NM_032776_21_123.1	GTAAATATACTAGTTTATGT	2164.67	559	118	4.58004
hg38_refGene_NM_032776_21_123.2	GTTTATGTTGGCATAGCAAA	2168.67	583	605	0.937995
hg38_refGene_NM_032776_21_123.3	GTTGGCATAGCAAAAGGAAA	2170.67	755	298	2.46196
hg38_refGene_NM_032776_22_140.0	GAAATTTGAGGAAGAAGATT	2187.33	784	269	2.83111
hg38_refGene_NM_032776_22_140.1	AAGATTTGGATGACATTTTA	2192	953	2990	0.310657
hg38_refGene_NM_032776_22_140.2	CATTTTAAGGAAAAGATTGA	2196.33	921	1250	0.717806
hg38_refGene_NM_032776_22_140.3	AAGGACTCAAGTGAAATACC	2202.67	975	81	11.593
hg38_refGene_NM_032776_22_140.4	GTGAAATACCTGGTGCTCTG	2206	559	125	4.3256
hg38_refGene_NM_032776_22_140.9	TAAATATGCCACAGAGCACC	2207	1374	467	2.8625
hg38_refGene_NM_032776_22_140.5	GCTCTGTGGCATATTTATGC	2210.67	890	1909	0.454319
hg38_refGene_NM_032776_22_140.6	CTCTGTGGCATATTTATGCT	2211	346	675	0.499038
hg38_refGene_NM_032776_22_140.7	GGAAAGATGTTGACAAGATA	2218	2011	2009	0.975485
hg38_refGene_NM_032776_22_140.8	GAAAGATGTTGACAAGATAA	2218.33	1022	320	3.10421
hg38_refGene_NM_032776_23_177.12	CATGTTCTGGTAGAACTTCA	2234.67	1151	129	8.6325
hg38_refGene_NM_032776_23_177.11	TCACGTATTGGATCATGTTC	2239	1405	304	4.49139
hg38_refGene_NM_032776_23_177.10	TACCAACTTTGGTCACGTAT	2243	1573	712	2.15102
hg38_refGene_NM_032776_23_177.0	ATCCAATACGTGACCAAAGT	2244	1553	367	4.11461
hg38_refGene_NM_032776_23_177.9	TTTTGTTCACATACCAACTT	2246.67	1441	2138	0.656837
hg38_refGene_NM_032776_23_177.1	TGAACAAAAAGCTCCGTCAA	2253	1215	238	4.95659
hg38_refGene_NM_032776_23_177.8	ATTCTTCAAGCAGCCTTTGA	2255.67	1176	128	8.88837
hg38_refGene_NM_032776_23_177.2	CAAAGGCTGCTTGAAGAATA	2258.67	1150	230	4.8539
hg38_refGene_NM_032776_23_177.7	AAGGAACTGAATAAGAGTAC	2267.33	782	198	3.83141
hg38_refGene_NM_032776_23_177.3	TGTACTCTTATTCAGTTCCT	2269.67	875	156	5.43392
hg38_refGene_NM_032776_23_177.6	GCAAAACAATAGCATCACCA	2273.67	1549	123	12.1796
hg38_refGene_NM_032776_23_177.4	TGATGCTATTGTTTTGCCAG	2277.33	1502	4561	0.321011
hg38_refGene_NM_032776_23_177.5	GATGCTATTGTTTTGCCAGC	2277.67	587	2169	0.263744
hg38_refGene_NM_032776_24_132.0	GAATTTTCACAGCTGTATTC	2291.33	665	170	3.79167
hg38_refGene_NM_032776_24_132.3	AATGACTCTACAAGATGTTC	2304	714	209	3.315
hg38_refGene_NM_032776_24_132.1	AGAGTCATTTCATTTAACAC	2310.33	1226	359	3.32042
hg38_refGene_NM_032776_24_132.2	ACAGGAACTGAGACTTTTGA	2316.33	990	868	1.11076
hg38_refGene_NM_032776_25_90.0	GTATCATGCAGTCAAAGAAA	2338.33	1009	307	3.19407
hg38_refGene_NM_032776_25_90.1	GAGAGCCTTGAAGATACACG	2346.33	1348	1274	1.03082
hg38_refGene_NM_032776_25_90.4	TTCATCCTCGTGTATCTTCA	2346.33	1797	1433	1.22181
hg38_refGene_NM_032776_25_90.2	GATACACGAGGATGAAGTAG	2350.33	1162	1459	0.775993
hg38_refGene_NM_032776_25_90.3	CGAGGATGAAGTAGAGGATA	2352.33	1247	1894	0.641596

## Sheet: MV4-11 cells
oligo name	sgRNA sequence	Aa position	day0	day14	FC
hg38_refGene_NM_032776_0_168.0	GGTAGAGACGCGGGCAGAGC	-248.667	1237	1288	0.935667
hg38_refGene_NM_032776_0_168.1	AGAGACGCGGGCAGAGCTGG	-247.667	2127	1125	1.84176
hg38_refGene_NM_032776_0_168.2	GAGACGCGGGCAGAGCTGGT	-247.333	1370	1300	1.02671
hg38_refGene_NM_032776_0_168.3	GGGCAGAGCTGGTGGGTAAG	-245	2422	3695	0.63892
hg38_refGene_NM_032776_0_168.4	GGGTAAGCGGTTCCTGTGTG	-240.667	2167	4250	0.497018
hg38_refGene_NM_032776_0_168.5	TAAGCGGTTCCTGTGTGTGG	-239.667	4305	5013	0.837131
hg38_refGene_NM_032776_0_168.25	CGTCGCCGACCGCCACACAC	-238.333	1967	2013	0.952247
hg38_refGene_NM_032776_0_168.6	CGGTTCCTGTGTGTGGCGGT	-238.333	1073	1041	1.00401
hg38_refGene_NM_032776_0_168.7	GTGTGTGGCGGTCGGCGACG	-235.667	2072	1331	1.51667
hg38_refGene_NM_032776_0_168.8	GGTCGGCGACGAGGCACGTT	-232.667	1496	603	2.4149
hg38_refGene_NM_032776_0_168.9	ACGAGGCACGTTCGGAGCGC	-230	2848	2768	1.00282
hg38_refGene_NM_032776_0_168.10	CGAGGCACGTTCGGAGCGCT	-229.667	2778	1634	1.65661
hg38_refGene_NM_032776_0_168.11	CGTTCGGAGCGCTGGGAGAG	-227.333	1821	3134	0.56634
hg38_refGene_NM_032776_0_168.12	GAGCGCTGGGAGAGCGGACG	-225.333	1513	1929	0.764339
hg38_refGene_NM_032776_0_168.13	GCTGGGAGAGCGGACGCGGC	-224	2439	2897	0.820575
hg38_refGene_NM_032776_0_168.14	GCGGACGCGGCTGGCGAAGC	-221	2204	3171	0.677459
hg38_refGene_NM_032776_0_168.15	CGGCTGGCGAAGCTGGCGAG	-218.667	4365	4501	0.94533
hg38_refGene_NM_032776_0_168.16	GGCTGGCGAAGCTGGCGAGC	-218.333	3674	4950	0.723521
hg38_refGene_NM_032776_0_168.17	GCTGGCGAAGCTGGCGAGCG	-218	4034	3984	0.986989
hg38_refGene_NM_032776_0_168.18	CTGGCGAAGCTGGCGAGCGG	-217.667	1565	896	1.70109
hg38_refGene_NM_032776_0_168.24	TGTCCCTGTGTGACACGGCT	-210.333	55	310	0.172428
hg38_refGene_NM_032776_0_168.19	TCATCCGAGCCGTGTCACAC	-210	4953	3007	1.60544
hg38_refGene_NM_032776_0_168.20	CATCCGAGCCGTGTCACACA	-209.667	5674	4307	1.28416
hg38_refGene_NM_032776_0_168.23	GCGGCTGTCCCTGTGTGACA	-208.667	2222	1196	1.8099
hg38_refGene_NM_032776_0_168.21	ACACAGGGACAGCCGCAATC	-204.667	4534	5570	0.793511
hg38_refGene_NM_032776_0_168.22	GGACAGCCGCAATCCGGACC	-202.667	2577	2621	0.958267
hg38_refGene_NM_032776_1_165.0	TGGAATTTGATGATCTTGAA	-119	3452	6683	0.503546
hg38_refGene_NM_032776_1_165.1	GGAATTTGATGATCTTGAAT	-118.667	1482	2024	0.713556
hg38_refGene_NM_032776_1_165.2	TTGAATGGGATAAACGAGAG	-114	3561	5323	0.652137
hg38_refGene_NM_032776_1_165.3	TGAATGGGATAAACGAGAGT	-113.667	2090	2590	0.786472
hg38_refGene_NM_032776_1_165.4	TGAAGATTTTTCAACTTTCT	-102.667	3475	8257	0.410284
hg38_refGene_NM_032776_1_165.5	AGATTTTTCAACTTTCTTGG	-101.667	2174	5864	0.361407
hg38_refGene_NM_032776_1_165.6	TGGTGGAATACCACTTAATC	-96	2823	3041	0.904808
hg38_refGene_NM_032776_1_165.7	GGTGGAATACCACTTAATCT	-95.6667	2011	1572	1.24649
hg38_refGene_NM_032776_1_165.16	TCCTTTTGGCCCAGATTAAG	-94.3333	1959	1488	1.28276
hg38_refGene_NM_032776_1_165.8	ACCACTTAATCTGGGCCAAA	-93	4641	5657	0.799748
hg38_refGene_NM_032776_1_165.15	CTGGCTAGGGTCATTCCTTT	-89.6667	2691	4007	0.654622
hg38_refGene_NM_032776_1_165.9	GAATGACCCTAGCCAGACTC	-85.6667	8694	8293	1.02202
hg38_refGene_NM_032776_1_165.10	AATGACCCTAGCCAGACTCA	-85.3333	5243	5651	0.904445
hg38_refGene_NM_032776_1_165.14	TTGATCCCTGAGTCTGGCTA	-85.3333	5737	5478	1.02091
hg38_refGene_NM_032776_1_165.13	TTTGATCCCTGAGTCTGGCT	-85	2755	2241	1.19809
hg38_refGene_NM_032776_1_165.12	TGCTCTTTGATCCCTGAGTC	-83.3333	2225	4156	0.521861
hg38_refGene_NM_032776_1_165.11	CAAAGAGCAAACAGATTCAG	-77	6411	5341	1.17011
hg38_refGene_NM_032776_2_114.4	GGTATATTTCTTTCAACCAG	-65	1567	2274	0.671571
hg38_refGene_NM_032776_2_114.3	TCTACTGCAGTGACTGAACT	-58	4001	3919	0.995147
hg38_refGene_NM_032776_2_114.2	TTCTACTGCAGTGACTGAAC	-57.6667	4428	2869	1.50429
hg38_refGene_NM_032776_2_114.1	AATCCAGTTGCTTATCTACA	-49.3333	3888	4111	0.921887
hg38_refGene_NM_032776_2_114.0	ATTCCTTGTAGATAAGCAAC	-48.6667	3313	3022	1.06853
hg38_refGene_NM_032776_3_106.12	TGTCCCTGAGAACTGGGTTT	-25.3333	3601	2843	1.23452
hg38_refGene_NM_032776_3_106.0	ACAGCCTAAACCCAGTTCTC	-25	3484	1977	1.71734
hg38_refGene_NM_032776_3_106.1	CAGCCTAAACCCAGTTCTCA	-24.6667	5839	9631	0.591053
hg38_refGene_NM_032776_3_106.11	GCGGGTTGTCCCTGAGAACT	-23.3333	2439	2655	0.895341
hg38_refGene_NM_032776_3_106.10	TGCGGGTTGTCCCTGAGAAC	-23	4096	4227	0.94456
hg38_refGene_NM_032776_3_106.2	GGACAACCCGCAGCTTCATG	-17.6667	3137	4071	0.751124
hg38_refGene_NM_032776_3_106.9	TCACTTCCTCATGAAGCTGC	-17.3333	4732	3829	1.20462
hg38_refGene_NM_032776_3_106.8	TTCACTTCCTCATGAAGCTG	-17	5871	6832	0.837732
hg38_refGene_NM_032776_3_106.3	TTCATGAGGAAGTGAAAGTC	-13	2957	3349	0.860619
hg38_refGene_NM_032776_3_106.4	TCATGAGGAAGTGAAAGTCT	-12.6667	3198	2959	1.0534
hg38_refGene_NM_032776_3_106.5	GGAAGTGAAAGTCTGGGTAA	-10.6667	4056	4688	0.843378
hg38_refGene_NM_032776_3_106.6	AGTCTGGGTAAAGGAACAAA	-7.66667	2579	2690	0.93442
hg38_refGene_NM_032776_3_106.7	GGTAAAGGAACAAAAGGTTC	-5.66667	1583	1689	0.913269
hg38_refGene_NM_032776_4_125.9	CTGTATCCATTTAAGGAATA	6	2482	3272	0.739368
hg38_refGene_NM_032776_4_125.8	TCTCACTCTGTATCCATTTA	8.33333	5296	4633	1.11429
hg38_refGene_NM_032776_4_125.0	GACAAGACTCTGCCACCCAG	20	4627	4514	0.999186
hg38_refGene_NM_032776_4_125.7	TATGCCAGTAAACCACTGGG	22.3333	2420	1265	1.86374
hg38_refGene_NM_032776_4_125.1	TCTGCCACCCAGTGGTTTAC	22.6667	4592	4762	0.939996
hg38_refGene_NM_032776_4_125.6	AATTATGCCAGTAAACCACT	23.3333	2493	3417	0.71114
hg38_refGene_NM_032776_4_125.5	TAATTATGCCAGTAAACCAC	23.6667	4175	4086	0.995993
hg38_refGene_NM_032776_4_125.4	ATTCATAACGATCATGGTGC	37.3333	2906	3654	0.775198
hg38_refGene_NM_032776_4_125.3	CATTCATAACGATCATGGTG	37.6667	3868	3118	1.20914
hg38_refGene_NM_032776_4_125.2	CTGATCATTCATAACGATCA	39.3333	3184	3357	0.924479
hg38_refGene_NM_032776_5_144.7	ATAGAAGGATCGACATTCTG	50	3335	4292	0.757425
hg38_refGene_NM_032776_5_144.0	ACAGAATGTCGATCCTTCTA	52.3333	3163	2850	1.0817
hg38_refGene_NM_032776_5_144.6	AAGGTCATTTGAACCATAGA	55	2444	1932	1.23275
hg38_refGene_NM_032776_5_144.5	GTGAACAACATCATCTAGAA	61.3333	3941	6443	0.596287
hg38_refGene_NM_032776_5_144.1	GTTGTTCACTCTTTGTTAAA	67.6667	2419	2974	0.792782
hg38_refGene_NM_032776_5_144.2	TTGTTAAAAGGTGAAAATAT	71.6667	2118	2932	0.704074
hg38_refGene_NM_032776_5_144.3	TTGGCATTACATCACGACGC	78	5095	5525	0.898955
hg38_refGene_NM_032776_5_144.4	AACAGCGTTGACGTTTTGAT	86.3333	3112	5648	0.537122
hg38_refGene_NM_032776_6_193.18	TTGCTTGGGCACGTGTATAA	95.6667	3743	3605	1.01204
hg38_refGene_NM_032776_6_193.17	TGGTCTGGGACTATTTGCTT	100.333	1963	2232	0.857109
hg38_refGene_NM_032776_6_193.16	CTGGTCTGGGACTATTTGCT	100.667	1743	1240	1.3694
hg38_refGene_NM_032776_6_193.15	TGGGAGTTCATTGCTGGTCT	105	2430	2480	0.954958
hg38_refGene_NM_032776_6_193.14	TTGGGAGTTCATTGCTGGTC	105.333	2699	2744	0.958661
hg38_refGene_NM_032776_6_193.13	GCAGCTTGGGAGTTCATTGC	107	3330	1871	1.73438
hg38_refGene_NM_032776_6_193.12	CTGTTTTGGTACAGCAGCTT	111.333	2079	1133	1.7875
hg38_refGene_NM_032776_6_193.11	TCTGTTTTGGTACAGCAGCT	111.667	2384	2039	1.13941
hg38_refGene_NM_032776_6_193.10	TGCTGGTGTGTATTCTGTTT	116	3788	4928	0.7493
hg38_refGene_NM_032776_6_193.9	TACTTCTTTGTTGCTGTTGC	121.667	2545	3377	0.734569
hg38_refGene_NM_032776_6_193.0	GAAGTATCCGTCCAAATAAG	129	3317	2855	1.13238
hg38_refGene_NM_032776_6_193.8	AGCCCTTCCTCTTATTTGGA	129.667	2991	2731	1.06743
hg38_refGene_NM_032776_6_193.1	TATCCGTCCAAATAAGAGGA	130.333	4067	4311	0.919602
hg38_refGene_NM_032776_6_193.2	ATCCGTCCAAATAAGAGGAA	130.667	3312	2388	1.3517
hg38_refGene_NM_032776_6_193.7	TCTGAGCCCTTCCTCTTATT	131	5373	3056	1.71367
hg38_refGene_NM_032776_6_193.6	TCCTTCATCTTCTCTTCATC	142	2249	1518	1.44356
hg38_refGene_NM_032776_6_193.3	ACCAGATGAAGAGAAGATGA	143.333	4362	2556	1.66326
hg38_refGene_NM_032776_6_193.4	AGATGAAGAGAAGATGAAGG	144.333	2706	345	7.62529
hg38_refGene_NM_032776_6_193.5	AAATATGATTATATATCACG	152.667	849	867	0.953658
hg38_refGene_NM_032776_7_1679.140	AAGTGTTTGTTTTTACCTTT	161	1570	3600	0.42509
hg38_refGene_NM_032776_7_1679.0	AACACTTGATGAATAAAAGA	168	2315	2334	0.966649
hg38_refGene_NM_032776_7_1679.1	GAATAAAAGAAGGAAACCTG	171.333	2802	1481	1.84342
hg38_refGene_NM_032776_7_1679.2	TAAAAGAAGGAAACCTGAGG	172.333	3024	1146	2.57053
hg38_refGene_NM_032776_7_1679.139	AGTTTCTTTTCATCCTCCTC	175	1845	2094	0.858652
hg38_refGene_NM_032776_7_1679.138	ATTCTCTGGCTTCTGTTCTG	212.333	2920	1962	1.45033
hg38_refGene_NM_032776_7_1679.137	TTATTTTTCAATTCATTCTC	217	1971	5893	0.326048
hg38_refGene_NM_032776_7_1679.3	AAAAATACTTCAAAAATAAA	225.667	657	2448	0.261566
hg38_refGene_NM_032776_7_1679.4	TCAAAAATAAATGGAGAAGA	228.667	2722	6255	0.424225
hg38_refGene_NM_032776_7_1679.136	CCTGCCTTCTCATTATTATG	236	3851	3874	0.968961
hg38_refGene_NM_032776_7_1679.135	TCCTGCCTTCTCATTATTAT	236.333	2870	4759	0.587868
hg38_refGene_NM_032776_7_1679.5	AAAACCCCATAATAATGAGA	236.333	2637	1204	2.13367
hg38_refGene_NM_032776_7_1679.134	CTCCTGCCTTCTCATTATTA	236.667	4660	8005	0.567512
hg38_refGene_NM_032776_7_1679.6	CCCCATAATAATGAGAAGGC	237.667	2282	1796	1.23815
hg38_refGene_NM_032776_7_1679.133	GGGAGGCTGGCTATTTTTTA	246.333	1710	3646	0.457157
hg38_refGene_NM_032776_7_1679.132	AGGGAGGCTGGCTATTTTTT	246.667	2823	6835	0.402637
hg38_refGene_NM_032776_7_1679.7	TAAAAAATAGCCAGCCTCCC	249	3221	3818	0.822329
hg38_refGene_NM_032776_7_1679.8	AAAAAATAGCCAGCCTCCCT	249.333	2681	1358	1.92345
hg38_refGene_NM_032776_7_1679.131	GTATTTGATCCCAGGGAGGC	250.667	748	871	0.836353
hg38_refGene_NM_032776_7_1679.130	TCCTGTATTTGATCCCAGGG	252	1595	1459	1.06515
hg38_refGene_NM_032776_7_1679.129	TCTTCCTGTATTTGATCCCA	253	4497	2901	1.51088
hg38_refGene_NM_032776_7_1679.128	ATCTTCCTGTATTTGATCCC	253.333	2538	2899	0.853293
hg38_refGene_NM_032776_7_1679.9	GCCTCCCTGGGATCAAATAC	253.333	2586	1893	1.33123
hg38_refGene_NM_032776_7_1679.10	AACATGAAGAAGCAGAGAAG	264	3785	519	7.09687
hg38_refGene_NM_032776_7_1679.127	AGAATTATGATCAGAAACTG	288.333	2108	1192	1.7228
hg38_refGene_NM_032776_7_1679.11	TTCTAATGATTTACTTCCTC	296.333	3274	1557	2.04888
hg38_refGene_NM_032776_7_1679.126	TTATCCATATTGCATTCCTG	300	5831	1903	2.98594
hg38_refGene_NM_032776_7_1679.12	ACTTCCTCAGGAATGCAATA	300.333	3655	2112	1.68652
hg38_refGene_NM_032776_7_1679.13	TATGGATAAAACACATACCA	306.333	3614	1963	1.79412
hg38_refGene_NM_032776_7_1679.125	CTCCTTTGGTAGCAATTCCA	310.333	4454	3009	1.44274
hg38_refGene_NM_032776_7_1679.14	TACCATGGAATTGCTACCAA	311.333	5174	3710	1.35938
hg38_refGene_NM_032776_7_1679.124	CTGGATACAAACTTCTCCTT	315	3179	3279	0.944977
hg38_refGene_NM_032776_7_1679.123	ACATTTTGGTGTGGGTGGTC	321.333	1963	2094	0.913568
hg38_refGene_NM_032776_7_1679.122	ATAACACATTTTGGTGTGGG	323	2525	4131	0.595807
hg38_refGene_NM_032776_7_1679.121	TCAATAACACATTTTGGTGT	324	3412	4177	0.796242
hg38_refGene_NM_032776_7_1679.120	ATCAATAACACATTTTGGTG	324.333	2968	4991	0.579687
hg38_refGene_NM_032776_7_1679.119	GTAATATCAATAACACATTT	326	2476	2865	0.842324
hg38_refGene_NM_032776_7_1679.15	AAATGACACTAATTTAGAAA	335.333	2274	3784	0.585773
hg38_refGene_NM_032776_7_1679.16	TGACACTAATTTAGAAAAGG	336.333	3231	2456	1.28214
hg38_refGene_NM_032776_7_1679.17	TAATTTAGAAAAGGTGGCTC	338.333	1710	1609	1.03556
hg38_refGene_NM_032776_7_1679.18	CAGGAAAACTCAAGTACCTT	344.667	4166	2484	1.63455
hg38_refGene_NM_032776_7_1679.118	CTGAAGTGTCTGAAGGCCAA	348.333	4140	3546	1.138
hg38_refGene_NM_032776_7_1679.117	CCATTTTCTGAAGTGTCTGA	350.667	3200	3881	0.803709
hg38_refGene_NM_032776_7_1679.19	CCTTCAGACACTTCAGAAAA	352.333	2993	3133	0.931134
hg38_refGene_NM_032776_7_1679.116	TGTTTTGAATCACTAACATT	359	3741	2283	1.59697
hg38_refGene_NM_032776_7_1679.20	TATTGCAAATGCAAAATTCT	369.333	2519	4382	0.560352
hg38_refGene_NM_032776_7_1679.21	AAAAAGATTCTGACCAGAGC	380	1417	3983	0.346781
hg38_refGene_NM_032776_7_1679.22	AAAAGATTCTGACCAGAGCT	380.333	1150	1242	0.902051
hg38_refGene_NM_032776_7_1679.115	CTACATCACTGACCCAGCTC	382.667	2234	1949	1.117
hg38_refGene_NM_032776_7_1679.23	GGTCAGTGATGTAGTTAAAG	387.333	2689	1715	1.52784
hg38_refGene_NM_032776_7_1679.114	AGCATTTGTAACACTTGATT	395.333	2618	1633	1.56215
hg38_refGene_NM_032776_7_1679.113	AAGCATTTGTAACACTTGAT	395.667	2268	1751	1.26216
hg38_refGene_NM_032776_7_1679.24	AGTGTTACAAATGCTTCTTC	399.667	1841	1257	1.42685
hg38_refGene_NM_032776_7_1679.25	AGGAAATGATCACTTGAACA	406.333	3300	3590	0.89599
hg38_refGene_NM_032776_7_1679.112	ATGACAGAAACTGCACTTAA	422	3126	2645	1.15187
hg38_refGene_NM_032776_7_1679.26	TTTAAGTGCAGTTTCTGTCA	424.333	4215	3875	1.06027
hg38_refGene_NM_032776_7_1679.111	GATTTTATAGTCTCTGGAGG	438	1291	1177	1.06853
hg38_refGene_NM_032776_7_1679.110	TTAGATTTTATAGTCTCTGG	439	2338	1335	1.70625
hg38_refGene_NM_032776_7_1679.109	AGTTTAGATTTTATAGTCTC	440	792	1541	0.500778
hg38_refGene_NM_032776_7_1679.108	AACAACTTCAGGTGATGGGC	458.333	2035	1841	1.07716
hg38_refGene_NM_032776_7_1679.107	GTTTAACAACTTCAGGTGAT	459.667	2223	3411	0.635236
hg38_refGene_NM_032776_7_1679.106	GGTTTAACAACTTCAGGTGA	460	4449	5395	0.803887
hg38_refGene_NM_032776_7_1679.105	ATTTTGGGTTTAACAACTTC	462	1748	2022	0.842462
hg38_refGene_NM_032776_7_1679.104	TCAGGAGAATGAGTTATTTT	467	3647	3984	0.892302
hg38_refGene_NM_032776_7_1679.103	ATCAGGAGAATGAGTTATTT	467.333	2593	1291	1.95679
hg38_refGene_NM_032776_7_1679.102	GCCTTAGACTTTACAGAATC	473	2470	2590	0.929467
hg38_refGene_NM_032776_7_1679.27	TCCTGATTCTGTAAAGTCTA	474.333	2774	5129	0.527222
hg38_refGene_NM_032776_7_1679.101	AGCTTGGCTGTTCACATAAG	480.333	3114	2114	1.43553
hg38_refGene_NM_032776_7_1679.28	TATGTGAACAGCCAAGCTAC	483.667	3573	2810	1.2393
hg38_refGene_NM_032776_7_1679.100	ATCTTCTTTCACCAGTAGCT	485.667	1939	866	2.18054
hg38_refGene_NM_032776_7_1679.29	AGCTACTGGTGAAAGAAGAT	488.333	2713	2035	1.2992
hg38_refGene_NM_032776_7_1679.99	GTACTGCTTCGAGTAGGAAT	508	2578	1918	1.30982
hg38_refGene_NM_032776_7_1679.98	TCTAATGTACTGCTTCGAGT	510	3283	1519	2.10587
hg38_refGene_NM_032776_7_1679.97	TCATTTTTATCAATGATAAG	522	2971	7869	0.368072
hg38_refGene_NM_032776_7_1679.30	TACAGAGATCCTGCACTTAT	535.667	6159	5376	1.1168
hg38_refGene_NM_032776_7_1679.31	ACAGAGATCCTGCACTTATT	536	5409	2443	2.15785
hg38_refGene_NM_032776_7_1679.96	GTTTCTGACCCAATAAGTGC	537	2046	1483	1.34424
hg38_refGene_NM_032776_7_1679.32	GCACTTATTGGGTCAGAAAC	539.667	2759	3669	0.732977
hg38_refGene_NM_032776_7_1679.95	AAAGGATGCTGGCTTAGGAA	551	3592	3621	0.966924
hg38_refGene_NM_032776_7_1679.94	GAGGAAAAGGATGCTGGCTT	552.667	2398	2232	1.04704
hg38_refGene_NM_032776_7_1679.93	AGTGAAGAGGAAAAGGATGC	554.667	2201	940	2.28053
hg38_refGene_NM_032776_7_1679.92	GATGAGGAGTGAAGAGGAAA	557	3559	904	3.83428
hg38_refGene_NM_032776_7_1679.91	CTATGAGATGAGGAGTGAAG	559	4019	1904	2.05697
hg38_refGene_NM_032776_7_1679.90	TAAACAGGTTCTATGAGATG	562.333	3908	3561	1.06971
hg38_refGene_NM_032776_7_1679.33	CATAGAACCTGTTTAAATCC	566.667	3399	2574	1.287
hg38_refGene_NM_032776_7_1679.89	ATGGGTACCTGGATTTAAAC	567.333	2667	2088	1.24477
hg38_refGene_NM_032776_7_1679.88	AAGGCAGGATGATGGGTACC	571	3034	1963	1.50619
hg38_refGene_NM_032776_7_1679.87	AGGAGTTAAGGCAGGATGAT	573.333	2750	1756	1.52604
hg38_refGene_NM_032776_7_1679.86	CAGGAGTTAAGGCAGGATGA	573.667	5191	3653	1.38512
hg38_refGene_NM_032776_7_1679.85	TGGGGTGCAGGAGTTAAGGC	576	4387	3852	1.11013
hg38_refGene_NM_032776_7_1679.84	TAAATGGGGTGCAGGAGTTA	577.333	4466	5651	0.770409
hg38_refGene_NM_032776_7_1679.83	CCGGCTAGTAAATGGGGTGC	580	1808	1109	1.58811
hg38_refGene_NM_032776_7_1679.34	CCTGCACCCCATTTACTAGC	581.667	3837	5361	0.697701
hg38_refGene_NM_032776_7_1679.82	GATGATCCGGCTAGTAAATG	582	2595	2320	1.0901
hg38_refGene_NM_032776_7_1679.81	AGATGATCCGGCTAGTAAAT	582.333	3188	2297	1.35261
hg38_refGene_NM_032776_7_1679.80	TAGATGATCCGGCTAGTAAA	582.667	5967	2933	1.9829
hg38_refGene_NM_032776_7_1679.79	TGGAGTTTGACTAGATGATC	586.333	3090	2926	1.0293
hg38_refGene_NM_032776_7_1679.78	TGAGTGTTAATGGTAGGTAA	593	3971	3302	1.17218
hg38_refGene_NM_032776_7_1679.77	AGAGGATGAGTGTTAATGGT	595	1850	1279	1.40918
hg38_refGene_NM_032776_7_1679.76	AGTCAGAGGATGAGTGTTAA	596.333	2414	2174	1.08214
hg38_refGene_NM_032776_7_1679.35	AACACTCATCCTCTGACTAG	599.667	4985	3164	1.53566
hg38_refGene_NM_032776_7_1679.75	TGGTGTGGACCACTAGTCAG	601	4725	3051	1.50946
hg38_refGene_NM_032776_7_1679.74	GGGTGATGAACAGCATGGTG	606	1486	643	2.24977
hg38_refGene_NM_032776_7_1679.73	AATGAGGGTGATGAACAGCA	607.667	3500	1418	2.40486
hg38_refGene_NM_032776_7_1679.72	ACACAGTGGGAAGTAAATGA	612.667	3901	3102	1.22574
hg38_refGene_NM_032776_7_1679.71	AACACAGTGGGAAGTAAATG	613	4366	2995	1.42084
hg38_refGene_NM_032776_7_1679.36	TTACTTCCCACTGTGTTACC	616.667	6110	3193	1.86514
hg38_refGene_NM_032776_7_1679.70	GGCACTCCAGGTAACACAGT	617	2519	1322	1.85641
hg38_refGene_NM_032776_7_1679.69	AGGCACTCCAGGTAACACAG	617.333	3676	2082	1.72064
hg38_refGene_NM_032776_7_1679.68	AAGGAGGCAGTAGGCACTCC	621	2707	1127	2.33983
hg38_refGene_NM_032776_7_1679.67	CCACCAAGTAAGGAGGCAGT	624	2533	1331	1.85411
hg38_refGene_NM_032776_7_1679.37	GTGCCTACTGCCTCCTTACT	624.667	4336	3259	1.29681
hg38_refGene_NM_032776_7_1679.38	CCTACTGCCTCCTTACTTGG	625.667	4701	2884	1.58873
hg38_refGene_NM_032776_7_1679.66	TGGGTGGCCACCAAGTAAGG	626.333	3221	2771	1.13293
hg38_refGene_NM_032776_7_1679.65	TCGTGGGTGGCCACCAAGTA	627.333	4501	2775	1.58086
hg38_refGene_NM_032776_7_1679.64	GAGCACTCTCTAGTCGTGGG	631.667	2101	1269	1.61297
hg38_refGene_NM_032776_7_1679.63	CATGAGCACTCTCTAGTCGT	632.667	3043	1689	1.75558
hg38_refGene_NM_032776_7_1679.62	GCATGAGCACTCTCTAGTCG	633	5951	4989	1.16277
hg38_refGene_NM_032776_7_1679.61	CGCTAAGTGGCTCAAGCTGC	640.333	2253	1132	1.93881
hg38_refGene_NM_032776_7_1679.60	GCTGGTGTGCTAGCGCTAAG	644.667	2708	2652	0.995213
hg38_refGene_NM_032776_7_1679.59	GTAACAACTGTTGTTGTTGC	650.667	3070	3390	0.882704
hg38_refGene_NM_032776_7_1679.58	GTCCAAGAAGATGAGGTGAC	659.667	3053	2977	0.999555
hg38_refGene_NM_032776_7_1679.39	CACCAGTCACCTCATCTTCT	660.667	5697	4768	1.16473
hg38_refGene_NM_032776_7_1679.57	TGGGCTTGTCCAAGAAGATG	662	3986	1901	2.0433
hg38_refGene_NM_032776_7_1679.56	ATTATATGAAGCAGAAGGAT	668.333	2208	1136	1.8934
hg38_refGene_NM_032776_7_1679.55	GATTATATGAAGCAGAAGGA	668.667	3764	2271	1.61527
hg38_refGene_NM_032776_7_1679.54	AGCTGATTATATGAAGCAGA	670	1824	2689	0.661115
hg38_refGene_NM_032776_7_1679.40	TCTGCTTCATATAATCAGCT	672.667	2634	1424	1.80221
hg38_refGene_NM_032776_7_1679.41	TTGGACTTTATCCAATTATT	679	3147	2968	1.03345
hg38_refGene_NM_032776_7_1679.53	TTTGGATACTGCCAAATAAT	681	4084	4221	0.943131
hg38_refGene_NM_032776_7_1679.42	ATTATTTGGCAGTATCCAAA	683.667	3707	2538	1.42352
hg38_refGene_NM_032776_7_1679.52	GAGTATGCATGTGTTCCATT	687	3482	1687	2.01123
hg38_refGene_NM_032776_7_1679.43	AATGGAACACATGCATACTC	689.667	2813	1690	1.62192
hg38_refGene_NM_032776_7_1679.44	ACACATGCATACTCAGGACT	691.667	4823	2607	1.80308
hg38_refGene_NM_032776_7_1679.45	TTGGTTTGCCTTCTTCTAAG	698	4255	3206	1.29362
hg38_refGene_NM_032776_7_1679.46	TGGTTTGCCTTCTTCTAAGT	698.333	3705	1907	1.89328
hg38_refGene_NM_032776_7_1679.51	GGGTGAACCCACTTAGAAGA	699	1997	2114	0.920603
hg38_refGene_NM_032776_7_1679.50	CAGCATTAACTGCATTTTCT	705.667	3010	3795	0.773116
hg38_refGene_NM_032776_7_1679.49	TCAGCATTAACTGCATTTTC	706	3743	3143	1.16076
hg38_refGene_NM_032776_7_1679.47	TTAATGCTGAAGCTTCATTA	712	4656	2780	1.63236
hg38_refGene_NM_032776_7_1679.48	ATGCTGAAGCTTCATTAAGG	713	3147	2434	1.26009
hg38_refGene_NM_032776_8_173.22	GGCTGATGTAGCCAAGGACT	721	1769	1337	1.28907
hg38_refGene_NM_032776_8_173.21	GGGCTGATGTAGCCAAGGAC	721.333	3899	2490	1.5261
hg38_refGene_NM_032776_8_173.20	GGGGTGGGCTGATGTAGCCA	723	2025	1649	1.19659
hg38_refGene_NM_032776_8_173.19	TCTGCTGAGGTCACAGGGGT	728	3067	1451	2.05945
hg38_refGene_NM_032776_8_173.18	ATCTGCTGAGGTCACAGGGG	728.333	3154	547	5.61159
hg38_refGene_NM_032776_8_173.17	ACCATCTGCTGAGGTCACAG	729.333	3618	2073	1.70084
hg38_refGene_NM_032776_8_173.16	TACCATCTGCTGAGGTCACA	729.667	5114	2966	1.68054
hg38_refGene_NM_032776_8_173.15	ATACCATCTGCTGAGGTCAC	730	3810	2772	1.33961
hg38_refGene_NM_032776_8_173.0	ACCCCTGTGACCTCAGCAGA	730.667	2680	1682	1.55258
hg38_refGene_NM_032776_8_173.14	TAATCCAATACCATCTGCTG	732.333	3816	4167	0.892658
hg38_refGene_NM_032776_8_173.1	GTGACCTCAGCAGATGGTAT	732.667	3389	1532	2.15543
hg38_refGene_NM_032776_8_173.13	TCTGCACTGGAAGGTCTGAC	744	2952	2427	1.18542
hg38_refGene_NM_032776_8_173.12	CGATGAGGCTCTGCACTGGA	747	4302	2536	1.65331
hg38_refGene_NM_032776_8_173.11	AGGCCGATGAGGCTCTGCAC	748.333	3121	1495	2.03407
hg38_refGene_NM_032776_8_173.2	CTTCCAGTGCAGAGCCTCAT	749	4359	1956	2.1717
hg38_refGene_NM_032776_8_173.10	GTAATTTTAAGAGGCCGATG	752	1366	899	1.47983
hg38_refGene_NM_032776_8_173.9	GAATGGGCTGTAATTTTAAG	755	2959	2433	1.1853
hg38_refGene_NM_032776_8_173.8	TGTCAATGGTGGACTGGAAT	760.333	5310	4664	1.10981
hg38_refGene_NM_032776_8_173.7	TTGTCAATGGTGGACTGGAA	760.667	4448	2865	1.51319
hg38_refGene_NM_032776_8_173.6	AGTTTTTGTCAATGGTGGAC	762.333	1713	2001	0.834253
hg38_refGene_NM_032776_8_173.5	ACTAAAGTTTTTGTCAATGG	764	2468	7051	0.341222
hg38_refGene_NM_032776_8_173.4	TCTACTAAAGTTTTTGTCAA	765	3524	5920	0.58029
hg38_refGene_NM_032776_8_173.3	AACTTTAGTAGATCATCATA	770.333	2919	1859	1.53012
hg38_refGene_NM_032776_9_2207.0	ATTAGAAAGAAAAGCTTTTA	779.333	1671	3141	0.518531
hg38_refGene_NM_032776_9_2207.1	AAGCTTTTATGGAACCATTA	783	1912	1774	1.05025
hg38_refGene_NM_032776_9_2207.178	GTGGATGCAACAGACCGTAA	786	7604	5949	1.24603
hg38_refGene_NM_032776_9_2207.177	CAGGTCATTTTTGGCTGATG	792.333	3081	6003	0.500329
hg38_refGene_NM_032776_9_2207.2	CACATCAGCCAAAAATGACC	794.333	4540	5048	0.876708
hg38_refGene_NM_032776_9_2207.176	ATTTAGATCCAGGTCATTTT	795.333	2212	3631	0.593805
hg38_refGene_NM_032776_9_2207.3	AAAATGACCTGGATCTAAAT	798	2681	2758	0.947436
hg38_refGene_NM_032776_9_2207.175	TCTGTGACCTATTTAGATCC	798.667	3691	1795	2.00374
hg38_refGene_NM_032776_9_2207.4	GATCTAAATAGGTCACAGAC	801.667	1692	855	1.92722
hg38_refGene_NM_032776_9_2207.5	GAAAAGATTGTCACTTACAT	809	3703	2548	1.41641
hg38_refGene_NM_032776_9_2207.6	TCACTTACATAGGCATTTTG	812.333	5984	5507	1.05926
hg38_refGene_NM_032776_9_2207.174	CTCTGTAACTGATTTAATAC	819	1776	1137	1.52162
hg38_refGene_NM_032776_9_2207.7	CAGTATTAAATCAGTTACAG	821	3214	3342	0.937377
hg38_refGene_NM_032776_9_2207.8	TCAGTTACAGAGGCCACCCC	824.333	6932	4244	1.59216
hg38_refGene_NM_032776_9_2207.9	CAGAGGCCACCCCAGGAGAC	826.667	3546	2544	1.35849
hg38_refGene_NM_032776_9_2207.173	CTCTCTCCAGTCTCCTGGGG	827	2448	680	3.50485
hg38_refGene_NM_032776_9_2207.172	AACCTCTCTCCAGTCTCCTG	828	3390	1717	1.92389
hg38_refGene_NM_032776_9_2207.171	TAACCTCTCTCCAGTCTCCT	828.333	3652	2041	1.74373
hg38_refGene_NM_032776_9_2207.170	TTAACCTCTCTCCAGTCTCC	828.667	4789	3008	1.55177
hg38_refGene_NM_032776_9_2207.10	CACCCCAGGAGACTGGAGAG	829	4190	760	5.36827
hg38_refGene_NM_032776_9_2207.11	GAGGTTAAACAAATACAAAG	835.333	1323	859	1.49991
hg38_refGene_NM_032776_9_2207.169	TACTTTCTTGAAGAATTCGA	842.667	3658	3069	1.16174
hg38_refGene_NM_032776_9_2207.168	CCCTTGATTTTAGTTGTAAA	854	2812	5806	0.472137
hg38_refGene_NM_032776_9_2207.167	TCCCTTGATTTTAGTTGTAA	854.333	2990	5958	0.489218
hg38_refGene_NM_032776_9_2207.12	TCCCTTTACAACTAAAATCA	855.333	3460	3947	0.854483
hg38_refGene_NM_032776_9_2207.13	CCCTTTACAACTAAAATCAA	855.667	2676	1748	1.49177
hg38_refGene_NM_032776_9_2207.14	AACTAAAATCAAGGGACTTG	858.333	1710	1422	1.17164
hg38_refGene_NM_032776_9_2207.15	ACTAAAATCAAGGGACTTGA	858.667	2186	1505	1.41524
hg38_refGene_NM_032776_9_2207.16	GAGAGAGAATTATTCCAGAG	867.333	786	1155	0.662933
hg38_refGene_NM_032776_9_2207.166	GGAAGATGATGATGCCACTC	870.333	2920	1643	1.73175
hg38_refGene_NM_032776_9_2207.165	GATGATATGGCTTTTAGGAC	877.333	2151	1299	1.61325
hg38_refGene_NM_032776_9_2207.164	TGTTTGATGATATGGCTTTT	879	2754	3809	0.704764
hg38_refGene_NM_032776_9_2207.163	CCATATCTTGTTTGATGATA	881.667	3705	5169	0.698719
hg38_refGene_NM_032776_9_2207.17	CCATATCATCAAACAAGATA	883.333	4481	2596	1.68232
hg38_refGene_NM_032776_9_2207.162	TTACTTTGGGGTAAACTCTG	905	3011	1234	2.37711
hg38_refGene_NM_032776_9_2207.161	GTAGTGAAATAGTTACTTTG	909	2531	1554	1.58696
hg38_refGene_NM_032776_9_2207.160	TGTAGTGAAATAGTTACTTT	909.333	2757	2209	1.21632
hg38_refGene_NM_032776_9_2207.159	ATGTAGTGAAATAGTTACTT	909.667	2102	1958	1.04617
hg38_refGene_NM_032776_9_2207.18	CACTACATTGTCTAATAGTG	916.333	4656	3386	1.3403
hg38_refGene_NM_032776_9_2207.158	TTGGATGGGTATGATCTTGG	925	4049	2264	1.74295
hg38_refGene_NM_032776_9_2207.157	TCTTTGGATGGGTATGATCT	926	2873	2334	1.19965
hg38_refGene_NM_032776_9_2207.156	TATTTGAAACTTCTTTGGAT	929.667	2679	1229	2.1236
hg38_refGene_NM_032776_9_2207.155	ATATTTGAAACTTCTTTGGA	930	1353	829	1.58937
hg38_refGene_NM_032776_9_2207.154	GTAAATATTTGAAACTTCTT	931.333	1372	1751	0.763527
hg38_refGene_NM_032776_9_2207.19	AAAGAAGTTTCAAATATTTA	933.667	1173	2239	0.510569
hg38_refGene_NM_032776_9_2207.20	ACAGAGTAATGCCCTTGCAG	943.333	4073	1489	2.66522
hg38_refGene_NM_032776_9_2207.153	ATTAGCTGCTGCCGCTGCAA	945.333	3467	2968	1.13854
hg38_refGene_NM_032776_9_2207.152	GATTAGCTGCTGCCGCTGCA	945.667	6547	5007	1.27463
hg38_refGene_NM_032776_9_2207.151	ATAAATGAAGTCAGAGTTTG	953	2897	3677	0.767965
hg38_refGene_NM_032776_9_2207.150	TGGTGTTTAATCAAAGGTGG	966	2394	2020	1.15495
hg38_refGene_NM_032776_9_2207.149	GGTTGGTGTTTAATCAAAGG	967	1729	1719	0.980102
hg38_refGene_NM_032776_9_2207.148	TCTGGTTGGTGTTTAATCAA	968	4002	2911	1.33996
hg38_refGene_NM_032776_9_2207.147	CTAAACCTTCACTTTCTGGT	972.667	3456	2331	1.44494
hg38_refGene_NM_032776_9_2207.21	AAACACCAACCAGAAAGTGA	972.667	5880	5397	1.06206
hg38_refGene_NM_032776_9_2207.146	CCTACTAAACCTTCACTTTC	974	3956	2671	1.44353
hg38_refGene_NM_032776_9_2207.22	CCAGAAAGTGAAGGTTTAGT	975.667	3551	1673	2.06823
hg38_refGene_NM_032776_9_2207.145	ATCTGATGTGGAAGATGTTC	984	1731	1206	1.39828
hg38_refGene_NM_032776_9_2207.144	GAGTGAGATGCAATCTGATG	988	3191	3032	1.02579
hg38_refGene_NM_032776_9_2207.143	ACTCCTACAATCATTTCTGA	998.333	3186	3011	1.03132
hg38_refGene_NM_032776_9_2207.23	CAACCTTCAGAAATGATTGT	999	3113	2812	1.07898
hg38_refGene_NM_032776_9_2207.142	GAAGAAACTGTCAAATGGGT	1006	1923	1164	1.60938
hg38_refGene_NM_032776_9_2207.141	TGTAGAAGAAACTGTCAAAT	1007.33	3625	2317	1.52475
hg38_refGene_NM_032776_9_2207.140	TTGTAGAAGAAACTGTCAAA	1007.67	2310	2798	0.804662
hg38_refGene_NM_032776_9_2207.139	TATGTAATGCAGGCATACTG	1017.67	3421	2036	1.63744
hg38_refGene_NM_032776_9_2207.138	ACTGGTGCTCTATGTAATGC	1021	1823	1589	1.11788
hg38_refGene_NM_032776_9_2207.137	TGGATTGGTGGGTGAAATAC	1027	3972	1960	1.97486
hg38_refGene_NM_032776_9_2207.136	CCAGGCTGTGATGGATTGGT	1030.67	2429	1303	1.81616
hg38_refGene_NM_032776_9_2207.135	TCCAGGCTGTGATGGATTGG	1031	3136	2925	1.04498
hg38_refGene_NM_032776_9_2207.134	CTTTCCAGGCTGTGATGGAT	1032	3126	1465	2.07902
hg38_refGene_NM_032776_9_2207.24	CCCACCAATCCATCACAGCC	1032.33	4063	3216	1.2314
hg38_refGene_NM_032776_9_2207.133	CCTTTCTTTCCAGGCTGTGA	1033.67	2124	1260	1.64227
hg38_refGene_NM_032776_9_2207.25	CCATCACAGCCTGGAAAGAA	1035.33	4661	3216	1.41264
hg38_refGene_NM_032776_9_2207.132	AGCTGCCTTCCTTTCTTTCC	1036.67	3285	1738	1.84179
hg38_refGene_NM_032776_9_2207.26	CACAGCCTGGAAAGAAAGGA	1036.67	3662	2272	1.57081
hg38_refGene_NM_032776_9_2207.131	CACCGGAGTTAAAGTTGGAG	1048.33	3892	1731	2.19094
hg38_refGene_NM_032776_9_2207.130	TCACCGGAGTTAAAGTTGGA	1048.67	3835	1879	1.9889
hg38_refGene_NM_032776_9_2207.129	ATCACCGGAGTTAAAGTTGG	1049	3590	2692	1.29976
hg38_refGene_NM_032776_9_2207.27	TTCCCCTCCAACTTTAACTC	1049.33	4084	2505	1.58895
hg38_refGene_NM_032776_9_2207.128	GGCATCACCGGAGTTAAAGT	1050	1770	1383	1.24693
hg38_refGene_NM_032776_9_2207.127	CCAGCATTTACTGGCATCAC	1054	2849	1612	1.72212
hg38_refGene_NM_032776_9_2207.28	CCGGTGATGCCAGTAAATGC	1055.67	4901	3261	1.46489
hg38_refGene_NM_032776_9_2207.29	GTGATGCCAGTAAATGCTGG	1056.67	2931	2054	1.39062
hg38_refGene_NM_032776_9_2207.126	ACTTTACCACCAGCATTTAC	1057	3983	3567	1.0884
hg38_refGene_NM_032776_9_2207.125	GGTTCGGGTATTAGAGTTGG	1070	2207	2772	0.775992
hg38_refGene_NM_032776_9_2207.124	TTTGGTTCGGGTATTAGAGT	1071	3483	2289	1.48294
hg38_refGene_NM_032776_9_2207.123	GCCTGGGAGTCTTTTGGTTC	1075	1489	2321	0.625226
hg38_refGene_NM_032776_9_2207.122	TGCCTGGGAGTCTTTTGGTT	1075.33	3807	2705	1.3717
hg38_refGene_NM_032776_9_2207.30	ACCCGAACCAAAAGACTCCC	1076.33	2747	1492	1.79392
hg38_refGene_NM_032776_9_2207.121	AAATTTGCCTGGGAGTCTTT	1077	1513	1172	1.25761
hg38_refGene_NM_032776_9_2207.120	AGAACTCTTAAAATTTGCCT	1080.33	1346	764	1.71549
hg38_refGene_NM_032776_9_2207.119	AAGAACTCTTAAAATTTGCC	1080.67	1401	1898	0.719313
hg38_refGene_NM_032776_9_2207.31	TTCTTCAGAACAGAGTTTGA	1088.33	3044	2344	1.26563
hg38_refGene_NM_032776_9_2207.32	AACAGAGTTTGACGGAGATG	1091	3050	2409	1.23392
hg38_refGene_NM_032776_9_2207.118	TCTTTGCTGAGGTTATTATT	1098	3360	3046	1.07516
hg38_refGene_NM_032776_9_2207.117	ATTCAGTTTTCTCTTTGCTG	1101.67	2780	3586	0.755645
hg38_refGene_NM_032776_9_2207.33	TCAGCAAAGAGAAAACTGAA	1104	4201	2109	1.94122
hg38_refGene_NM_032776_9_2207.34	AGAGAAAACTGAATGGCATG	1106.33	4297	3313	1.2642
hg38_refGene_NM_032776_9_2207.35	TGGCATGTGGAGAAAAGCAG	1110.67	4469	537	8.09902
hg38_refGene_NM_032776_9_2207.36	GAAAAGCAGCGGAAAGTTAC	1114.33	2333	962	2.36207
hg38_refGene_NM_032776_9_2207.37	CGGAAAGTTACAGGCTGCTA	1117.33	3426	2349	1.42143
hg38_refGene_NM_032776_9_2207.116	TCAGTTTTTGTACTAGAAGA	1129	3189	4211	0.738194
hg38_refGene_NM_032776_9_2207.115	TTAGAAGCTAACTGCATTGC	1139	2310	1262	1.78325
hg38_refGene_NM_032776_9_2207.38	GTTAGTGAAAGATCTTCAGC	1150.67	5158	3068	1.63866
hg38_refGene_NM_032776_9_2207.39	TTAGTGAAAGATCTTCAGCT	1151	2458	1571	1.52452
hg38_refGene_NM_032776_9_2207.40	TAGTGAAAGATCTTCAGCTG	1151.33	3205	1895	1.64814
hg38_refGene_NM_032776_9_2207.114	CTCCGGCTTCTGCTAGTTTG	1162.67	2617	2818	0.905135
hg38_refGene_NM_032776_9_2207.41	TGCCTCAAACTAGCAGAAGC	1163.67	2410	2316	1.01413
hg38_refGene_NM_032776_9_2207.42	CTAGCAGAAGCCGGAGAAAC	1166.67	3342	2547	1.27883
hg38_refGene_NM_032776_9_2207.113	AATGATTCTTCCAGTTTCTC	1168.33	2879	2839	0.988389
hg38_refGene_NM_032776_9_2207.112	ACACTGTCTGAATTCACATT	1177	5270	2843	1.8067
hg38_refGene_NM_032776_9_2207.43	AAAATCTGAAAAAAACTTTC	1188.33	1287	2487	0.504351
hg38_refGene_NM_032776_9_2207.44	AAACTTTCAGGCTGTCTCAC	1192.33	4981	2590	1.87436
hg38_refGene_NM_032776_9_2207.45	AACTTTCAGGCTGTCTCACA	1192.67	3366	1105	2.96731
hg38_refGene_NM_032776_9_2207.111	ACAGCAGACATGACTGAACT	1201	3918	3016	1.26618
hg38_refGene_NM_032776_9_2207.110	TACAGCAGACATGACTGAAC	1201.33	4218	1979	2.07705
hg38_refGene_NM_032776_9_2207.46	TACGATGTGTAATACCAAAA	1211.33	4526	3097	1.42442
hg38_refGene_NM_032776_9_2207.109	AGATGTGATTACATCCGTTT	1214.33	1969	1400	1.37029
hg38_refGene_NM_032776_9_2207.108	GCTGGAAACACTGGTAGTAT	1223.33	3533	1837	1.87414
hg38_refGene_NM_032776_9_2207.47	ATACTACCAGTGTTTCCAGC	1226	2094	1116	1.8278
hg38_refGene_NM_032776_9_2207.107	ACCACCCCAGCTGGAAACAC	1226.33	4694	3485	1.31287
hg38_refGene_NM_032776_9_2207.48	TACTACCAGTGTTTCCAGCT	1226.33	1732	1643	1.02719
hg38_refGene_NM_032776_9_2207.49	ACTACCAGTGTTTCCAGCTG	1226.67	1607	2116	0.740116
hg38_refGene_NM_032776_9_2207.50	ACCAGTGTTTCCAGCTGGGG	1227.67	1102	761	1.41004
hg38_refGene_NM_032776_9_2207.106	TACTTCTGAACCACCCCAGC	1229.33	3751	1209	3.0225
hg38_refGene_NM_032776_9_2207.105	CAAAATGGTATTTGATAAAG	1238.33	2296	2499	0.89544
hg38_refGene_NM_032776_9_2207.51	CTCTTTATCAAATACCATTT	1240.33	1566	1524	1.00121
hg38_refGene_NM_032776_9_2207.104	TGATGATGTAGAGGCCAAAA	1243.33	5107	3181	1.56484
hg38_refGene_NM_032776_9_2207.103	TACACATTCTGATGATGTAG	1246.33	3966	1748	2.21089
hg38_refGene_NM_032776_9_2207.52	AAAAAGTGTCAGTCAGCCAG	1257.33	4562	4247	1.04707
hg38_refGene_NM_032776_9_2207.102	CATTCTTGTTTTTGAGCCAC	1261	4571	8888	0.501375
hg38_refGene_NM_032776_9_2207.53	GGCTCAAAAACAAGAATGCA	1264.33	2623	1675	1.52591
hg38_refGene_NM_032776_9_2207.101	GGCTAATGTAACTGGTGCTG	1272.33	2589	2528	0.998132
hg38_refGene_NM_032776_9_2207.100	TTACTACTGGCTAATGTAAC	1275	3764	2836	1.29358
hg38_refGene_NM_032776_9_2207.54	ACATTAGCCAGTAGTAAGAC	1278.67	2887	1481	1.89934
hg38_refGene_NM_032776_9_2207.99	AACACTTCCTGTCTTACTAC	1279.33	4800	3981	1.17529
hg38_refGene_NM_032776_9_2207.55	AGTGTTGTTCAACCCAGTTC	1286.67	1835	1842	0.970768
hg38_refGene_NM_032776_9_2207.56	GTGTTGTTCAACCCAGTTCT	1287	1952	1303	1.45951
hg38_refGene_NM_032776_9_2207.98	GTGCCTGAGAACCCAGAACT	1289	2417	1173	2.0073
hg38_refGene_NM_032776_9_2207.97	TGTGCCTGAGAACCCAGAAC	1289.33	5192	2100	2.40942
hg38_refGene_NM_032776_9_2207.57	CAACCCAGTTCTGGGTTCTC	1289.67	1958	904	2.10945
hg38_refGene_NM_032776_9_2207.96	CTGCCTTGTGCTTTTTTAAA	1300.67	3271	5140	0.620351
hg38_refGene_NM_032776_9_2207.58	TATCCATTTAAAAAAGCACA	1301.33	3478	2316	1.46355
hg38_refGene_NM_032776_9_2207.59	AAAAAAGCACAAGGCAGCAT	1304.33	4251	1813	2.28485
hg38_refGene_NM_032776_9_2207.95	AGCATTAGGTTCAGTCTCAC	1319.33	4209	2328	1.76203
hg38_refGene_NM_032776_9_2207.94	GTCTGATTTTTTATAGCATT	1324	1589	4980	0.311037
hg38_refGene_NM_032776_9_2207.60	ACTTTCAGCCTCCCTTCCTC	1333.33	3992	1972	1.97273
hg38_refGene_NM_032776_9_2207.93	AGTGCTATCCAGAGGAAGGG	1334.33	2486	1352	1.79146
hg38_refGene_NM_032776_9_2207.92	TACAGTGCTATCCAGAGGAA	1335.33	5756	3804	1.47493
hg38_refGene_NM_032776_9_2207.91	TTACAGTGCTATCCAGAGGA	1335.67	5599	2599	2.09963
hg38_refGene_NM_032776_9_2207.90	CAGATTACAGTGCTATCCAG	1337	4652	1612	2.81197
hg38_refGene_NM_032776_9_2207.61	ATTAACAAAGCAAACTCTGT	1348.67	2323	1263	1.79187
hg38_refGene_NM_032776_9_2207.62	AAAGCAAACTCTGTAGGAAA	1350.67	2310	3910	0.575876
hg38_refGene_NM_032776_9_2207.63	AAGCAAACTCTGTAGGAAAT	1351	2676	2391	1.09076
hg38_refGene_NM_032776_9_2207.89	GTAGTTTGGTTGACTTGTCT	1359.33	2429	1333	1.77532
hg38_refGene_NM_032776_9_2207.88	GGTAGTTTGGTTGACTTGTC	1359.67	4361	3593	1.18308
hg38_refGene_NM_032776_9_2207.87	TTCAGTTTAGTATGGTAGTT	1364	3649	8194	0.43414
hg38_refGene_NM_032776_9_2207.86	AGGCCTTTTTCAGTTTAGTA	1366.67	2177	2450	0.866004
hg38_refGene_NM_032776_9_2207.64	CTACCATACTAAACTGAAAA	1367.33	2416	3769	0.624828
hg38_refGene_NM_032776_9_2207.65	ATACTAAACTGAAAAAGGCC	1369	2283	2158	1.031
hg38_refGene_NM_032776_9_2207.85	TTCTGAGTGTCTGGTGAGCC	1373.33	3572	7637	0.45597
hg38_refGene_NM_032776_9_2207.84	TTTATCTTCTTCTGAGTGTC	1376.33	2558	5025	0.49623
hg38_refGene_NM_032776_9_2207.66	AGATAAAAATACTAATAAAA	1383.33	242	1318	0.178886
hg38_refGene_NM_032776_9_2207.67	ACTAATAAAATGGAAAATTC	1386.67	1158	2228	0.506528
hg38_refGene_NM_032776_9_2207.68	CTAATAAAATGGAAAATTCA	1387	1661	2176	0.743902
hg38_refGene_NM_032776_9_2207.83	GCTATTAAGTTGACAGAACA	1401	2710	2395	1.10278
hg38_refGene_NM_032776_9_2207.82	TTGTATATCACTAGATGTAG	1408.33	4106	3465	1.15503
hg38_refGene_NM_032776_9_2207.69	TAAAAGATGATAAAGTCAAC	1430	3032	3342	0.884296
hg38_refGene_NM_032776_9_2207.81	GCCAGATTCATAAGTTCTTT	1438.33	2358	1872	1.22747
hg38_refGene_NM_032776_9_2207.70	GCCAAAAGAACTTATGAATC	1439.67	2753	1931	1.38932
hg38_refGene_NM_032776_9_2207.71	TATGAATCTGGCTCTGAAAG	1443.67	3118	2021	1.50349
hg38_refGene_NM_032776_9_2207.72	GTGAAAGCAAGTCAGAGCAA	1456	3802	2584	1.43402
hg38_refGene_NM_032776_9_2207.80	TTCTTTTTGTAAGTTGGCTT	1466	2636	3931	0.653637
hg38_refGene_NM_032776_9_2207.79	TTTTGCTTCTTTTTGTAAGT	1468	3650	6970	0.510508
hg38_refGene_NM_032776_9_2207.73	AATGATTTGCAAAAGAGAAA	1476.67	2436	3264	0.727443
hg38_refGene_NM_032776_9_2207.74	GAAGAAGATTTGAAACCCAA	1486.67	2192	2887	0.740028
hg38_refGene_NM_032776_9_2207.78	CTCCTGCTGAGAACTCCATT	1490	3091	2284	1.31892
hg38_refGene_NM_032776_9_2207.77	ACTCCTGCTGAGAACTCCAT	1490.33	3704	2762	1.30706
hg38_refGene_NM_032776_9_2207.75	AACCCAATGGAGTTCTCAGC	1491	2553	1190	2.08999
hg38_refGene_NM_032776_9_2207.76	CTTCAGTTTACTTCTTTCTT	1498.33	3120	2397	1.26856
hg38_refGene_NM_032776_10_202.13	CAATCTTTCAATACTGAACG	1515	4204	3936	1.04112
hg38_refGene_NM_032776_10_202.0	CTCGTTCAGTATTGAAAGAT	1517	2737	2397	1.11283
hg38_refGene_NM_032776_10_202.1	GTCAAGAAGCTGAAGCAAAC	1526.67	10519	6056	1.69325
hg38_refGene_NM_032776_10_202.2	TCAAGAAGCTGAAGCAAACT	1527	5077	2930	1.68887
hg38_refGene_NM_032776_10_202.3	CAAGAAGCTGAAGCAAACTG	1527.33	4578	3719	1.19988
hg38_refGene_NM_032776_10_202.4	AACTGGGGAATCCTTTTTAC	1532.33	3559	6922	0.501231
hg38_refGene_NM_032776_10_202.12	GCAGGAGTCATCCTGTAAAA	1534.33	2480	2549	0.948235
hg38_refGene_NM_032776_10_202.5	GATGACTCCTGCTGTGAGAT	1539.67	6255	3775	1.6151
hg38_refGene_NM_032776_10_202.6	ATGACTCCTGCTGTGAGATA	1540	3268	1667	1.91025
hg38_refGene_NM_032776_10_202.11	ATTAGGCCCTATCTCACAGC	1540.33	4086	1806	2.20468
hg38_refGene_NM_032776_10_202.10	TCTCGACACTTTTGTAAATT	1546	3460	8655	0.38973
hg38_refGene_NM_032776_10_202.7	AGACTTATTCGCAGTAAAAA	1556.67	1774	3553	0.486677
hg38_refGene_NM_032776_10_202.9	CAAAATACTGGTGAGTGAGC	1565	2606	1360	1.8669
hg38_refGene_NM_032776_10_202.8	TAGTAAAATCTACAAAATAC	1569	1887	2577	0.713664
hg38_refGene_NM_032776_11_215.0	AACGGAGTAGTTAGAATAGA	1586.67	2470	1872	1.28577
hg38_refGene_NM_032776_11_215.8	GCTTCATCATCATATTGGTC	1596	1905	1014	1.82993
hg38_refGene_NM_032776_11_215.7	TCATAGCTTCATCATCATAT	1597.67	4343	1685	2.51152
hg38_refGene_NM_032776_11_215.1	ATGATGAAGCTATGAGTTTG	1602	2863	1789	1.55946
hg38_refGene_NM_032776_11_215.2	AGAGACTTCTAAATATATCT	1621.33	757	546	1.34931
hg38_refGene_NM_032776_11_215.3	AAATATATCTTGGATATAAT	1624.67	994	748	1.29393
hg38_refGene_NM_032776_11_215.4	CTGAAAAAACAGCTTTGTCC	1641	2199	872	2.45593
hg38_refGene_NM_032776_11_215.5	TGAAAAAACAGCTTTGTCCT	1641.33	3036	2815	1.05117
hg38_refGene_NM_032776_11_215.6	AGCTTTGTCCTGGGTGAAAA	1644.33	2379	4876	0.475605
hg38_refGene_NM_032776_12_153.13	TGCTCTTTTCCAGGCAATTT	1651.33	4506	4058	1.08237
hg38_refGene_NM_032776_12_153.12	TCCTCTCACTGCTCTTTTCC	1654.33	1686	1663	0.987891
hg38_refGene_NM_032776_12_153.0	GCCTGGAAAAGAGCAGTGAG	1655.67	5475	2160	2.47021
hg38_refGene_NM_032776_12_153.1	AAAGAGCAGTGAGAGGAGTC	1658	1948	1474	1.28766
hg38_refGene_NM_032776_12_153.2	AAGAGCAGTGAGAGGAGTCC	1658.33	2616	1569	1.62459
hg38_refGene_NM_032776_12_153.11	CACATGCATCACACATCTCC	1662.67	5280	2644	1.94631
hg38_refGene_NM_032776_12_153.3	CAACATTGTTTAACATTCAC	1673	4214	7629	0.538486
hg38_refGene_NM_032776_12_153.4	AACATTGTTTAACATTCACT	1673.33	2492	1134	2.1407
hg38_refGene_NM_032776_12_153.5	CACTGGGTCTGCCAAAAATG	1678.67	4276	2558	1.62919
hg38_refGene_NM_032776_12_153.10	AGACCACAAATCCACATTTT	1680.67	4042	5248	0.7508
hg38_refGene_NM_032776_12_153.6	CTGCCAAAAATGTGGATTTG	1681.33	3901	6801	0.55917
hg38_refGene_NM_032776_12_153.7	GGTCTGCTTAGATTGTTACA	1688.33	2233	1747	1.24552
hg38_refGene_NM_032776_12_153.8	CTTAGATTGTTACAAGGCAA	1690.33	3533	2550	1.35032
hg38_refGene_NM_032776_12_153.9	ATTGTTACAAGGCAAAGGAA	1692	3189	2205	1.40946
hg38_refGene_NM_032776_13_90.0	TGCTTGGATGAAGTGTGTGA	1708.33	3096	1628	1.85304
hg38_refGene_NM_032776_13_90.1	GCTTGGATGAAGTGTGTGAA	1708.67	1921	3020	0.619985
hg38_refGene_NM_032776_13_90.4	ATTAAATGTTTGTGATCATG	1716	2667	2441	1.06483
hg38_refGene_NM_032776_13_90.3	GAACCAGGTATAATTTGGGT	1724	2263	1307	1.68687
hg38_refGene_NM_032776_13_90.2	ATGCCAACCCAAATTATACC	1724.67	4600	3192	1.40464
hg38_refGene_NM_032776_14_128.0	TAGATGCCATGCACACTCTT	1739	5321	2395	2.16527
hg38_refGene_NM_032776_14_128.1	AGATGCCATGCACACTCTTA	1739.33	3314	1743	1.85272
hg38_refGene_NM_032776_14_128.8	TTTTTCCCTAAGAGTGTGCA	1739.33	4400	7157	0.599329
hg38_refGene_NM_032776_14_128.2	CACACTCTTAGGGAAAAATA	1742.67	3575	3517	0.990797
hg38_refGene_NM_032776_14_128.7	TTTGTTAGTACAATGACAAT	1751.33	3584	3264	1.07026
hg38_refGene_NM_032776_14_128.6	GTTTGTTAGTACAATGACAA	1751.67	6800	8514	0.778626
hg38_refGene_NM_032776_14_128.3	AACAAACAGAATTTACAAGT	1758.67	2589	1755	1.43751
hg38_refGene_NM_032776_14_128.4	GGAAATTTTCCTACAATGAA	1765.67	1264	3632	0.339224
hg38_refGene_NM_032776_14_128.5	TGAGATACACCATTCATTGT	1767	5718	3812	1.46212
hg38_refGene_NM_032776_15_214.14	GTATTTTGCTGCTGAGACTC	1791	1785	886	1.96209
hg38_refGene_NM_032776_15_214.13	CCATTTTTCTCAGACTTCGG	1799	4187	2143	1.90407
hg38_refGene_NM_032776_15_214.12	CCACCATTTTTCTCAGACTT	1800	3925	3088	1.23887
hg38_refGene_NM_032776_15_214.0	CCTCCGAAGTCTGAGAAAAA	1800.67	3008	3126	0.937896
hg38_refGene_NM_032776_15_214.1	CCGAAGTCTGAGAAAAATGG	1801.67	2394	954	2.44414
hg38_refGene_NM_032776_15_214.11	CTGTGCCTACATCACTCTCT	1809.67	3097	920	3.27858
hg38_refGene_NM_032776_15_214.2	AGCAGCCCAGAGAGTGATGT	1809.67	2612	1693	1.50336
hg38_refGene_NM_032776_15_214.10	TCTGTGCCTACATCACTCTC	1810	4019	2628	1.4905
hg38_refGene_NM_032776_15_214.9	AGTGGTGACTGGGATTCTGG	1822	2094	1132	1.80199
hg38_refGene_NM_032776_15_214.8	TGCAGTGGTGACTGGGATTC	1823	2953	1930	1.49103
hg38_refGene_NM_032776_15_214.7	TAACCAGTGCAGTGGTGACT	1825.33	4091	2132	1.87001
hg38_refGene_NM_032776_15_214.6	CTAACCAGTGCAGTGGTGAC	1825.67	3895	4018	0.944918
hg38_refGene_NM_032776_15_214.3	AATCCCAGTCACCACTGCAC	1826	4364	1724	2.46661
hg38_refGene_NM_032776_15_214.5	AGATCTGCTAACCAGTGCAG	1828	2599	1923	1.31706
hg38_refGene_NM_032776_15_214.4	TGCAGAGCAAAAAGCCAGAG	1837.33	4346	4328	0.978829
hg38_refGene_NM_032776_16_215.22	TTCTTTAATTTGGTTTTCAA	1851.33	3012	6301	0.465995
hg38_refGene_NM_032776_16_215.21	CTTCTTTAATTTGGTTTTCA	1851.67	1605	3532	0.442931
hg38_refGene_NM_032776_16_215.20	GTTCTCTTTCTTCTTTAATT	1854.67	1234	2661	0.451972
hg38_refGene_NM_032776_16_215.0	GACAACTCTGAATCTCCAAA	1864.67	3377	3277	1.00445
hg38_refGene_NM_032776_16_215.19	AGAGGTGATGTTCTGCCATT	1868	3595	2506	1.39814
hg38_refGene_NM_032776_16_215.18	TCATTATTCTGGGACACAAG	1874	3985	3334	1.16503
hg38_refGene_NM_032776_16_215.17	TGAGCCTTGTTCATTATTCT	1877.33	4297	2388	1.75369
hg38_refGene_NM_032776_16_215.1	GTGTCCCAGAATAATGAACA	1877.67	2649	1794	1.43887
hg38_refGene_NM_032776_16_215.16	TTGAGCCTTGTTCATTATTC	1877.67	5534	5134	1.05076
hg38_refGene_NM_032776_16_215.2	ATGAACAAGGCTCAACCTTA	1882	3373	2708	1.21398
hg38_refGene_NM_032776_16_215.3	TGAACAAGGCTCAACCTTAC	1882.33	4458	3140	1.38381
hg38_refGene_NM_032776_16_215.15	TGTAGTCAGCAAATCCCGTA	1885.33	6239	4452	1.36605
hg38_refGene_NM_032776_16_215.4	GATTTGCTGACTACAACAGC	1889.67	2432	1980	1.19697
hg38_refGene_NM_032776_16_215.5	AACAGCTGGAAAGCTACGTG	1894.33	2891	2496	1.12884
hg38_refGene_NM_032776_16_215.6	ACAGCTGGAAAGCTACGTGT	1894.67	2574	1365	1.83723
hg38_refGene_NM_032776_16_215.7	CAGCTGGAAAGCTACGTGTG	1895	3043	1189	2.49321
hg38_refGene_NM_032776_16_215.8	CGTGTGGGGTCTACAGATGC	1899.67	2003	576	3.38462
hg38_refGene_NM_032776_16_215.14	CATTGAATATACTGGGGCAA	1907.33	2563	3637	0.686895
hg38_refGene_NM_032776_16_215.13	GGCTCCCATTGAATATACTG	1909.33	1965	1395	1.3724
hg38_refGene_NM_032776_16_215.9	CTTTGCCCCAGTATATTCAA	1909.33	3731	2985	1.21826
hg38_refGene_NM_032776_16_215.10	TTTGCCCCAGTATATTCAAT	1909.67	4436	3546	1.21937
hg38_refGene_NM_032776_16_215.12	GGGCTCCCATTGAATATACT	1909.67	3317	3110	1.03956
hg38_refGene_NM_032776_16_215.11	GGGGCTCCCATTGAATATAC	1910	3184	4335	0.715959
hg38_refGene_NM_032776_17_279.14	ATTATGTCATCAAGAATGTT	1926	2387	1239	1.87687
hg38_refGene_NM_032776_17_279.13	ATCTTGGAGGTTTTACTTGG	1942	2712	1427	1.85168
hg38_refGene_NM_032776_17_279.12	TTTATCTTGGAGGTTTTACT	1943	2389	1449	1.6064
hg38_refGene_NM_032776_17_279.11	TGGTTTTACATTTATCTTGG	1946.33	3228	5375	0.585435
hg38_refGene_NM_032776_17_279.10	CTCTGGTTTTACATTTATCT	1947.33	2175	3413	0.621156
hg38_refGene_NM_032776_17_279.9	TCAGGCTCTTCTTTAAGCTC	1953	985	830	1.15569
hg38_refGene_NM_032776_17_279.8	GCAGATATTATGCTTTCTTC	1959	2083	1540	1.31793
hg38_refGene_NM_032776_17_279.0	AGAAAGCATAATATCTGCAG	1962.33	3138	1669	1.83207
hg38_refGene_NM_032776_17_279.1	ACAGTGATATACCACATTCT	1976	3474	1321	2.56214
hg38_refGene_NM_032776_17_279.7	TTCTCACAGATCCAAGAATG	1978	5324	3441	1.50811
hg38_refGene_NM_032776_17_279.2	TCTGTGAGAAGCATATTTTA	1984	4032	2981	1.31831
hg38_refGene_NM_032776_17_279.3	GAAGCATATTTTATGGCTTA	1986.33	2112	3619	0.56884
hg38_refGene_NM_032776_17_279.4	ATTATAAGAATAGCAGTAAT	1994	1935	911	2.06867
hg38_refGene_NM_032776_17_279.5	GGAAGCTTTTCAAAGAATGT	2001	1808	2166	0.813475
hg38_refGene_NM_032776_17_279.6	TTCAAAGAATGTTGGAAACA	2003.67	4427	5658	0.762736
hg38_refGene_NM_032776_18_169.13	TGCACACCAGAAACCACTGC	2011	6141	1744	3.43122
hg38_refGene_NM_032776_18_169.0	AGAAAATGAACATTAGCCTA	2021	3533	1880	1.8313
hg38_refGene_NM_032776_18_169.1	AATGAACATTAGCCTATGGA	2022.33	4236	1304	3.16483
hg38_refGene_NM_032776_18_169.2	GAACATTAGCCTATGGAAGG	2023.33	2402	1437	1.62862
hg38_refGene_NM_032776_18_169.12	TAATTGATTCCGCCTTCCAT	2024.67	6115	2385	2.4988
hg38_refGene_NM_032776_18_169.3	GAATCAATTAGTCTTGATTT	2030.67	2315	2367	0.953178
hg38_refGene_NM_032776_18_169.11	AGTTCAGGAGATCAGCTTGG	2037.67	3217	2577	1.21667
hg38_refGene_NM_032776_18_169.10	TGCAGTTCAGGAGATCAGCT	2038.67	4124	2947	1.36394
hg38_refGene_NM_032776_18_169.9	TGATGCTATCTTTGCAGTTC	2042.67	3052	4903	0.60679
hg38_refGene_NM_032776_18_169.4	CATTTCAAATGCCAATGTTA	2051.33	4519	5953	0.740011
hg38_refGene_NM_032776_18_169.8	ATCCCAGAATTCCTTAACAT	2053.33	3064	1930	1.54707
hg38_refGene_NM_032776_18_169.5	ATGCCAATGTTAAGGAATTC	2054	1899	1522	1.21571
hg38_refGene_NM_032776_18_169.6	TGCCAATGTTAAGGAATTCT	2054.33	2938	2159	1.32618
hg38_refGene_NM_032776_18_169.7	AATGTTAAGGAATTCTGGGA	2055.67	2714	1232	2.14611
hg38_refGene_NM_032776_19_91.0	TTGTTTTAAAATTGAAAGAC	2079	1122	4638	0.235816
hg38_refGene_NM_032776_19_91.1	AAATTGAAAGACTGGCCTTC	2081.67	3494	5965	0.571011
hg38_refGene_NM_032776_19_91.2	GTCTTGAAGTCTTCTCCTGA	2085	2554	1859	1.33879
hg38_refGene_NM_032776_20_131.10	GGATTACAATATTCTGGCAA	2106	1741	1299	1.30575
hg38_refGene_NM_032776_20_131.9	CCTTCTGGATTACAATATTC	2108	1584	1396	1.10551
hg38_refGene_NM_032776_20_131.0	CCAGAATATTGTAATCCAGA	2109.67	3503	3163	1.07946
hg38_refGene_NM_032776_20_131.8	GCCAAATTGAATTTTCCTTC	2113	3650	4082	0.871602
hg38_refGene_NM_032776_20_131.1	TCCAGAAGGAAAATTCAATT	2114.33	3215	2162	1.4492
hg38_refGene_NM_032776_20_131.2	AATTTGGCCTCTCATTTGCC	2119.67	3388	4911	0.672496
hg38_refGene_NM_032776_20_131.7	AAAAAATCCTGGCAAATGAG	2120.33	3289	2927	1.09521
hg38_refGene_NM_032776_20_131.6	TCAGGACGTACAAAAAATCC	2124	3603	2309	1.52075
hg38_refGene_NM_032776_20_131.3	TTTTTTGTACGTCCTGATCT	2127.67	4822	7721	0.608838
hg38_refGene_NM_032776_20_131.4	TACGTCCTGATCTAGGACCC	2130	4838	3319	1.4208
hg38_refGene_NM_032776_20_131.5	CACAACCTGGGTCCTAGATC	2130	3795	1280	2.88847
hg38_refGene_NM_032776_21_123.0	GCTGCTAAAGATCATGATAT	2145.67	3083	1298	2.31403
hg38_refGene_NM_032776_21_123.4	CAACATCAGAAACTTCAATA	2155.67	3610	1864	1.88727
hg38_refGene_NM_032776_21_123.1	GTAAATATACTAGTTTATGT	2164.67	1324	1335	0.966243
hg38_refGene_NM_032776_21_123.2	GTTTATGTTGGCATAGCAAA	2168.67	2030	1056	1.87252
hg38_refGene_NM_032776_21_123.3	GTTGGCATAGCAAAAGGAAA	2170.67	1746	2517	0.676072
hg38_refGene_NM_032776_22_140.0	GAAATTTGAGGAAGAAGATT	2187.33	2140	1300	1.60377
hg38_refGene_NM_032776_22_140.1	AAGATTTGGATGACATTTTA	2192	2412	5948	0.39531
hg38_refGene_NM_032776_22_140.2	CATTTTAAGGAAAAGATTGA	2196.33	2662	3480	0.745605
hg38_refGene_NM_032776_22_140.3	AAGGACTCAAGTGAAATACC	2202.67	2972	1419	2.04063
hg38_refGene_NM_032776_22_140.4	GTGAAATACCTGGTGCTCTG	2206	1825	1468	1.21128
hg38_refGene_NM_032776_22_140.9	TAAATATGCCACAGAGCACC	2207	5401	2575	2.04424
hg38_refGene_NM_032776_22_140.5	GCTCTGTGGCATATTTATGC	2210.67	3148	3597	0.853057
hg38_refGene_NM_032776_22_140.6	CTCTGTGGCATATTTATGCT	2211	1606	1754	0.892222
hg38_refGene_NM_032776_22_140.7	GGAAAGATGTTGACAAGATA	2218	6454	3978	1.58147
hg38_refGene_NM_032776_22_140.8	GAAAGATGTTGACAAGATAA	2218.33	3923	1782	2.14522
hg38_refGene_NM_032776_23_177.12	CATGTTCTGGTAGAACTTCA	2234.67	2900	2735	1.03344
hg38_refGene_NM_032776_23_177.11	TCACGTATTGGATCATGTTC	2239	4256	2582	1.6065
hg38_refGene_NM_032776_23_177.10	TACCAACTTTGGTCACGTAT	2243	5895	3424	1.67814
hg38_refGene_NM_032776_23_177.0	ATCCAATACGTGACCAAAGT	2244	4854	2592	1.82516
hg38_refGene_NM_032776_23_177.9	TTTTGTTCACATACCAACTT	2246.67	4546	6755	0.656061
hg38_refGene_NM_032776_23_177.1	TGAACAAAAAGCTCCGTCAA	2253	4413	2025	2.12373
hg38_refGene_NM_032776_23_177.8	ATTCTTCAAGCAGCCTTTGA	2255.67	3437	1873	1.78819
hg38_refGene_NM_032776_23_177.2	CAAAGGCTGCTTGAAGAATA	2258.67	3232	2111	1.49205
hg38_refGene_NM_032776_23_177.7	AAGGAACTGAATAAGAGTAC	2267.33	2270	901	2.45371
hg38_refGene_NM_032776_23_177.3	TGTACTCTTATTCAGTTCCT	2269.67	2472	2203	1.09356
hg38_refGene_NM_032776_23_177.6	GCAAAACAATAGCATCACCA	2273.67	4798	2304	2.02952
hg38_refGene_NM_032776_23_177.4	TGATGCTATTGTTTTGCCAG	2277.33	5224	8940	0.569668
hg38_refGene_NM_032776_23_177.5	GATGCTATTGTTTTGCCAGC	2277.67	1616	5399	0.291778
hg38_refGene_NM_032776_24_132.0	GAATTTTCACAGCTGTATTC	2291.33	1791	587	2.96977
hg38_refGene_NM_032776_24_132.3	AATGACTCTACAAGATGTTC	2304	2016	1091	1.8
hg38_refGene_NM_032776_24_132.1	AGAGTCATTTCATTTAACAC	2310.33	3896	2045	1.8566
hg38_refGene_NM_032776_24_132.2	ACAGGAACTGAGACTTTTGA	2316.33	3563	2318	1.49803
hg38_refGene_NM_032776_25_90.0	GTATCATGCAGTCAAAGAAA	2338.33	3576	2014	1.73032
hg38_refGene_NM_032776_25_90.1	GAGAGCCTTGAAGATACACG	2346.33	3826	3695	1.00929
hg38_refGene_NM_032776_25_90.4	TTCATCCTCGTGTATCTTCA	2346.33	5866	4572	1.25068
hg38_refGene_NM_032776_25_90.2	GATACACGAGGATGAAGTAG	2350.33	4093	7822	0.510121
hg38_refGene_NM_032776_25_90.3	CGAGGATGAAGTAGAGGATA	2352.33	4381	7645	0.558655
