# Supplementary material for: JMJD1C forms condensate to facilitate a RUNX1-dependent gene expression program shared by multiple types of AML cells
Source: Protein Cell. 2024 Oct 25;16(5):338–64. doi: 10.1093/procel/pwae059 (PMC12120245; doi:10.1093/procel/pwae059)
Supplement: pwae059_suppl_Supplementary_Table_S5 [file pwae059_suppl_supplementary_table_s5.xlsx]

## Sheet: Patient information
participants' number	sex	age	fab	mutations	organization that approved the study protocol
240612L04-C01	female	73	AML_M2	JAK2p.V617F, EZH2, SRSF2, CTCF, GATA1, TET2, KRAS, BCOR, CCND3, KMT2C, SRCAP, SRP72	Ethics Committee (AFHEC036)
240605L01-C01	male	71	AML_M1	unknown
240607L02-C01	male	66	AML_M5	unknown
