# Supplementary material for: JMJD1C forms condensate to facilitate a RUNX1-dependent gene expression program shared by multiple types of AML cells
Source: Protein Cell. 2024 Oct 25;16(5):338–64. doi: 10.1093/procel/pwae059 (PMC12120245; doi:10.1093/procel/pwae059)
Supplement: pwae059_suppl_Supplementary_Table_S6-S10 [file pwae059_suppl_supplementary_table_s6-s10.xlsx]

## Sheet: Supplementary Table 6
Supplementary Table 6. shRNAs used for knock down
shRNA	TRC_ID	Sequence
shRUNX1-28	TRCN0000338428	CCGGCTACGATCAGTCCTACCAATACTCGAGTATTGGTAGGACTGATCGTAGTTTTTG
shRUNX1-92	TRCN0000338492	CCGGTCGCCCTGTTTGGCATCTAATCTCGAGATTAGATGCCAAACAGGGCGATTTTTG
shRUNX1-59	TRCN0000013659	CCGGCCTACGATCAGTCCTACCAATCTCGAGATTGGTAGGACTGATCGTAGGTTTTT
shJMJD1C-61	TRCN0000107561	CCGGGCGTCCATCTTCTAGTACAAACTCGAGTTTGTACTAGAAGATGGACGCTTTTTG
shJMJD1C-63	TRCN0000358763	CCGGGGATCTGTGAGAAGCATATTTCTCGAGAAATATGCTTCTCACAGATCCTTTTTG
shNC	NA	CCGGCCTAAGGTTAAGTCGCCCTCGCTCGAGCGAGGGCGACTTAACCTTAGGTTTTTG

## Sheet: Supplementary Table 7
Supplementary Table 7. sgRNAs used for growth competition assay
sgRNA	Sequence
sgROSA	GAAGATGGGCGGGAGTCTTC
sgPCNA	GGACTCGTCCCACGTCTCTT
sg_5’_exon	CTGATCATTCATAACGATCA
sg_NTR4	AGATGAAGAGAAGATGAAGG
sg_NTR10	AACATGAAGAAGCAGAGAAG
sg_ZNF1	GGTCTGCTTAGATTGTTACA
sg_ZNF2	CACTGGGTCTGCCAAAAATG
sg_JmjC_e86.1	GTAAATATACTAGTTTATGT
sg_JmjC_e86.2	TATTGAAGTTTCTGATGTTG
sg_JmjC_e131.4	TACGTCCTGATCTAGGACCC
sg_JmjC_e131.6	GGATTTTTTGTACGTCCTGA

## Sheet: Supplementary Table 8
Supplementary Table 8. RT-qPCR primers
Primer	Sequence
hJMJD1C-sg-5’-exon-F	GCTCATGTTTCTTCTAAAAGGCAG
hJMJD1C-sg-5’-exon-R	CCTGATCATTCATAACGATCATGG
hJMJD1C-sg-NTR4-F	GCAGTATACCAGATGAAGAGAAGATGAAGG
hJMJD1C-sg-NTR4-R	CCTTTAGGATTTTCTGTAGGATTAAAGAAAGAAGAGTCT
hJMJD1C-sg-NTR10-F	GAAGATAAAAAACATGAAGAAGCAGAGAAGCGG
hJMJD1C-sg-NTR10-R	GCATTCCTGAGGAAGTAAATCATTAGAATTATGA
hJMJD1C-sg-ZNF1-F	GGATTTGTGGTCTGCTTAGATTGTTACAAGG
hJMJD1C-sg-ZNF2-F	TCACTGGGTCTGCCAAAAATGTGG
hJMJD1C-sg-ZNF1+2-R	CACATCTCATGTTCTAGAAGAGTGATCCT
hJMJD1C-sg-JmjC-e86.1-F	ACAGGTGTAGTTGCTGCTAAAGATCATGATATAGGAAC
hJMJD1C-sg-JmjC-e86.1-R	GAGAATGCCATTTCCTTTTGCTATGCCAACAT
hJMJD1C-sg-JmjC-e86.2-F	CTCAAATTACAATTAAATTATGCAGATCGAGC
hJMJD1C-sg-JmjC-e86.2-R	ACTAGTATATTTACAACATCAGAAACTTCAATATGG
hJMJD1C-sg-JmjC-e131.4-F	GTCTGCCATTGCCAGAATATTGTAATCCAGAAGG
hJMJD1C-sg-JmjC-e131.4-R	ATAGGCACTGCACAACCTGGGT
hJMJD1C-sg-JmjC-e131.6-F	ATTTGGCCTCTCATTTGCCAGG
hJMJD1C-sg-JmjC-e131.6-R	TATGCCCGGCCTGAGCAAAAAT
hJMJD1C-128-F	CAGGTCTCGTGCCAATCAAAA
hJMJD1C-128-R	GCTGTTGCTGGTGTGTATTCT
hRunx1-86-F	TCTTCACAAACCCACCGCAA
hRunx1-86-R	CTGCCGATGTCTTCGAGGTTC
hTRIB3-3-F	TTTGTCTTCGCTGACCGTGA
hTRIB3-3-R	TGCTTGTCCCACAGGGAATC
hS100P-F	GAGACAGCCATGGGCATGAT
hS100P-R	CGTCCAGGTCCTTGAGCAAT
hULBP1-F	TCATTCTAGCTGGCAGATGAGG
hGPT2-F	GGTGATGGCACTATGCACCTA
hGPT2-R	GCAGCCACATCTTCACGGAT
hSTC2-F	CACTGTTTGGTCAACGCTGG
hSTC2-R	AGCGTGGGCCTTACATTTCA
hPCK2-F	TCAGCCTATGTGGTGGCAAG
hPCK2-R	CGTGGCCAATCAGGGTTTTC
hALDH1L2-F	CTCCACTGGCCGGGTTTATT
hALDH1L2-R	CTACTACTCGGTGGCCCTCT
hADM2-F	CATCTGAAGCCCAGTCCCTC
hADM2-R	TTTACGTGTGCAAAGCCGTG
hSTAR-F	CAGACTTCGGGAACATGCCT
hSTAR-R	GGGACAGGACCTGGTTGATG
hPPM1M-F	AGAGGACCCACACAGGTTCT
hPPM1M-R	GTCATCGTAGGACACCTGCC
hSPNS3-F	GCGTGCTGGCTGTCTTCTA
hSPNS3-R	TAAGCAGGATCAAGGCCACG
hEGR1-149-F	GGTCAGTGGCCTAGTGAGC
hEGR1-149-R	GTGCCGCTGAGTAAATGGGA
hTPO2A-F	GGGGTCCTGCCTGTTTAGTC
hTPO2A-R	AGGCTGCAATGGTGACACTT
hSTAR-F	CAGACTTCGGGAACATGCCT
hSTAR-R	GGGACAGGACCTGGTTGATG
hPPM1M-F	AGAGGACCCACACAGGTTCT
hPHGDH-F	GTGCTCATCAGTGACAGCCT
hPHGDH-R	GGCCTTCACAGTCCTGC
hGPT2-F	GGTGATGGCACTATGCACCTA
hGPT2-R	GCAGCCACATCTTCACGGAT
hSTAR-F	CAGACTTCGGGAACATGCCT
hSTAR-R	GGGACAGGACCTGGTTGATG
hADM2-F	CATCTGAAGCCCAGTCCCTC
hADM2-R	TTTACGTGTGCAAAGCCGTG
hTOX2-F	GGGCTCCAAGTCTCTGCTG
hTOX2-R	AACAGGTGGACTGAGGAGGG
hTRIB1-F	GCCTCCTCTTCTCTGTTGGG
hTRIB1-R	CGGAACTCCCAAATCCAGCA
hGAPDH-F	AAGGTGAAGGTCGGAGTCAAC
hGAPDH-R	GGGGTCATTGATGGCAACAATA
hACTB-F	CATGTACGTTGCTATCCAGGC
hACTB-R	CTCCTTAATGTCACGCACGAT

## Sheet: Supplementary Table 9
Supplementary Table 9. primers used for 3C-qPCR
sgRNA	Sequence
hTOX2-pro-HindIII-F	TCAGAAGATTTGTCCCCGTT
hTOX2-pro-HindIII-R	AGCAAGGAGTCAACTTCCAT
hTOX2-enh-HindIII-F	CTCGCACTGCTGTAAAGAAA
hTOX2-enh-HindIII-R	TAGCAGTGCCCCATTTTCCA
hTRIB1-pro-HindIII-F	AGGTTCTGGCTGGTATCTCT
hTRIB1-pro-HindIII-R	TGGGGAGCTTTTATGCCACA
hTRIB1-enh-HindIII-F	GCCCGGCTCTTCAAGCAGAT
hTRIB1-enh-HindIII-R	TACATGACCTGCACCTCCGC
hEGR1-pro-BglII-F	TCTCCAGCCTGCTCGTCCAG
hEGR1-pro-BglII-R	GTAGTTGTCCATGGTGGGCGA
hEGR1-enh-BglII-F	CACCCCTTTCCCCACCAGAAC
hEGR1-enh-BglII-R	CCACACCTCCTGGGGAGACT
hGAPDH-internal_control-F	TCTGAGTCAGGCCTCAGGTTGG
hGAPDH-internal_control-R	AGAACCAACCCTGTGGAGCAC

## Sheet: Supplementary Table 10
Supplementary Table 10. Viewpoint specific 4C-seq PCR primers
sgRNA	Sequence
4C-hEGR1-iF	AATGATACGGCGACCACCGAGATCTACACTCTTTCCCTACACGACGCTCTTCCGATCTGAAAGACACCGTGCCATA
4C-hEGR1-iR-1	CAAGCAGAAGACGGCATACGAGATCACTGTGTGACTGGAGTTCAGACGTGTGCTCTTCCGATCTACTTAATCCCTCTGTGGCT
4C-hEGR1-iR-2	CAAGCAGAAGACGGCATACGAGATATTGGCGTGACTGGAGTTCAGACGTGTGCTCTTCCGATCTACTTAATCCCTCTGTGGCT
4C-hEGR1-iR-3	CAAGCAGAAGACGGCATACGAGATGATCTG GTGACTGGAGTTCAGACGTGTGCTCTTCCGATCTACTTAATCCCTCTGTGGCT
4C-hEGR1-iR-4	CAAGCAGAAGACGGCATACGAGATTCAAGTGTGACTGGAGTTCAGACGTGTGCTCTTCCGATCTACTTAATCCCTCTGTGGCT
